# Supplementary material for: Comparative Transcriptome Analyses of Gayal (Bos frontalis), Yak (Bos grunniens), and Cattle (Bos taurus) Reveal the High-Altitude Adaptation
Source: Front Genet. 2022 Jan 11;12:778788. doi: 10.3389/fgene.2021.778788 (PMC8789257; doi:10.3389/fgene.2021.778788)
Supplement: Supplementary file 1 [file DataSheet1.ZIP]

Archive with 7 entries (7 files):
- Table S1.Basic information of gayal, yak, and cattle.xlsx
- Table S2.Basic information of transcriptome sequencing and alignment rates.xlsx
- Table S3.Single-copy orthologous proteins of three species (gayal, yak, and cattle) obtained by ORTHOFINDER.xlsx
- Table S4.GO and KEGG enrichment analysis of DEGs in six tissues of gayal vs. cattle group and yak vs. cattle group.xlsx
- Table S5.Expression pattern of hypoxia-related genes among tissues in gayal vs. cattle and yak vs. cattle.xlsx
- Table S6.GO and KEGG enrichment analysis of gayal tissue related moudles.xlsx
- Table S7.Hub genes of tissue related module in gayal, yak, and cattle.xlsx
