# Supplementary material for: Comparative Transcriptome Analyses of Gayal (Bos frontalis), Yak (Bos grunniens), and Cattle (Bos taurus) Reveal the High-Altitude Adaptation
Source: Front Genet. 2022 Jan 11;12:778788. doi: 10.3389/fgene.2021.778788 (PMC8789257; doi:10.3389/fgene.2021.778788)
Supplement: Supplementary file 1 [file DataSheet1.ZIP › Table S1.Basic information of gayal, yak, and cattle.xlsx]

## Sheet: Sheet1
Table S1.Basic information of gayal, yak, and cattle.
Species	Collection site	Breed description	Sample number	Tissue	Altitude	Body weight	Forms of livestock rearing	Age	Instrument	Sample source
					(m)	(kg)
Cattle(Bos taurus)	Chengdu, Sichuan province, China	Indigenous cattle	Cattle1/Cattle2/Cattle3	Heart、lung、muscle	~500	~300	Home rearing	adult(>4 years old)	Illumina HiSeq 2000	Tang et al. 2017
		(low-altitude)
	Chengdu, Sichuan province, China	Indigenous cattle	Cattle1/Cattle2/Cattle3	Liver、kidney、spleen	~500	~300	Home rearing	adult(>4 years old)	Illumina HiSeq 2500	Tang et al. 2017
		(low-altitude)
Yak(Bos grunniens)	Songpan prefecture, Tibetan autonomous region, China	Yak	Yak1/Yak2/Yak3	Heart、lung、muscle	~3000	~200	Stocking /nomadism	adult(>4 years old)	Illumina HiSeq 2000	Tang et al. 2017
		(high-altitude)
	Songpan prefecture, Tibetan autonomous region, China	Yak	Yak1/Yak2/Yak3	liver 、kidney、spleen	~3000	~200	Stocking /nomadism	adult(>4 years old)	Illumina HiSeq 2500	Tang et al. 2017
		(high-altitude)
Gayal(Bos frontalis)	dulong river area,yunnan, China	Drung cattle (high-altitude)	Gayal1/Gayal2/Gayal3	Heart、lung、muscle、liver 、kidney、spleen	2300～3500	~300	semi-wild	adult(>3 years old)	Illumina NovaSeq 6000	this study
	dulong river area,yunnan, China	Drung cattle (high-altitude)	Gayal4	Heart、lung、muscle、liver 、kidney、spleen	2300～3500	~300	semi-wild	adult(>3 years old)	Illumina HiSeq 4000	this study
References
Tang, Q., Gu, Y., Zhou, X., Jin, L., Guan, J., Liu, R., et al. (2017). Comparative transcriptomics of 5 high-altitude vertebrates and their low-altitude relatives. Gigascience 6, 1-9. doi:10.1093/gigascience/gix105.
