# Supplementary material for: Comparative Transcriptome Analyses of Gayal (Bos frontalis), Yak (Bos grunniens), and Cattle (Bos taurus) Reveal the High-Altitude Adaptation
Source: Front Genet. 2022 Jan 11;12:778788. doi: 10.3389/fgene.2021.778788 (PMC8789257; doi:10.3389/fgene.2021.778788)
Supplement: Supplementary file 1 [file DataSheet1.ZIP › Table S2.Basic information of transcriptome sequencing and alignment rates.xlsx]

## Sheet: Sheet1
Table S2. Basic information of transcriptome sequencing and alignment rates.
Species	Individual	Tissue	Sample name	Clean Reads	Clean Bases (Gb)	Q20	Q30	GC	mapping rate
Cattle	Cattle_1	heart	Cattle1_heart	41637538	3.66172	0.9773	0.9183	0.4933	0.9685
		kidney	Cattle1_kidney	41756536	4.71251	0.9506	0.9031	0.4949	0.962
		liver	Cattle1_liver	43945206	4.95933	0.9522	0.9071	0.4982	0.9659
		lung	Cattle1_lung	43071372	3.78796	0.9736	0.9084	0.5013	0.9635
		muscle	Cattle1_muscle	48387576	4.25478	0.9723	0.9039	0.5093	0.9672
		spleen	Cattle1_spleen	41866480	4.72459	0.9502	0.9034	0.5125	0.9438
	Cattle_2	heart	Cattle2_heart	35845698	3.15223	0.9737	0.9076	0.4878	0.9478
		kidney	Cattle2_kidney	38996854	4.40213	0.9473	0.8989	0.494	0.9583
		liver	Cattle2_liver	47109746	5.31611	0.9505	0.9041	0.5047	0.9622
		lung	Cattle2 _lung	48116738	4.23135	0.9726	0.9053	0.5147	0.9549
		muscle	Cattle2_muscle	44298414	3.89542	0.9726	0.905	0.5088	0.9662
		spleen	Cattle2 _spleen	39196090	4.42323	0.9497	0.9025	0.5132	0.9438
	Cattle_3	heart	Cattle3_heart	50862470	4.47287	0.9745	0.9102	0.4877	0.9475
		kidney	Cattle3_kidney	36462010	4.11526	0.9465	0.8939	0.5099	0.96
		liver	Cattle3_liver	42444306	4.78896	0.9507	0.9045	0.5056	0.964
		lung	Cattle3 _lung	49035522	4.31245	0.9735	0.9079	0.5014	0.9628
		muscle	Cattle3_muscle	41346204	3.63589	0.9732	0.9064	0.5092	0.9526
		spleen	Cattle3_spleen	41631012	4.69792	0.9505	0.9039	0.5202	0.9138
Yak	Yak_1	heart	Yak1_heart	50271360	4.422	0.9829	0.9344	0.4769	0.9602
		kidney	Yak1_kidney	47931162	5.40954	0.9559	0.9126	0.5014	0.9276
		liver	Yak1_liver	48204584	5.44063	0.946	0.8963	0.4773	0.9365
		lung	Yak1_lung	40371010	3.55055	0.9764	0.9162	0.5027	0.945
		muscle	Yak1_muscle	45229308	3.97745	0.9746	0.9103	0.5202	0.9473
		spleen	Yak1_spleen	41486414	4.68205	0.9484	0.9003	0.508	0.8879
	Yak_2	heart	Yak2_heart	42761440	3.76037	0.9768	0.9168	0.4998	0.9475
		kidney	Yak2_kidney	48875438	5.51663	0.9561	0.9129	0.5041	0.928
		liver	Yak2_liver	40874334	4.61226	0.9509	0.9049	0.5005	0.9288
		lung	Yak2_lung	39965752	3.51502	0.9766	0.9168	0.5037	0.9463
		muscle	Yak2_muscle	46295930	4.07114	0.9752	0.9123	0.5141	0.9464
		spleen	Yak2_spleen	44802636	5.05615	0.9498	0.9026	0.5163	0.9488
	Yak_3	heart	Yak3_heart	39326854	3.45849	0.977	0.9176	0.4963	0.9488
		kidney	Yak3_kidney	40913488	4.6177	0.9539	0.9088	0.506	0.9218
		liver	Yak3_liver	41544312	4.6885	0.9517	0.9063	0.4962	0.9423
		lung	Yak3_lung	55349808	4.86801	0.9765	0.9166	0.5028	0.9423
		muscle	Yak3_muscle	43362150	3.8132	0.9762	0.9152	0.5082	0.9501
		spleen	Yak3_spleen	41544312	4.6885	0.9517	0.9063	0.4962	0.8931
Gayal	Gayal_1	heart	Gayal1_heart	49672172	6.3455	0.984274	0.950315	0.530762	0.8274
		liver	Gayal1_liver	51826712	6.63947	0.983795	0.948762	0.510915	0.8995
		spleen	Gayal1_spleen	50145424	6.4397	0.984518	0.951655	0.538003	0.8699
		lung	Gayal1_lung	42597410	5.46411	0.982559	0.945958	0.507589	0.9244
		kidney	Gayal1_kidney	49192822	6.30975	0.982976	0.947067	0.507438	0.8562
		muscle	Gayal1_muscle	47139868	6.03066	0.984553	0.951973	0.544586	0.8992
	Gayal_2	heart	Gayal2_heart	51333036	6.58724	0.982776	0.946921	0.51867	0.8304
		liver	Gayal2_liver	49311640	6.32408	0.983427	0.948192	0.513872	0.8987
		spleen	Gayal2_spleen	50577438	6.49301	0.983087	0.948032	0.525772	0.8692
		lung	Gayal2_lung	37210390	4.77313	0.982277	0.945759	0.512813	0.922
		kidney	Gayal2_kidney	53560608	6.86654	0.983139	0.947038	0.502423	0.8378
		muscle	Gayal2_muscle	51295756	6.58211	0.98391	0.950014	0.545679	0.9026
	Gayal_3	liver	Gayal3_liver	46678780	5.98488	0.982475	0.945365	0.505677	0.8107
		spleen	Gayal3_spleen	53833206	6.90474	0.982877	0.94634	0.510301	0.9054
		lung	Gayal3_lung	36341508	4.66582	0.98139	0.943207	0.509727	0.9144
		kidney	Gayal3_kidney	42594810	5.45881	0.98406	0.949508	0.507439	0.8138
		muscle	Gayal3_muscle	42437404	5.44441	0.984746	0.952028	0.550328	0.8989
	Gayal_4	heart	Gayal4_heart	82400536	11.1497	0.979521	0.951189	0.497379	0.6938
		liver	Gayal4_liver	83257196	11.4273	0.980746	0.952741	0.48814	0.8845
		spleen	Gayal4_spleen	93857110	12.8367	0.981327	0.954259	0.514525	0.8775
		lung	Gayal4_lung	77325994	10.6099	0.979149	0.949467	0.495945	0.9043
		kidney	Gayal4_kidney	74750018	10.2165	0.97654	0.943454	0.49064	0.8022
		muscle	Gayal4_muscle	76024014	10.2998	0.971223	0.932555	0.544418	0.8181
