# Supplementary material for: Comparative Transcriptome Analyses of Gayal (Bos frontalis), Yak (Bos grunniens), and Cattle (Bos taurus) Reveal the High-Altitude Adaptation
Source: Front Genet. 2022 Jan 11;12:778788. doi: 10.3389/fgene.2021.778788 (PMC8789257; doi:10.3389/fgene.2021.778788)
Supplement: Supplementary file 1 [file DataSheet1.ZIP › Table S3.Single-copy orthologous proteins of three species (gayal, yak, and cattle) obtained by ORTHOFINDER.xlsx]

## Sheet: Sheet1
Table S3.Single-copy orthologous proteins of three bovidae species (gayal, yak, and cattle) obtained by ORTHOFINDER.
Single-copy orthogroups	Gayal Protein ID	Gayal Gene ID	Yak Protein ID	Yak Gene ID	Cattle Protein ID	Cattle Gene ID
OG0007550	CCG000925.1	CCG000925.1	ENSBMUP00000018016.1	ENSBMUG00000013632	ENSBTAP00000063335.1	ENSBTAG00000053379
OG0007551	CCG000927.2	CCG000927.2	ENSBMUP00000017839.1	ENSBMUG00000013497	ENSBTAP00000060003.1	ENSBTAG00000016879
OG0007552	CCG000928.1	CCG000928.1	ENSBMUP00000017818.1	ENSBMUG00000013476	ENSBTAP00000047446.3	ENSBTAG00000004658
OG0007553	CCG000930.1	CCG000930.1	ENSBMUP00000034026.1	ENSBMUG00000025357	ENSBTAP00000037239.5	ENSBTAG00000001503
OG0007554	CCG000931.1	CCG000931.1	ENSBMUP00000034031.1	ENSBMUG00000025361	ENSBTAP00000027359.2	ENSBTAG00000020535
OG0007555	CCG000933.1	CCG000933.1	ENSBMUP00000034071.1	ENSBMUG00000025387	ENSBTAP00000053077.3	ENSBTAG00000037397
OG0007556	CCG000934.3	CCG000934.3	ENSBMUP00000034084.1	ENSBMUG00000025397	ENSBTAP00000013893.4	ENSBTAG00000010511
OG0007557	CCG000935.1	CCG000935.1	ENSBMUP00000034101.1	ENSBMUG00000025408	ENSBTAP00000042196.4	ENSBTAG00000031551
OG0007558	CCG000936.1	CCG000936.1	ENSBMUP00000034105.1	ENSBMUG00000025412	ENSBTAP00000072892.1	ENSBTAG00000051572
OG0007559	CCG000937.1	CCG000937.1	ENSBMUP00000034112.1	ENSBMUG00000025415	ENSBTAP00000008736.3	ENSBTAG00000006650
OG0007560	CCG000940.1	CCG000940.1	ENSBMUP00000034145.1	ENSBMUG00000025438	ENSBTAP00000003028.5	ENSBTAG00000002346
OG0007561	CCG000942.1	CCG000942.1	ENSBMUP00000034155.1	ENSBMUG00000025444	ENSBTAP00000003026.3	ENSBTAG00000002344
OG0007562	CCG000943.1	CCG000943.1	ENSBMUP00000034168.1	ENSBMUG00000025451	ENSBTAP00000048930.3	ENSBTAG00000040555
OG0007563	CCG000946.1	CCG000946.1	ENSBMUP00000028665.1	ENSBMUG00000021483	ENSBTAP00000011070.6	ENSBTAG00000008412
OG0007564	CCG000948.2	CCG000948.2	ENSBMUP00000029180.1	ENSBMUG00000021837	ENSBTAP00000069502.1	ENSBTAG00000009099
OG0007565	CCG000952.1	CCG000952.1	ENSBMUP00000029393.1	ENSBMUG00000021974	ENSBTAP00000009348.6	ENSBTAG00000007103
OG0007566	CCG000955.1	CCG000955.1	ENSBMUP00000029501.1	ENSBMUG00000022068	ENSBTAP00000028273.6	ENSBTAG00000031806
OG0007567	CCG000956.1	CCG000956.1	ENSBMUP00000029535.1	ENSBMUG00000022091	ENSBTAP00000028271.3	ENSBTAG00000021219
OG0007568	CCG000958.1	CCG000958.1	ENSBMUP00000029567.1	ENSBMUG00000022112	ENSBTAP00000020595.5	ENSBTAG00000031852
OG0007569	CCG000960.1	CCG000960.1	ENSBMUP00000029596.1	ENSBMUG00000022139	ENSBTAP00000020579.4	ENSBTAG00000015486
OG0007570	CCG000966.1	CCG000966.1	ENSBMUP00000029814.1	ENSBMUG00000022278	ENSBTAP00000010451.3	ENSBTAG00000007952
OG0007571	CCG000968.1	CCG000968.1	ENSBMUP00000030091.1	ENSBMUG00000022501	ENSBTAP00000037186.5	ENSBTAG00000026319
OG0007572	CCG000971.1	CCG000971.1	ENSBMUP00000014733.1	ENSBMUG00000011193	ENSBTAP00000024773.6	ENSBTAG00000018616
OG0007575	CCG009746.2	CCG009746.2	ENSBMUP00000005300.1	ENSBMUG00000004163	ENSBTAP00000050374.2	ENSBTAG00000007051
OG0007576	CCG009755.1	CCG009755.1	ENSBMUP00000017288.1	ENSBMUG00000013068	ENSBTAP00000017319.5	ENSBTAG00000013026
OG0007577	CCG009757.2	CCG009757.2	ENSBMUP00000006514.1	ENSBMUG00000005143	ENSBTAP00000073898.1	ENSBTAG00000006902
OG0007578	CCG020398.1	CCG020398.1	ENSBMUP00000012960.1	ENSBMUG00000009895	ENSBTAP00000061877.1	ENSBTAG00000054391
OG0007579	CCG020402.2	CCG020402.2	ENSBMUP00000032767.1	ENSBMUG00000024468	ENSBTAP00000006513.6	ENSBTAG00000004952
OG0007580	CCG020403.2	CCG020403.2	ENSBMUP00000032686.1	ENSBMUG00000024392	ENSBTAP00000010116.4	ENSBTAG00000007693
OG0007581	CCG020405.1	CCG020405.1	ENSBMUP00000023798.1	ENSBMUG00000017859	ENSBTAP00000007078.4	ENSBTAG00000005379
OG0007582	CCG020406.1	CCG020406.1	ENSBMUP00000023676.1	ENSBMUG00000017753	ENSBTAP00000001818.5	ENSBTAG00000001382
OG0007583	CCG020407.4	CCG020407.4	ENSBMUP00000023628.1	ENSBMUG00000017719	ENSBTAP00000016976.4	ENSBTAG00000012774
OG0007584	CCG020410.1	CCG020410.1	ENSBMUP00000036141.1	ENSBMUG00000026836	ENSBTAP00000022994.5	ENSBTAG00000017301
OG0007585	CCG023559.1	CCG023559.1	ENSBMUP00000005725.1	ENSBMUG00000004497	ENSBTAP00000004885.4	ENSBTAG00000003752
OG0007586	CCG023561.1	CCG023561.1	ENSBMUP00000032733.1	ENSBMUG00000024436	ENSBTAP00000010002.4	ENSBTAG00000007608
OG0007587	CCG023562.1	CCG023562.1	ENSBMUP00000005578.1	ENSBMUG00000004381	ENSBTAP00000059581.1	ENSBTAG00000054598
OG0007588	CCG023563.1	CCG023563.1	ENSBMUP00000005557.1	ENSBMUG00000004365	ENSBTAP00000007157.6	ENSBTAG00000005439
OG0007589	CCG023564.1	CCG023564.1	ENSBMUP00000015811.1	ENSBMUG00000012024	ENSBTAP00000021174.4	ENSBTAG00000015924
OG0007590	CCG023566.2	CCG023566.2	ENSBMUP00000015824.1	ENSBMUG00000012047	ENSBTAP00000026202.4	ENSBTAG00000019663
OG0007591	CCG023747.1	CCG023747.1	ENSBMUP00000000353.1	ENSBMUG00000000349	ENSBTAP00000071877.1	ENSBTAG00000052251
OG0007592	CCG023749.1	CCG023749.1	ENSBMUP00000032172.1	ENSBMUG00000023981	ENSBTAP00000073380.1	ENSBTAG00000017223
OG0007593	CCG023751.1	CCG023751.1	ENSBMUP00000032078.1	ENSBMUG00000023916	ENSBTAP00000009747.5	ENSBTAG00000007413
OG0007594	CCG023752.1	CCG023752.1	ENSBMUP00000032026.1	ENSBMUG00000023868	ENSBTAP00000009745.4	ENSBTAG00000046169
OG0007595	CCG023755.1	CCG023755.1	ENSBMUP00000031843.1	ENSBMUG00000023749	ENSBTAP00000017917.2	ENSBTAG00000013473
OG0007596	CCG023757.1	CCG023757.1	ENSBMUP00000031685.1	ENSBMUG00000023629	ENSBTAP00000014941.5	ENSBTAG00000011247
OG0007597	CCG023758.1	CCG023758.1	ENSBMUP00000031614.1	ENSBMUG00000023579	ENSBTAP00000001205.3	ENSBTAG00000000911
OG0007598	CCG023763.1	CCG023763.1	ENSBMUP00000031430.1	ENSBMUG00000023453	ENSBTAP00000017670.4	ENSBTAG00000013287
OG0007599	CCG023764.1	CCG023764.1	ENSBMUP00000031415.1	ENSBMUG00000023441	ENSBTAP00000009542.2	ENSBTAG00000007253
OG0007600	CCG023767.1	CCG023767.1	ENSBMUP00000031190.1	ENSBMUG00000023263	ENSBTAP00000054815.2	ENSBTAG00000003449
OG0007601	CCG023769.1	CCG023769.1	ENSBMUP00000030989.1	ENSBMUG00000023140	ENSBTAP00000056393.1	ENSBTAG00000045645
OG0007602	CCG023772.1	CCG023772.1	ENSBMUP00000030808.1	ENSBMUG00000023016	ENSBTAP00000014612.6	ENSBTAG00000011002
OG0007603	CCG023773.1	CCG023773.1	ENSBMUP00000030779.1	ENSBMUG00000022998	ENSBTAP00000021912.1	ENSBTAG00000016485
OG0007604	CCG023776.1	CCG023776.1	ENSBMUP00000003125.1	ENSBMUG00000002479	ENSBTAP00000033468.3	ENSBTAG00000024291
OG0007605	CCG023780.1	CCG023780.1	ENSBMUP00000002946.1	ENSBMUG00000002339	ENSBTAP00000056376.2	ENSBTAG00000047482
OG0007606	CCG023781.1	CCG023781.1	ENSBMUP00000002920.1	ENSBMUG00000002309	ENSBTAP00000022610.5	ENSBTAG00000017001
OG0007607	CCG023782.1	CCG023782.1	ENSBMUP00000032432.1	ENSBMUG00000024181	ENSBTAP00000025750.6	ENSBTAG00000036106
OG0007608	CCG001129.1	CCG001129.1	ENSBMUP00000031398.1	ENSBMUG00000023426	ENSBTAP00000055775.2	ENSBTAG00000047423
OG0007609	CCG001130.1	CCG001130.1	ENSBMUP00000031356.1	ENSBMUG00000023403	ENSBTAP00000021344.3	ENSBTAG00000016041
OG0007610	CCG001132.1	CCG001132.1	ENSBMUP00000031318.1	ENSBMUG00000023383	ENSBTAP00000021338.4	ENSBTAG00000016034
OG0007611	CCG001135.1	CCG001135.1	ENSBMUP00000031291.1	ENSBMUG00000023361	ENSBTAP00000031913.2	ENSBTAG00000023452
OG0007612	CCG001136.1	CCG001136.1	ENSBMUP00000031280.1	ENSBMUG00000023351	ENSBTAP00000027261.6	ENSBTAG00000020457
OG0007613	CCG001137.1	CCG001137.1	ENSBMUP00000031272.1	ENSBMUG00000023344	ENSBTAP00000050388.2	ENSBTAG00000039635
OG0007614	CCG001140.1	CCG001140.1	ENSBMUP00000031114.1	ENSBMUG00000023225	ENSBTAP00000024282.6	ENSBTAG00000018240
OG0007615	CCG001141.1	CCG001141.1	ENSBMUP00000014338.1	ENSBMUG00000010920	ENSBTAP00000055242.2	ENSBTAG00000000699
OG0007616	CCG001142.1	CCG001142.1	ENSBMUP00000031073.1	ENSBMUG00000023188	ENSBTAP00000058301.1	ENSBTAG00000003871
OG0007617	CCG001143.1	CCG001143.1	ENSBMUP00000030797.1	ENSBMUG00000023013	ENSBTAP00000000871.3	ENSBTAG00000003272
OG0007618	CCG001145.1	CCG001145.1	ENSBMUP00000030757.1	ENSBMUG00000022981	ENSBTAP00000054749.2	ENSBTAG00000046805
OG0007619	CCG001148.1	CCG001148.1	ENSBMUP00000030725.1	ENSBMUG00000022958	ENSBTAP00000023945.3	ENSBTAG00000017996
OG0007620	CCG001150.1	CCG001150.1	ENSBMUP00000030629.1	ENSBMUG00000022895	ENSBTAP00000011963.4	ENSBTAG00000009077
OG0007621	CCG001151.1	CCG001151.1	ENSBMUP00000030622.1	ENSBMUG00000022885	ENSBTAP00000041514.3	ENSBTAG00000023453
OG0007622	CCG001153.1	CCG001153.1	ENSBMUP00000030601.1	ENSBMUG00000022870	ENSBTAP00000025930.5	ENSBTAG00000019465
OG0007623	CCG001157.1	CCG001157.1	ENSBMUP00000030363.1	ENSBMUG00000022711	ENSBTAP00000006241.5	ENSBTAG00000004755
OG0007624	CCG001160.1	CCG001160.1	ENSBMUP00000021150.1	ENSBMUG00000015916	ENSBTAP00000013876.3	ENSBTAG00000010502
OG0007625	CCG001161.1	CCG001161.1	ENSBMUP00000021138.1	ENSBMUG00000015907	ENSBTAP00000013858.2	ENSBTAG00000010493
OG0007626	CCG001162.1	CCG001162.1	ENSBMUP00000021129.1	ENSBMUG00000015900	ENSBTAP00000010183.5	ENSBTAG00000017333
OG0007627	CCG001163.1	CCG001163.1	ENSBMUP00000021122.1	ENSBMUG00000015889	ENSBTAP00000051851.3	ENSBTAG00000040067
OG0007628	CCG001166.1	CCG001166.1	ENSBMUP00000020838.1	ENSBMUG00000015702	ENSBTAP00000056187.2	ENSBTAG00000046626
OG0007629	CCG001167.1	CCG001167.1	ENSBMUP00000020823.1	ENSBMUG00000015683	ENSBTAP00000055541.1	ENSBTAG00000046666
OG0007630	CCG001169.1	CCG001169.1	ENSBMUP00000020731.1	ENSBMUG00000015610	ENSBTAP00000012391.6	ENSBTAG00000009414
OG0007631	CCG001171.1	CCG001171.1	ENSBMUP00000020688.1	ENSBMUG00000015581	ENSBTAP00000006924.6	ENSBTAG00000005261
OG0007632	CCG006928.1	CCG006928.1	ENSBMUP00000033450.1	ENSBMUG00000024987	ENSBTAP00000003832.2	ENSBTAG00000002944
OG0007633	CCG006933.1	CCG006933.1	ENSBMUP00000025606.1	ENSBMUG00000019194	ENSBTAP00000017239.5	ENSBTAG00000012966
OG0007634	CCG006934.1	CCG006934.1	ENSBMUP00000025669.1	ENSBMUG00000019240	ENSBTAP00000019897.4	ENSBTAG00000014949
OG0007635	CCG007373.1	CCG007373.1	ENSBMUP00000000320.1	ENSBMUG00000000304	ENSBTAP00000008496.5	ENSBTAG00000006481
OG0007636	CCG011686.1	CCG011686.1	ENSBMUP00000022953.1	ENSBMUG00000017247	ENSBTAP00000047342.3	ENSBTAG00000003771
OG0007637	CCG011690.1	CCG011690.1	ENSBMUP00000006672.1	ENSBMUG00000005288	ENSBTAP00000014908.2	ENSBTAG00000011225
OG0007638	CCG011694.2	CCG011694.2	ENSBMUP00000006411.1	ENSBMUG00000005047	ENSBTAP00000029257.6	ENSBTAG00000021945
OG0007639	CCG011696.1	CCG011696.1	ENSBMUP00000006261.1	ENSBMUG00000004918	ENSBTAP00000008808.6	ENSBTAG00000006703
OG0007640	CCG011699.2	CCG011699.2	ENSBMUP00000006160.1	ENSBMUG00000004819	ENSBTAP00000010047.5	ENSBTAG00000007638
OG0007641	CCG011700.2	CCG011700.2	ENSBMUP00000006138.1	ENSBMUG00000004804	ENSBTAP00000014659.5	ENSBTAG00000011037
OG0007642	CCG011701.1	CCG011701.1	ENSBMUP00000006124.1	ENSBMUG00000004795	ENSBTAP00000042402.4	ENSBTAG00000015806
OG0007643	CCG011702.1	CCG011702.1	ENSBMUP00000006029.1	ENSBMUG00000004718	ENSBTAP00000020995.5	ENSBTAG00000015808
OG0007644	CCG011709.1	CCG011709.1	ENSBMUP00000005492.1	ENSBMUG00000004309	ENSBTAP00000022378.4	ENSBTAG00000016822
OG0007645	CCG011711.1	CCG011711.1	ENSBMUP00000005389.1	ENSBMUG00000004234	ENSBTAP00000002607.2	ENSBTAG00000002012
OG0007646	CCG013810.1	CCG013810.1	ENSBMUP00000007771.1	ENSBMUG00000006102	ENSBTAP00000011219.5	ENSBTAG00000008512
OG0007647	CCG013811.1	CCG013811.1	ENSBMUP00000001257.1	ENSBMUG00000001032	ENSBTAP00000034394.4	ENSBTAG00000021747
OG0007648	CCG017509.2	CCG017509.2	ENSBMUP00000007608.1	ENSBMUG00000005990	ENSBTAP00000008917.6	ENSBTAG00000006780
OG0007649	CCG019766.1	CCG019766.1	ENSBMUP00000033587.1	ENSBMUG00000025060	ENSBTAP00000053729.3	ENSBTAG00000003555
OG0007650	CCG019769.1	CCG019769.1	ENSBMUP00000015920.1	ENSBMUG00000012112	ENSBTAP00000021768.3	ENSBTAG00000016365
OG0007651	CCG019771.1	CCG019771.1	ENSBMUP00000008442.1	ENSBMUG00000006597	ENSBTAP00000021773.6	ENSBTAG00000016368
OG0007652	CCG019773.1	CCG019773.1	ENSBMUP00000008242.1	ENSBMUG00000006466	ENSBTAP00000023161.4	ENSBTAG00000017421
OG0007653	CCG019774.1	CCG019774.1	ENSBMUP00000008168.1	ENSBMUG00000006424	ENSBTAP00000023171.6	ENSBTAG00000017429
OG0007654	CCG019775.1	CCG019775.1	ENSBMUP00000008096.1	ENSBMUG00000006361	ENSBTAP00000043450.2	ENSBTAG00000032519
OG0007655	CCG019778.1	CCG019778.1	ENSBMUP00000008014.1	ENSBMUG00000006302	ENSBTAP00000005445.4	ENSBTAG00000004159
OG0007656	CCG022301.1	CCG022301.1	ENSBMUP00000034350.1	ENSBMUG00000025576	ENSBTAP00000027753.5	ENSBTAG00000038116
OG0007657	CCG022302.1	CCG022302.1	ENSBMUP00000034345.1	ENSBMUG00000025572	ENSBTAP00000029241.4	ENSBTAG00000021934
OG0007658	CCG022308.1	CCG022308.1	ENSBMUP00000034283.1	ENSBMUG00000025534	ENSBTAP00000032965.1	ENSBTAG00000023997
OG0007659	CCG022310.1	CCG022310.1	ENSBMUP00000034276.1	ENSBMUG00000025527	ENSBTAP00000024336.3	ENSBTAG00000018286
OG0007660	CCG022311.1	CCG022311.1	ENSBMUP00000034270.1	ENSBMUG00000025520	ENSBTAP00000024342.5	ENSBTAG00000018289
OG0007661	CCG022312.1	CCG022312.1	ENSBMUP00000034253.1	ENSBMUG00000025510	ENSBTAP00000024344.3	ENSBTAG00000018291
OG0007662	CCG007669.1	CCG007669.1	ENSBMUP00000033408.1	ENSBMUG00000024956	ENSBTAP00000068315.1	ENSBTAG00000047321
OG0007663	CCG007670.1	CCG007670.1	ENSBMUP00000033426.1	ENSBMUG00000024968	ENSBTAP00000017959.4	ENSBTAG00000013507
OG0007664	CCG007671.1	CCG007671.1	ENSBMUP00000033427.1	ENSBMUG00000024970	ENSBTAP00000059911.1	ENSBTAG00000053053
OG0007665	CCG008420.1	CCG008420.1	ENSBMUP00000026503.1	ENSBMUG00000019912	ENSBTAP00000002256.6	ENSBTAG00000001724
OG0007666	CCG010015.1	CCG010015.1	ENSBMUP00000018343.1	ENSBMUG00000013886	ENSBTAP00000017765.4	ENSBTAG00000013357
OG0007667	CCG010016.1	CCG010016.1	ENSBMUP00000018365.1	ENSBMUG00000013899	ENSBTAP00000023770.3	ENSBTAG00000017884
OG0007668	CCG013675.2	CCG013675.2	ENSBMUP00000018097.1	ENSBMUG00000013695	ENSBTAP00000002463.3	ENSBTAG00000001893
OG0007669	CCG013676.1	CCG013676.1	ENSBMUP00000018058.1	ENSBMUG00000013664	ENSBTAP00000006676.5	ENSBTAG00000005068
OG0007670	CCG013677.1	CCG013677.1	ENSBMUP00000012965.1	ENSBMUG00000009895	ENSBTAP00000053765.2	ENSBTAG00000005092
OG0007671	CCG013678.1	CCG013678.1	ENSBMUP00000012940.1	ENSBMUG00000009880	ENSBTAP00000002872.5	ENSBTAG00000002220
OG0007672	CCG013679.1	CCG013679.1	ENSBMUP00000013996.1	ENSBMUG00000010676	ENSBTAP00000006276.5	ENSBTAG00000004778
OG0007673	CCG013684.1	CCG013684.1	ENSBMUP00000013797.1	ENSBMUG00000010529	ENSBTAP00000005865.6	ENSBTAG00000004468
OG0007674	CCG013685.1	CCG013685.1	ENSBMUP00000013788.1	ENSBMUG00000010521	ENSBTAP00000011960.3	ENSBTAG00000009073
OG0007675	CCG013686.1	CCG013686.1	ENSBMUP00000013727.1	ENSBMUG00000010478	ENSBTAP00000017171.5	ENSBTAG00000012922
OG0007676	CCG013687.1	CCG013687.1	ENSBMUP00000013677.1	ENSBMUG00000010439	ENSBTAP00000067706.1	ENSBTAG00000008696
OG0007677	CCG020176.1	CCG020176.1	ENSBMUP00000002875.1	ENSBMUG00000002279	ENSBTAP00000060552.1	ENSBTAG00000021717
OG0007678	CCG020177.1	CCG020177.1	ENSBMUP00000002851.1	ENSBMUG00000002254	ENSBTAP00000030494.5	ENSBTAG00000012833
OG0007679	CCG003415.1	CCG003415.1	ENSBMUP00000009366.1	ENSBMUG00000007301	ENSBTAP00000023717.2	ENSBTAG00000017843
OG0007680	CCG003417.1	CCG003417.1	ENSBMUP00000009293.1	ENSBMUG00000007242	ENSBTAP00000017696.5	ENSBTAG00000013308
OG0007681	CCG010550.1	CCG010550.1	ENSBMUP00000012065.1	ENSBMUG00000009244	ENSBTAP00000055310.2	ENSBTAG00000033122
OG0007682	CCG013042.1	CCG013042.1	ENSBMUP00000009590.1	ENSBMUG00000007463	ENSBTAP00000008756.6	ENSBTAG00000006666
OG0007683	CCG013044.1	CCG013044.1	ENSBMUP00000009570.1	ENSBMUG00000007445	ENSBTAP00000011542.6	ENSBTAG00000008761
OG0007684	CCG013048.2	CCG013048.2	ENSBMUP00000009501.1	ENSBMUG00000007384	ENSBTAP00000042411.2	ENSBTAG00000031723
OG0007685	CCG010096.1	CCG010096.1	ENSBMUP00000003473.1	ENSBMUG00000002750	ENSBTAP00000040446.3	ENSBTAG00000030338
OG0007686	CCG016143.1	CCG016143.1	ENSBMUP00000013464.1	ENSBMUG00000010271	ENSBTAP00000026252.5	ENSBTAG00000019695
OG0007687	CCG016145.1	CCG016145.1	ENSBMUP00000013421.1	ENSBMUG00000010236	ENSBTAP00000053228.2	ENSBTAG00000044178
OG0007688	CCG016151.1	CCG016151.1	ENSBMUP00000033521.1	ENSBMUG00000025024	ENSBTAP00000000690.2	ENSBTAG00000000532
OG0007689	CCG016154.1	CCG016154.1	ENSBMUP00000033526.1	ENSBMUG00000025030	ENSBTAP00000045632.4	ENSBTAG00000034332
OG0007690	CCG016166.1	CCG016166.1	ENSBMUP00000001850.1	ENSBMUG00000001487	ENSBTAP00000028571.2	ENSBTAG00000021434
OG0007691	CCG016168.1	CCG016168.1	ENSBMUP00000001887.1	ENSBMUG00000001514	ENSBTAP00000027644.6	ENSBTAG00000020745
OG0007692	CCG016170.1	CCG016170.1	ENSBMUP00000001919.1	ENSBMUG00000001551	ENSBTAP00000009465.3	ENSBTAG00000007194
OG0007693	CCG016171.1	CCG016171.1	ENSBMUP00000001930.1	ENSBMUG00000001562	ENSBTAP00000009466.3	ENSBTAG00000007195
OG0007694	CCG016173.1	CCG016173.1	ENSBMUP00000002003.1	ENSBMUG00000001615	ENSBTAP00000023262.6	ENSBTAG00000017502
OG0007695	CCG016174.2	CCG016174.2	ENSBMUP00000002024.1	ENSBMUG00000001627	ENSBTAP00000017258.4	ENSBTAG00000012979
OG0007696	CCG016175.2	CCG016175.2	ENSBMUP00000002064.1	ENSBMUG00000001640	ENSBTAP00000017259.5	ENSBTAG00000012982
OG0007697	CCG021027.1	CCG021027.1	ENSBMUP00000018484.1	ENSBMUG00000013984	ENSBTAP00000003884.4	ENSBTAG00000002983
OG0007698	CCG021029.1	CCG021029.1	ENSBMUP00000032261.1	ENSBMUG00000024054	ENSBTAP00000055082.1	ENSBTAG00000047314
OG0007699	CCG006420.1	CCG006420.1	ENSBMUP00000034599.1	ENSBMUG00000025761	ENSBTAP00000022242.4	ENSBTAG00000016732
OG0007700	CCG007079.1	CCG007079.1	ENSBMUP00000005933.1	ENSBMUG00000004661	ENSBTAP00000029458.2	ENSBTAG00000022027
OG0007701	CCG007082.1	CCG007082.1	ENSBMUP00000015644.1	ENSBMUG00000011907	ENSBTAP00000016780.2	ENSBTAG00000012649
OG0007702	CCG003428.1	CCG003428.1	ENSBMUP00000029071.1	ENSBMUG00000021773	ENSBTAP00000034036.1	ENSBTAG00000024542
OG0007703	CCG003429.1	CCG003429.1	ENSBMUP00000029063.1	ENSBMUG00000021763	ENSBTAP00000063431.1	ENSBTAG00000051882
OG0007704	CCG003431.1	CCG003431.1	ENSBMUP00000005665.1	ENSBMUG00000004449	ENSBTAP00000043860.2	ENSBTAG00000032808
OG0007705	CCG003434.1	CCG003434.1	ENSBMUP00000006050.1	ENSBMUG00000004735	ENSBTAP00000003763.4	ENSBTAG00000002894
OG0007706	CCG003436.1	CCG003436.1	ENSBMUP00000035767.1	ENSBMUG00000026559	ENSBTAP00000013804.4	ENSBTAG00000010456
OG0007707	CCG003439.1	CCG003439.1	ENSBMUP00000018792.1	ENSBMUG00000014238	ENSBTAP00000012054.4	ENSBTAG00000009148
OG0007708	CCG015179.2	CCG015179.2	ENSBMUP00000005567.1	ENSBMUG00000004363	ENSBTAP00000004721.5	ENSBTAG00000003619
OG0007709	CCG017058.1	CCG017058.1	ENSBMUP00000007179.1	ENSBMUG00000005672	ENSBTAP00000002265.3	ENSBTAG00000001729
OG0007710	CCG017060.1	CCG017060.1	ENSBMUP00000007208.1	ENSBMUG00000005682	ENSBTAP00000019352.3	ENSBTAG00000014560
OG0007711	CCG017061.1	CCG017061.1	ENSBMUP00000007226.1	ENSBMUG00000005701	ENSBTAP00000053211.3	ENSBTAG00000047287
OG0007712	CCG017062.1	CCG017062.1	ENSBMUP00000007296.1	ENSBMUG00000005731	ENSBTAP00000008440.5	ENSBTAG00000016277
OG0007713	CCG017063.1	CCG017063.1	ENSBMUP00000007314.1	ENSBMUG00000005747	ENSBTAP00000069734.1	ENSBTAG00000048856
OG0007714	CCG017067.1	CCG017067.1	ENSBMUP00000007776.1	ENSBMUG00000006098	ENSBTAP00000053447.3	ENSBTAG00000012582
OG0007715	CCG017071.1	CCG017071.1	ENSBMUP00000007886.1	ENSBMUG00000006201	ENSBTAP00000005787.2	ENSBTAG00000004414
OG0007716	CCG017073.1	CCG017073.1	ENSBMUP00000007901.1	ENSBMUG00000006207	ENSBTAP00000020640.4	ENSBTAG00000015534
OG0007717	CCG009125.1	CCG009125.1	ENSBMUP00000004271.1	ENSBMUG00000003354	ENSBTAP00000006114.4	ENSBTAG00000005278
OG0007718	CCG009127.4	CCG009127.4	ENSBMUP00000003876.1	ENSBMUG00000003035	ENSBTAP00000039739.4	ENSBTAG00000027722
OG0007719	CCG009128.1	CCG009128.1	ENSBMUP00000003824.1	ENSBMUG00000003002	ENSBTAP00000021494.6	ENSBTAG00000027723
OG0007720	CCG009132.1	CCG009132.1	ENSBMUP00000003067.1	ENSBMUG00000002442	ENSBTAP00000039636.2	ENSBTAG00000008310
OG0007721	CCG009638.1	CCG009638.1	ENSBMUP00000018406.1	ENSBMUG00000013813	ENSBTAP00000069122.1	ENSBTAG00000048526
OG0007722	CCG009639.1	CCG009639.1	ENSBMUP00000018618.1	ENSBMUG00000014057	ENSBTAP00000028014.4	ENSBTAG00000021033
OG0007723	CCG018025.2	CCG018025.2	ENSBMUP00000003308.1	ENSBMUG00000002622	ENSBTAP00000022257.6	ENSBTAG00000016741
OG0007724	CCG018028.1	CCG018028.1	ENSBMUP00000031045.1	ENSBMUG00000023170	ENSBTAP00000053239.3	ENSBTAG00000044123
OG0007725	CCG018031.2	CCG018031.2	ENSBMUP00000005576.1	ENSBMUG00000004382	ENSBTAP00000020096.3	ENSBTAG00000015101
OG0007726	CCG021075.1	CCG021075.1	ENSBMUP00000021659.1	ENSBMUG00000016307	ENSBTAP00000018645.1	ENSBTAG00000014032
OG0007727	CCG021076.1	CCG021076.1	ENSBMUP00000021695.1	ENSBMUG00000016346	ENSBTAP00000043790.3	ENSBTAG00000040422
OG0007728	CCG021077.1	CCG021077.1	ENSBMUP00000021731.1	ENSBMUG00000016370	ENSBTAP00000009607.4	ENSBTAG00000007303
OG0007729	CCG021079.1	CCG021079.1	ENSBMUP00000021754.1	ENSBMUG00000016390	ENSBTAP00000067607.1	ENSBTAG00000052098
OG0007730	CCG021080.1	CCG021080.1	ENSBMUP00000021796.1	ENSBMUG00000016425	ENSBTAP00000009150.5	ENSBTAG00000026254
OG0007731	CCG021081.1	CCG021081.1	ENSBMUP00000021807.1	ENSBMUG00000016434	ENSBTAP00000008154.4	ENSBTAG00000006209
OG0007732	CCG021083.1	CCG021083.1	ENSBMUP00000011816.1	ENSBMUG00000009071	ENSBTAP00000025455.6	ENSBTAG00000019122
OG0007733	CCG021089.1	CCG021089.1	ENSBMUP00000011605.1	ENSBMUG00000008911	ENSBTAP00000035132.2	ENSBTAG00000025167
OG0007734	CCG021095.1	CCG021095.1	ENSBMUP00000010737.1	ENSBMUG00000008296	ENSBTAP00000010444.4	ENSBTAG00000007946
OG0007735	CCG023941.1	CCG023941.1	ENSBMUP00000001249.1	ENSBMUG00000001020	ENSBTAP00000006985.4	ENSBTAG00000005310
OG0007736	CCG024514.1	CCG024514.1	ENSBMUP00000011319.1	ENSBMUG00000008709	ENSBTAP00000000230.3	ENSBTAG00000000197
OG0007737	CCG024515.1	CCG024515.1	ENSBMUP00000011304.1	ENSBMUG00000008699	ENSBTAP00000025881.3	ENSBTAG00000019429
OG0007738	CCG024516.1	CCG024516.1	ENSBMUP00000001358.1	ENSBMUG00000001111	ENSBTAP00000017642.5	ENSBTAG00000013266
OG0007739	CCG024517.1	CCG024517.1	ENSBMUP00000001309.1	ENSBMUG00000001072	ENSBTAP00000042866.4	ENSBTAG00000013265
OG0007740	CCG024519.1	CCG024519.1	ENSBMUP00000001102.1	ENSBMUG00000000914	ENSBTAP00000032246.5	ENSBTAG00000019883
OG0007741	CCG024521.1	CCG024521.1	ENSBMUP00000000975.1	ENSBMUG00000000827	ENSBTAP00000056291.1	ENSBTAG00000046255
OG0007742	CCG024526.1	CCG024526.1	ENSBMUP00000007911.1	ENSBMUG00000006220	ENSBTAP00000022569.4	ENSBTAG00000016968
OG0007743	CCG000232.1	CCG000232.1	ENSBMUP00000030245.1	ENSBMUG00000022633	ENSBTAP00000011741.4	ENSBTAG00000008920
OG0007744	CCG008295.2	CCG008295.2	ENSBMUP00000011354.1	ENSBMUG00000008739	ENSBTAP00000018911.2	ENSBTAG00000014227
OG0007745	CCG008298.1	CCG008298.1	ENSBMUP00000022253.1	ENSBMUG00000016754	ENSBTAP00000043748.2	ENSBTAG00000001774
OG0007746	CCG008668.1	CCG008668.1	ENSBMUP00000016290.1	ENSBMUG00000012384	ENSBTAP00000069340.1	ENSBTAG00000010072
OG0007747	CCG008671.1	CCG008671.1	ENSBMUP00000016768.1	ENSBMUG00000012708	ENSBTAP00000067854.1	ENSBTAG00000000489
OG0007748	CCG008673.1	CCG008673.1	ENSBMUP00000016913.1	ENSBMUG00000012821	ENSBTAP00000002404.5	ENSBTAG00000001840
OG0007749	CCG008674.1	CCG008674.1	ENSBMUP00000016918.1	ENSBMUG00000012821	ENSBTAP00000033108.2	ENSBTAG00000001843
OG0007750	CCG008675.1	CCG008675.1	ENSBMUP00000017071.1	ENSBMUG00000012910	ENSBTAP00000002408.6	ENSBTAG00000001844
OG0007751	CCG008677.1	CCG008677.1	ENSBMUP00000017131.1	ENSBMUG00000012979	ENSBTAP00000022083.3	ENSBTAG00000016600
OG0007752	CCG008678.1	CCG008678.1	ENSBMUP00000017186.1	ENSBMUG00000013010	ENSBTAP00000022088.2	ENSBTAG00000016602
OG0007753	CCG008679.1	CCG008679.1	ENSBMUP00000017211.1	ENSBMUG00000013027	ENSBTAP00000022090.3	ENSBTAG00000016606
OG0007754	CCG008681.1	CCG008681.1	ENSBMUP00000017303.1	ENSBMUG00000013077	ENSBTAP00000033112.2	ENSBTAG00000016609
OG0007755	CCG008682.1	CCG008682.1	ENSBMUP00000017770.1	ENSBMUG00000013447	ENSBTAP00000024727.4	ENSBTAG00000018579
OG0007756	CCG013463.2	CCG013463.2	ENSBMUP00000016569.1	ENSBMUG00000012570	ENSBTAP00000044459.1	ENSBTAG00000012037
OG0007757	CCG013465.1	CCG013465.1	ENSBMUP00000016430.1	ENSBMUG00000012468	ENSBTAP00000012633.5	ENSBTAG00000009600
OG0007758	CCG012359.1	CCG012359.1	ENSBMUP00000008174.1	ENSBMUG00000006437	ENSBTAP00000069646.1	ENSBTAG00000011484
OG0007759	CCG012360.1	CCG012360.1	ENSBMUP00000008138.1	ENSBMUG00000006400	ENSBTAP00000024390.4	ENSBTAG00000018329
OG0007760	CCG012368.1	CCG012368.1	ENSBMUP00000010739.1	ENSBMUG00000008298	ENSBTAP00000036851.2	ENSBTAG00000026097
OG0007761	CCG012374.1	CCG012374.1	ENSBMUP00000003011.1	ENSBMUG00000002393	ENSBTAP00000026663.6	ENSBTAG00000020019
OG0007762	CCG012376.1	CCG012376.1	ENSBMUP00000003022.1	ENSBMUG00000002403	ENSBTAP00000025880.4	ENSBTAG00000019428
OG0007763	CCG012377.1	CCG012377.1	ENSBMUP00000003040.1	ENSBMUG00000002420	ENSBTAP00000041928.1	ENSBTAG00000031355
OG0007764	CCG012378.1	CCG012378.1	ENSBMUP00000003060.1	ENSBMUG00000002435	ENSBTAP00000001762.5	ENSBTAG00000001338
OG0007765	CCG012379.1	CCG012379.1	ENSBMUP00000003118.1	ENSBMUG00000002475	ENSBTAP00000010652.3	ENSBTAG00000008099
OG0007766	CCG012381.1	CCG012381.1	ENSBMUP00000035026.1	ENSBMUG00000026071	ENSBTAP00000052156.2	ENSBTAG00000040055
OG0007767	CCG012382.1	CCG012382.1	ENSBMUP00000035018.1	ENSBMUG00000026066	ENSBTAP00000023734.4	ENSBTAG00000017855
OG0007768	CCG012384.2	CCG012384.2	ENSBMUP00000035016.1	ENSBMUG00000026062	ENSBTAP00000023175.6	ENSBTAG00000017431
OG0007769	CCG007761.1	CCG007761.1	ENSBMUP00000004416.1	ENSBMUG00000003468	ENSBTAP00000003785.5	ENSBTAG00000002915
OG0007770	CCG007762.1	CCG007762.1	ENSBMUP00000004380.1	ENSBMUG00000003440	ENSBTAP00000004122.4	ENSBTAG00000003174
OG0007771	CCG021954.1	CCG021954.1	ENSBMUP00000029132.1	ENSBMUG00000021794	ENSBTAP00000059320.1	ENSBTAG00000051936
OG0007772	CCG021958.1	CCG021958.1	ENSBMUP00000029253.1	ENSBMUG00000021887	ENSBTAP00000068170.1	ENSBTAG00000014843
OG0007773	CCG021959.1	CCG021959.1	ENSBMUP00000029271.1	ENSBMUG00000021906	ENSBTAP00000056612.2	ENSBTAG00000047608
OG0007774	CCG021961.1	CCG021961.1	ENSBMUP00000008749.1	ENSBMUG00000006816	ENSBTAP00000056366.1	ENSBTAG00000046040
OG0007775	CCG021967.1	CCG021967.1	ENSBMUP00000008719.1	ENSBMUG00000006794	ENSBTAP00000054308.2	ENSBTAG00000045637
OG0007776	CCG021968.1	CCG021968.1	ENSBMUP00000008714.1	ENSBMUG00000006791	ENSBTAP00000041814.1	ENSBTAG00000031277
OG0007777	CCG021970.1	CCG021970.1	ENSBMUP00000006387.1	ENSBMUG00000005034	ENSBTAP00000018250.3	ENSBTAG00000013734
OG0007778	CCG006058.1	CCG006058.1	ENSBMUP00000030881.1	ENSBMUG00000023064	ENSBTAP00000025476.6	ENSBTAG00000019139
OG0007779	CCG012266.1	CCG012266.1	ENSBMUP00000026495.1	ENSBMUG00000019896	ENSBTAP00000025875.3	ENSBTAG00000019425
OG0007781	CCG008438.1	CCG008438.1	ENSBMUP00000026576.1	ENSBMUG00000019962	ENSBTAP00000015746.6	ENSBTAG00000011864
OG0007783	CCG024596.1	CCG024596.1	ENSBMUP00000007547.1	ENSBMUG00000005941	ENSBTAP00000062935.1	ENSBTAG00000050580
OG0007784	CCG005447.1	CCG005447.1	ENSBMUP00000007233.1	ENSBMUG00000005706	ENSBTAP00000020455.6	ENSBTAG00000015377
OG0007785	CCG007196.1	CCG007196.1	ENSBMUP00000007716.1	ENSBMUG00000006055	ENSBTAP00000009630.6	ENSBTAG00000007321
OG0007786	CCG007198.2	CCG007198.2	ENSBMUP00000006101.1	ENSBMUG00000004783	ENSBTAP00000022482.6	ENSBTAG00000016903
OG0007787	CCG007199.1	CCG007199.1	ENSBMUP00000006071.1	ENSBMUG00000004751	ENSBTAP00000022481.4	ENSBTAG00000016902
OG0007788	CCG007201.1	CCG007201.1	ENSBMUP00000005888.1	ENSBMUG00000004630	ENSBTAP00000012520.3	ENSBTAG00000009514
OG0007789	CCG010521.1	CCG010521.1	ENSBMUP00000016682.1	ENSBMUG00000012653	ENSBTAP00000056012.2	ENSBTAG00000047810
OG0007790	CCG010524.1	CCG010524.1	ENSBMUP00000029818.1	ENSBMUG00000022292	ENSBTAP00000004899.3	ENSBTAG00000003766
OG0007791	CCG010526.1	CCG010526.1	ENSBMUP00000008751.1	ENSBMUG00000006817	ENSBTAP00000056519.1	ENSBTAG00000046936
OG0007792	CCG010531.1	CCG010531.1	ENSBMUP00000012379.1	ENSBMUG00000009483	ENSBTAP00000004355.5	ENSBTAG00000003357
OG0007793	CCG011115.1	CCG011115.1	ENSBMUP00000012428.1	ENSBMUG00000009523	ENSBTAP00000042121.2	ENSBTAG00000031497
OG0007794	CCG011118.1	CCG011118.1	ENSBMUP00000007753.1	ENSBMUG00000006086	ENSBTAP00000008097.6	ENSBTAG00000006156
OG0007795	CCG023542.1	CCG023542.1	ENSBMUP00000012449.1	ENSBMUG00000009533	ENSBTAP00000018252.6	ENSBTAG00000013736
OG0007796	CCG001927.1	CCG001927.1	ENSBMUP00000013136.1	ENSBMUG00000010033	ENSBTAP00000024895.2	ENSBTAG00000018704
OG0007798	CCG001681.1	CCG001681.1	ENSBMUP00000021989.1	ENSBMUG00000016552	ENSBTAP00000004441.5	ENSBTAG00000003423
OG0007799	CCG002253.1	CCG002253.1	ENSBMUP00000006193.1	ENSBMUG00000004854	ENSBTAP00000022307.4	ENSBTAG00000016771
OG0007800	CCG002254.1	CCG002254.1	ENSBMUP00000006202.1	ENSBMUG00000004866	ENSBTAP00000022304.3	ENSBTAG00000016770
OG0007801	CCG002273.1	CCG002273.1	ENSBMUP00000027641.1	ENSBMUG00000020705	ENSBTAP00000004757.4	ENSBTAG00000003649
OG0007802	CCG002278.1	CCG002278.1	ENSBMUP00000000647.1	ENSBMUG00000000570	ENSBTAP00000054458.2	ENSBTAG00000000979
OG0007803	CCG022353.1	CCG022353.1	ENSBMUP00000023429.1	ENSBMUG00000017559	ENSBTAP00000001919.2	ENSBTAG00000001465
OG0007804	CCG005485.1	CCG005485.1	ENSBMUP00000030709.1	ENSBMUG00000022952	ENSBTAP00000009973.1	ENSBTAG00000007580
OG0007805	CCG024123.1	CCG024123.1	ENSBMUP00000034297.1	ENSBMUG00000025543	ENSBTAP00000014975.5	ENSBTAG00000011271
OG0007806	CCG024127.1	CCG024127.1	ENSBMUP00000034273.1	ENSBMUG00000025521	ENSBTAP00000043499.4	ENSBTAG00000032544
OG0007807	CCG024128.1	CCG024128.1	ENSBMUP00000034258.1	ENSBMUG00000025512	ENSBTAP00000043492.4	ENSBTAG00000019795
OG0007808	CCG003629.1	CCG003629.1	ENSBMUP00000018321.1	ENSBMUG00000013862	ENSBTAP00000014278.3	ENSBTAG00000010787
OG0007809	CCG003635.1	CCG003635.1	ENSBMUP00000018225.1	ENSBMUG00000013799	ENSBTAP00000018586.5	ENSBTAG00000013984
OG0007810	CCG003641.1	CCG003641.1	ENSBMUP00000018095.1	ENSBMUG00000013684	ENSBTAP00000070772.1	ENSBTAG00000023279
OG0007811	CCG003642.1	CCG003642.1	ENSBMUP00000018061.1	ENSBMUG00000013666	ENSBTAP00000001315.4	ENSBTAG00000000993
OG0007812	CCG006572.1	CCG006572.1	ENSBMUP00000021493.1	ENSBMUG00000016167	ENSBTAP00000008962.4	ENSBTAG00000006821
OG0007813	CCG006655.1	CCG006655.1	ENSBMUP00000017824.1	ENSBMUG00000013488	ENSBTAP00000044839.1	ENSBTAG00000008832
OG0007814	CCG006656.1	CCG006656.1	ENSBMUP00000017855.1	ENSBMUG00000013512	ENSBTAP00000018757.3	ENSBTAG00000014113
OG0007815	CCG006657.1	CCG006657.1	ENSBMUP00000017871.1	ENSBMUG00000013523	ENSBTAP00000005406.3	ENSBTAG00000004129
OG0007816	CCG006658.1	CCG006658.1	ENSBMUP00000017893.1	ENSBMUG00000013532	ENSBTAP00000013146.5	ENSBTAG00000037811
OG0007817	CCG007361.1	CCG007361.1	ENSBMUP00000030765.1	ENSBMUG00000022991	ENSBTAP00000001449.5	ENSBTAG00000001094
OG0007818	CCG008855.2	CCG008855.2	ENSBMUP00000030444.1	ENSBMUG00000022771	ENSBTAP00000044727.4	ENSBTAG00000033412
OG0007819	CCG012064.1	CCG012064.1	ENSBMUP00000031160.1	ENSBMUG00000023262	ENSBTAP00000004379.2	ENSBTAG00000003377
OG0007820	CCG018828.1	CCG018828.1	ENSBMUP00000021522.1	ENSBMUG00000016207	ENSBTAP00000017586.3	ENSBTAG00000013215
OG0007821	CCG022043.1	CCG022043.1	ENSBMUP00000000507.1	ENSBMUG00000000459	ENSBTAP00000056605.2	ENSBTAG00000035144
OG0007822	CCG022050.1	CCG022050.1	ENSBMUP00000029662.1	ENSBMUG00000022175	ENSBTAP00000026955.5	ENSBTAG00000020242
OG0007823	CCG007179.1	CCG007179.1	ENSBMUP00000017617.1	ENSBMUG00000013326	ENSBTAP00000004334.4	ENSBTAG00000003340
OG0007824	CCG007182.1	CCG007182.1	ENSBMUP00000023893.1	ENSBMUG00000017933	ENSBTAP00000002779.4	ENSBTAG00000002144
OG0007825	CCG007184.1	CCG007184.1	ENSBMUP00000013943.1	ENSBMUG00000010626	ENSBTAP00000052481.3	ENSBTAG00000010472
OG0007826	CCG007662.1	CCG007662.1	ENSBMUP00000013846.1	ENSBMUG00000010546	ENSBTAP00000019823.3	ENSBTAG00000014890
OG0007827	CCG009630.1	CCG009630.1	ENSBMUP00000024556.1	ENSBMUG00000018445	ENSBTAP00000027702.4	ENSBTAG00000020787
OG0007828	CCG013104.1	CCG013104.1	ENSBMUP00000002630.1	ENSBMUG00000002060	ENSBTAP00000036650.4	ENSBTAG00000012442
OG0007829	CCG003159.1	CCG003159.1	ENSBMUP00000023677.1	ENSBMUG00000017749	ENSBTAP00000023886.2	ENSBTAG00000017964
OG0007830	CCG003160.1	CCG003160.1	ENSBMUP00000023609.1	ENSBMUG00000017696	ENSBTAP00000003907.2	ENSBTAG00000003001
OG0007831	CCG003161.1	CCG003161.1	ENSBMUP00000023697.1	ENSBMUG00000017777	ENSBTAP00000003905.5	ENSBTAG00000003000
OG0007833	CCG003164.1	CCG003164.1	ENSBMUP00000024061.1	ENSBMUG00000018065	ENSBTAP00000025512.3	ENSBTAG00000019168
OG0007834	CCG008142.1	CCG008142.1	ENSBMUP00000000047.1	ENSBMUG00000000062	ENSBTAP00000000453.3	ENSBTAG00000000347
OG0007835	CCG008145.1	CCG008145.1	ENSBMUP00000000052.1	ENSBMUG00000000064	ENSBTAP00000017428.5	ENSBTAG00000013111
OG0007836	CCG008147.1	CCG008147.1	ENSBMUP00000000053.1	ENSBMUG00000000067	ENSBTAP00000006684.6	ENSBTAG00000005070
OG0007837	CCG008148.1	CCG008148.1	ENSBMUP00000000058.1	ENSBMUG00000000073	ENSBTAP00000039565.5	ENSBTAG00000035686
OG0007838	CCG012194.1	CCG012194.1	ENSBMUP00000010499.1	ENSBMUG00000008110	ENSBTAP00000024788.2	ENSBTAG00000018628
OG0007839	CCG012196.1	CCG012196.1	ENSBMUP00000010667.1	ENSBMUG00000008232	ENSBTAP00000050280.3	ENSBTAG00000053854
OG0007840	CCG012197.1	CCG012197.1	ENSBMUP00000010767.1	ENSBMUG00000008310	ENSBTAP00000024782.5	ENSBTAG00000037377
OG0007841	CCG012199.1	CCG012199.1	ENSBMUP00000010836.1	ENSBMUG00000008362	ENSBTAP00000043156.4	ENSBTAG00000000671
OG0007842	CCG012200.1	CCG012200.1	ENSBMUP00000010914.1	ENSBMUG00000008424	ENSBTAP00000043137.2	ENSBTAG00000032279
OG0007843	CCG012201.1	CCG012201.1	ENSBMUP00000010968.1	ENSBMUG00000008454	ENSBTAP00000052695.2	ENSBTAG00000037410
OG0007844	CCG012202.1	CCG012202.1	ENSBMUP00000010975.1	ENSBMUG00000008465	ENSBTAP00000055510.2	ENSBTAG00000045942
OG0007845	CCG012205.1	CCG012205.1	ENSBMUP00000031278.1	ENSBMUG00000023349	ENSBTAP00000001415.4	ENSBTAG00000001067
OG0007846	CCG012207.1	CCG012207.1	ENSBMUP00000031334.1	ENSBMUG00000023390	ENSBTAP00000060832.1	ENSBTAG00000032253
OG0007847	CCG021238.1	CCG021238.1	ENSBMUP00000030271.1	ENSBMUG00000022654	ENSBTAP00000050534.3	ENSBTAG00000040093
OG0007848	CCG021239.1	CCG021239.1	ENSBMUP00000030269.1	ENSBMUG00000022652	ENSBTAP00000042722.4	ENSBTAG00000009033
OG0007849	CCG021241.1	CCG021241.1	ENSBMUP00000024740.1	ENSBMUG00000018601	ENSBTAP00000003719.3	ENSBTAG00000002866
OG0007850	CCG021246.1	CCG021246.1	ENSBMUP00000011084.1	ENSBMUG00000008442	ENSBTAP00000025783.6	ENSBTAG00000019354
OG0007851	CCG021249.1	CCG021249.1	ENSBMUP00000010557.1	ENSBMUG00000008154	ENSBTAP00000023975.4	ENSBTAG00000018012
OG0007852	CCG021250.1	CCG021250.1	ENSBMUP00000010551.1	ENSBMUG00000008151	ENSBTAP00000023970.4	ENSBTAG00000039839
OG0007853	CCG021251.1	CCG021251.1	ENSBMUP00000010546.1	ENSBMUG00000008148	ENSBTAP00000002696.5	ENSBTAG00000002088
OG0007854	CCG021253.1	CCG021253.1	ENSBMUP00000010285.1	ENSBMUG00000007939	ENSBTAP00000001745.1	ENSBTAG00000001321
OG0007855	CCG021255.1	CCG021255.1	ENSBMUP00000010230.1	ENSBMUG00000007898	ENSBTAP00000002964.4	ENSBTAG00000002298
OG0007856	CCG021257.1	CCG021257.1	ENSBMUP00000010168.1	ENSBMUG00000007857	ENSBTAP00000010384.5	ENSBTAG00000007895
OG0007857	CCG021263.1	CCG021263.1	ENSBMUP00000005197.1	ENSBMUG00000004075	ENSBTAP00000024730.5	ENSBTAG00000018581
OG0007858	CCG009437.1	CCG009437.1	ENSBMUP00000017077.1	ENSBMUG00000012928	ENSBTAP00000041897.4	ENSBTAG00000031332
OG0007859	CCG009438.2	CCG009438.2	ENSBMUP00000017020.1	ENSBMUG00000012891	ENSBTAP00000041902.2	ENSBTAG00000031335
OG0007860	CCG020420.1	CCG020420.1	ENSBMUP00000016600.1	ENSBMUG00000012593	ENSBTAP00000056261.2	ENSBTAG00000016934
OG0007861	CCG020421.1	CCG020421.1	ENSBMUP00000016622.1	ENSBMUG00000012613	ENSBTAP00000053814.3	ENSBTAG00000044021
OG0007862	CCG008371.1	CCG008371.1	ENSBMUP00000025867.1	ENSBMUG00000019400	ENSBTAP00000051108.3	ENSBTAG00000014968
OG0007863	CCG008373.1	CCG008373.1	ENSBMUP00000025852.1	ENSBMUG00000019390	ENSBTAP00000045962.3	ENSBTAG00000006649
OG0007864	CCG008380.1	CCG008380.1	ENSBMUP00000010380.1	ENSBMUG00000008007	ENSBTAP00000005380.6	ENSBTAG00000004118
OG0007865	CCG008381.2	CCG008381.2	ENSBMUP00000010343.1	ENSBMUG00000007976	ENSBTAP00000024223.2	ENSBTAG00000018198
OG0007866	CCG008383.1	CCG008383.1	ENSBMUP00000010258.1	ENSBMUG00000007918	ENSBTAP00000003855.5	ENSBTAG00000002960
OG0007867	CCG008384.1	CCG008384.1	ENSBMUP00000010245.1	ENSBMUG00000007904	ENSBTAP00000028914.6	ENSBTAG00000021695
OG0007868	CCG008389.3	CCG008389.3	ENSBMUP00000009989.1	ENSBMUG00000007733	ENSBTAP00000019661.5	ENSBTAG00000014779
OG0007869	CCG009277.1	CCG009277.1	ENSBMUP00000005817.1	ENSBMUG00000004578	ENSBTAP00000054185.1	ENSBTAG00000040543
OG0007870	CCG009279.1	CCG009279.1	ENSBMUP00000024797.1	ENSBMUG00000018638	ENSBTAP00000058632.1	ENSBTAG00000049209
OG0007871	CCG009282.1	CCG009282.1	ENSBMUP00000006252.1	ENSBMUG00000004915	ENSBTAP00000000294.4	ENSBTAG00000000240
OG0007872	CCG009283.1	CCG009283.1	ENSBMUP00000028768.1	ENSBMUG00000021564	ENSBTAP00000067041.1	ENSBTAG00000051600
OG0007873	CCG007497.1	CCG007497.1	ENSBMUP00000034542.1	ENSBMUG00000025707	ENSBTAP00000005562.3	ENSBTAG00000004248
OG0007874	CCG007500.2	CCG007500.2	ENSBMUP00000034501.1	ENSBMUG00000025677	ENSBTAP00000003939.4	ENSBTAG00000040086
OG0007875	CCG007501.1	CCG007501.1	ENSBMUP00000034487.1	ENSBMUG00000025669	ENSBTAP00000013425.5	ENSBTAG00000010170
OG0007876	CCG007503.1	CCG007503.1	ENSBMUP00000034470.1	ENSBMUG00000025659	ENSBTAP00000024994.4	ENSBTAG00000018771
OG0007877	CCG007504.1	CCG007504.1	ENSBMUP00000034463.1	ENSBMUG00000025651	ENSBTAP00000051454.3	ENSBTAG00000018772
OG0007878	CCG007506.1	CCG007506.1	ENSBMUP00000034427.1	ENSBMUG00000025620	ENSBTAP00000022193.5	ENSBTAG00000016695
OG0007879	CCG007512.6	CCG007512.6	ENSBMUP00000018891.1	ENSBMUG00000014313	ENSBTAP00000011036.4	ENSBTAG00000008385
OG0007880	CCG007515.1	CCG007515.1	ENSBMUP00000018797.1	ENSBMUG00000014239	ENSBTAP00000028221.5	ENSBTAG00000021176
OG0007881	CCG007518.1	CCG007518.1	ENSBMUP00000018661.1	ENSBMUG00000014109	ENSBTAP00000027768.5	ENSBTAG00000020836
OG0007882	CCG011188.1	CCG011188.1	ENSBMUP00000011366.1	ENSBMUG00000008714	ENSBTAP00000004333.6	ENSBTAG00000003339
OG0007883	CCG011192.1	CCG011192.1	ENSBMUP00000026859.1	ENSBMUG00000020145	ENSBTAP00000044668.4	ENSBTAG00000037649
OG0007884	CCG007969.1	CCG007969.1	ENSBMUP00000000991.1	ENSBMUG00000000834	ENSBTAP00000015499.6	ENSBTAG00000011677
OG0007885	CCG007970.1	CCG007970.1	ENSBMUP00000000965.1	ENSBMUG00000000802	ENSBTAP00000017371.5	ENSBTAG00000013065
OG0007886	CCG007974.1	CCG007974.1	ENSBMUP00000000621.1	ENSBMUG00000000550	ENSBTAP00000054012.2	ENSBTAG00000047206
OG0007887	CCG007978.1	CCG007978.1	ENSBMUP00000000551.1	ENSBMUG00000000493	ENSBTAP00000002124.4	ENSBTAG00000031774
OG0007888	CCG007986.1	CCG007986.1	ENSBMUP00000030487.1	ENSBMUG00000022799	ENSBTAP00000048103.3	ENSBTAG00000002614
OG0007889	CCG007988.1	CCG007988.1	ENSBMUP00000030381.1	ENSBMUG00000022725	ENSBTAP00000010614.6	ENSBTAG00000037756
OG0007890	CCG007990.1	CCG007990.1	ENSBMUP00000030263.1	ENSBMUG00000022646	ENSBTAP00000025324.5	ENSBTAG00000019028
OG0007891	CCG007993.1	CCG007993.1	ENSBMUP00000003626.1	ENSBMUG00000002858	ENSBTAP00000053303.3	ENSBTAG00000020296
OG0007892	CCG007995.1	CCG007995.1	ENSBMUP00000003726.1	ENSBMUG00000002942	ENSBTAP00000011484.4	ENSBTAG00000008716
OG0007893	CCG007996.1	CCG007996.1	ENSBMUP00000003846.1	ENSBMUG00000003016	ENSBTAP00000044199.4	ENSBTAG00000001090
OG0007894	CCG007998.1	CCG007998.1	ENSBMUP00000003986.1	ENSBMUG00000003141	ENSBTAP00000051570.1	ENSBTAG00000010743
OG0007895	CCG007999.1	CCG007999.1	ENSBMUP00000004023.1	ENSBMUG00000003173	ENSBTAP00000014219.5	ENSBTAG00000010741
OG0007896	CCG008000.1	CCG008000.1	ENSBMUP00000004357.1	ENSBMUG00000003383	ENSBTAP00000005988.6	ENSBTAG00000004555
OG0007897	CCG008001.1	CCG008001.1	ENSBMUP00000004364.1	ENSBMUG00000003423	ENSBTAP00000005986.4	ENSBTAG00000004557
OG0007898	CCG014617.1	CCG014617.1	ENSBMUP00000017710.1	ENSBMUG00000013400	ENSBTAP00000019861.4	ENSBTAG00000014918
OG0007899	CCG014618.1	CCG014618.1	ENSBMUP00000017692.1	ENSBMUG00000013389	ENSBTAP00000019857.6	ENSBTAG00000014916
OG0007900	CCG001601.1	CCG001601.1	ENSBMUP00000007070.1	ENSBMUG00000005573	ENSBTAP00000065718.1	ENSBTAG00000007014
OG0007901	CCG001607.1	CCG001607.1	ENSBMUP00000023989.1	ENSBMUG00000018013	ENSBTAP00000017382.5	ENSBTAG00000013074
OG0007902	CCG001610.1	CCG001610.1	ENSBMUP00000023655.1	ENSBMUG00000017740	ENSBTAP00000028248.5	ENSBTAG00000021200
OG0007903	CCG001611.1	CCG001611.1	ENSBMUP00000023641.1	ENSBMUG00000017726	ENSBTAP00000028438.5	ENSBTAG00000021333
OG0007904	CCG001613.1	CCG001613.1	ENSBMUP00000023577.1	ENSBMUG00000017671	ENSBTAP00000024637.6	ENSBTAG00000018509
OG0007905	CCG001614.1	CCG001614.1	ENSBMUP00000023557.1	ENSBMUG00000017654	ENSBTAP00000010692.6	ENSBTAG00000008132
OG0007906	CCG020687.2	CCG020687.2	ENSBMUP00000007020.1	ENSBMUG00000005559	ENSBTAP00000024638.6	ENSBTAG00000017659
OG0007907	CCG020692.1	CCG020692.1	ENSBMUP00000007054.1	ENSBMUG00000005588	ENSBTAP00000007584.4	ENSBTAG00000005769
OG0007908	CCG020695.1	CCG020695.1	ENSBMUP00000007235.1	ENSBMUG00000005690	ENSBTAP00000003865.6	ENSBTAG00000002966
OG0007909	CCG020705.1	CCG020705.1	ENSBMUP00000021083.1	ENSBMUG00000015857	ENSBTAP00000015606.5	ENSBTAG00000011752
OG0007910	CCG018099.1	CCG018099.1	ENSBMUP00000036191.1	ENSBMUG00000026877	ENSBTAP00000051759.1	ENSBTAG00000007035
OG0007911	CCG018100.1	CCG018100.1	ENSBMUP00000036190.1	ENSBMUG00000026876	ENSBTAP00000010504.3	ENSBTAG00000007990
OG0007912	CCG018105.1	CCG018105.1	ENSBMUP00000009379.1	ENSBMUG00000007313	ENSBTAP00000002447.6	ENSBTAG00000001880
OG0007913	CCG002504.1	CCG002504.1	ENSBMUP00000007222.1	ENSBMUG00000005699	ENSBTAP00000051992.3	ENSBTAG00000037962
OG0007914	CCG015462.1	CCG015462.1	ENSBMUP00000022326.1	ENSBMUG00000016798	ENSBTAP00000019774.3	ENSBTAG00000014850
OG0007915	CCG015463.1	CCG015463.1	ENSBMUP00000022362.1	ENSBMUG00000016826	ENSBTAP00000019773.3	ENSBTAG00000014849
OG0007916	CCG015464.1	CCG015464.1	ENSBMUP00000022374.1	ENSBMUG00000016841	ENSBTAP00000019772.3	ENSBTAG00000014848
OG0007917	CCG015465.1	CCG015465.1	ENSBMUP00000022383.1	ENSBMUG00000016856	ENSBTAP00000005789.3	ENSBTAG00000004416
OG0007918	CCG015468.1	CCG015468.1	ENSBMUP00000022412.1	ENSBMUG00000016880	ENSBTAP00000024500.4	ENSBTAG00000018413
OG0007919	CCG015469.2	CCG015469.2	ENSBMUP00000022433.1	ENSBMUG00000016893	ENSBTAP00000048292.2	ENSBTAG00000008766
OG0007920	CCG015470.1	CCG015470.1	ENSBMUP00000022459.1	ENSBMUG00000016909	ENSBTAP00000062024.1	ENSBTAG00000053588
OG0007921	CCG015472.1	CCG015472.1	ENSBMUP00000022637.1	ENSBMUG00000017014	ENSBTAP00000013544.6	ENSBTAG00000010253
OG0007922	CCG015476.1	CCG015476.1	ENSBMUP00000022790.1	ENSBMUG00000017133	ENSBTAP00000055289.1	ENSBTAG00000002505
OG0007923	CCG015482.1	CCG015482.1	ENSBMUP00000022863.1	ENSBMUG00000017189	ENSBTAP00000053665.2	ENSBTAG00000037456
OG0007924	CCG015485.1	CCG015485.1	ENSBMUP00000023068.1	ENSBMUG00000017340	ENSBTAP00000005043.3	ENSBTAG00000003866
OG0007925	CCG015488.1	CCG015488.1	ENSBMUP00000023374.1	ENSBMUG00000017528	ENSBTAP00000072436.1	ENSBTAG00000043989
OG0007926	CCG015489.1	CCG015489.1	ENSBMUP00000023430.1	ENSBMUG00000017560	ENSBTAP00000038567.3	ENSBTAG00000027051
OG0007927	CCG015492.1	CCG015492.1	ENSBMUP00000023565.1	ENSBMUG00000017659	ENSBTAP00000008319.3	ENSBTAG00000006342
OG0007928	CCG015493.1	CCG015493.1	ENSBMUP00000023592.1	ENSBMUG00000017686	ENSBTAP00000040490.3	ENSBTAG00000002363
OG0007929	CCG015494.1	CCG015494.1	ENSBMUP00000009321.1	ENSBMUG00000007262	ENSBTAP00000025536.6	ENSBTAG00000019187
OG0007930	CCG008421.1	CCG008421.1	ENSBMUP00000009946.1	ENSBMUG00000007704	ENSBTAP00000035763.2	ENSBTAG00000006966
OG0007931	CCG008425.1	CCG008425.1	ENSBMUP00000010000.1	ENSBMUG00000007744	ENSBTAP00000013135.5	ENSBTAG00000009960
OG0007932	CCG008426.1	CCG008426.1	ENSBMUP00000010006.1	ENSBMUG00000007751	ENSBTAP00000015092.3	ENSBTAG00000011358
OG0007933	CCG008428.1	CCG008428.1	ENSBMUP00000010203.1	ENSBMUG00000007880	ENSBTAP00000051764.1	ENSBTAG00000046757
OG0007934	CCG008429.1	CCG008429.1	ENSBMUP00000010268.1	ENSBMUG00000007916	ENSBTAP00000014160.5	ENSBTAG00000010698
OG0007935	CCG013837.2	CCG013837.2	ENSBMUP00000017391.1	ENSBMUG00000013152	ENSBTAP00000053482.3	ENSBTAG00000010999
OG0007936	CCG013840.1	CCG013840.1	ENSBMUP00000017333.1	ENSBMUG00000013100	ENSBTAP00000008971.4	ENSBTAG00000006824
OG0007938	CCG013846.1	CCG013846.1	ENSBMUP00000009594.1	ENSBMUG00000007468	ENSBTAP00000010056.6	ENSBTAG00000007643
OG0007939	CCG013848.1	CCG013848.1	ENSBMUP00000009626.1	ENSBMUG00000007484	ENSBTAP00000035753.5	ENSBTAG00000025516
OG0007940	CCG013849.1	CCG013849.1	ENSBMUP00000009633.1	ENSBMUG00000007492	ENSBTAP00000009075.6	ENSBTAG00000006914
OG0007941	CCG013851.1	CCG013851.1	ENSBMUP00000009769.1	ENSBMUG00000007585	ENSBTAP00000009104.5	ENSBTAG00000006933
OG0007942	CCG013853.1	CCG013853.1	ENSBMUP00000009909.1	ENSBMUG00000007676	ENSBTAP00000009148.3	ENSBTAG00000006960
OG0007943	CCG001593.1	CCG001593.1	ENSBMUP00000018941.1	ENSBMUG00000014350	ENSBTAP00000027999.4	ENSBTAG00000021025
OG0007944	CCG004171.1	CCG004171.1	ENSBMUP00000006879.1	ENSBMUG00000005449	ENSBTAP00000015149.4	ENSBTAG00000011399
OG0007945	CCG005197.1	CCG005197.1	ENSBMUP00000012877.1	ENSBMUG00000009828	ENSBTAP00000053361.3	ENSBTAG00000017370
OG0007946	CCG005198.1	CCG005198.1	ENSBMUP00000012843.1	ENSBMUG00000009806	ENSBTAP00000026774.2	ENSBTAG00000020097
OG0007947	CCG006531.2	CCG006531.2	ENSBMUP00000025868.1	ENSBMUG00000019401	ENSBTAP00000055865.2	ENSBTAG00000048262
OG0007948	CCG021876.1	CCG021876.1	ENSBMUP00000012821.1	ENSBMUG00000009782	ENSBTAP00000000557.1	ENSBTAG00000000436
OG0007949	CCG021877.1	CCG021877.1	ENSBMUP00000012784.1	ENSBMUG00000009763	ENSBTAP00000054583.1	ENSBTAG00000008749
OG0007950	CCG021880.1	CCG021880.1	ENSBMUP00000015850.1	ENSBMUG00000012067	ENSBTAP00000022606.5	ENSBTAG00000017000
OG0007951	CCG021882.1	CCG021882.1	ENSBMUP00000015899.1	ENSBMUG00000012102	ENSBTAP00000022340.2	ENSBTAG00000016793
OG0007952	CCG021883.1	CCG021883.1	ENSBMUP00000015915.1	ENSBMUG00000012113	ENSBTAP00000022338.5	ENSBTAG00000016791
OG0007953	CCG021885.2	CCG021885.2	ENSBMUP00000015945.1	ENSBMUG00000012132	ENSBTAP00000011949.5	ENSBTAG00000009065
OG0007954	CCG021887.1	CCG021887.1	ENSBMUP00000016213.1	ENSBMUG00000012296	ENSBTAP00000061396.1	ENSBTAG00000007802
OG0007955	CCG001277.1	CCG001277.1	ENSBMUP00000033122.1	ENSBMUG00000024740	ENSBTAP00000010690.4	ENSBTAG00000008130
OG0007956	CCG007686.1	CCG007686.1	ENSBMUP00000013708.1	ENSBMUG00000010464	ENSBTAP00000056368.2	ENSBTAG00000046282
OG0007957	CCG007687.1	CCG007687.1	ENSBMUP00000028550.1	ENSBMUG00000021385	ENSBTAP00000000329.5	ENSBTAG00000000264
OG0007958	CCG007688.1	CCG007688.1	ENSBMUP00000028566.1	ENSBMUG00000021406	ENSBTAP00000044787.2	ENSBTAG00000033460
OG0007959	CCG014475.1	CCG014475.1	ENSBMUP00000006114.1	ENSBMUG00000004789	ENSBTAP00000025329.6	ENSBTAG00000019031
OG0007960	CCG017389.1	CCG017389.1	ENSBMUP00000009319.1	ENSBMUG00000007266	ENSBTAP00000018168.4	ENSBTAG00000013670
OG0007961	CCG017391.1	CCG017391.1	ENSBMUP00000008398.1	ENSBMUG00000006577	ENSBTAP00000021628.2	ENSBTAG00000016259
OG0007962	CCG003039.1	CCG003039.1	ENSBMUP00000021141.1	ENSBMUG00000015908	ENSBTAP00000044098.1	ENSBTAG00000012757
OG0007963	CCG003040.1	CCG003040.1	ENSBMUP00000021126.1	ENSBMUG00000015895	ENSBTAP00000025762.3	ENSBTAG00000019345
OG0007964	CCG003045.1	CCG003045.1	ENSBMUP00000003450.1	ENSBMUG00000002733	ENSBTAP00000001458.5	ENSBTAG00000001102
OG0007965	CCG006987.1	CCG006987.1	ENSBMUP00000023364.1	ENSBMUG00000017525	ENSBTAP00000028655.6	ENSBTAG00000021499
OG0007966	CCG006989.1	CCG006989.1	ENSBMUP00000024057.1	ENSBMUG00000018064	ENSBTAP00000056566.1	ENSBTAG00000045826
OG0007967	CCG009337.1	CCG009337.1	ENSBMUP00000015351.1	ENSBMUG00000011657	ENSBTAP00000056601.1	ENSBTAG00000046320
OG0007968	CCG009338.1	CCG009338.1	ENSBMUP00000015340.1	ENSBMUG00000011647	ENSBTAP00000066082.1	ENSBTAG00000005138
OG0007969	CCG009340.1	CCG009340.1	ENSBMUP00000015306.1	ENSBMUG00000011623	ENSBTAP00000016947.4	ENSBTAG00000012750
OG0007970	CCG009343.1	CCG009343.1	ENSBMUP00000015214.1	ENSBMUG00000011543	ENSBTAP00000010619.4	ENSBTAG00000008075
OG0007971	CCG009349.1	CCG009349.1	ENSBMUP00000014007.1	ENSBMUG00000010677	ENSBTAP00000019988.4	ENSBTAG00000015013
OG0007972	CCG009350.1	CCG009350.1	ENSBMUP00000013967.1	ENSBMUG00000010651	ENSBTAP00000019990.4	ENSBTAG00000015015
OG0007973	CCG009388.1	CCG009388.1	ENSBMUP00000016124.1	ENSBMUG00000012256	ENSBTAP00000008462.4	ENSBTAG00000006452
OG0007974	CCG009389.1	CCG009389.1	ENSBMUP00000016077.1	ENSBMUG00000012230	ENSBTAP00000044200.4	ENSBTAG00000006453
OG0007975	CCG009395.1	CCG009395.1	ENSBMUP00000015716.1	ENSBMUG00000011920	ENSBTAP00000017195.3	ENSBTAG00000012941
OG0007976	CCG009397.1	CCG009397.1	ENSBMUP00000015402.1	ENSBMUG00000011696	ENSBTAP00000021565.5	ENSBTAG00000016202
OG0007977	CCG009399.1	CCG009399.1	ENSBMUP00000015377.1	ENSBMUG00000011683	ENSBTAP00000011952.4	ENSBTAG00000009067
OG0007978	CCG013983.1	CCG013983.1	ENSBMUP00000030612.1	ENSBMUG00000022881	ENSBTAP00000002784.6	ENSBTAG00000002147
OG0007979	CCG012576.2	CCG012576.2	ENSBMUP00000007491.1	ENSBMUG00000005894	ENSBTAP00000028792.5	ENSBTAG00000021606
OG0007980	CCG022370.1	CCG022370.1	ENSBMUP00000006037.1	ENSBMUG00000004725	ENSBTAP00000017578.4	ENSBTAG00000013207
OG0007981	CCG022371.1	CCG022371.1	ENSBMUP00000006074.1	ENSBMUG00000004748	ENSBTAP00000017574.4	ENSBTAG00000013202
OG0007982	CCG022377.1	CCG022377.1	ENSBMUP00000021971.1	ENSBMUG00000016540	ENSBTAP00000040158.5	ENSBTAG00000001343
OG0007983	CCG022379.1	CCG022379.1	ENSBMUP00000031471.1	ENSBMUG00000023479	ENSBTAP00000041254.1	ENSBTAG00000020494
OG0007984	CCG022380.1	CCG022380.1	ENSBMUP00000013535.1	ENSBMUG00000010330	ENSBTAP00000017252.5	ENSBTAG00000012976
OG0007985	CCG022387.1	CCG022387.1	ENSBMUP00000013837.1	ENSBMUG00000010519	ENSBTAP00000012441.5	ENSBTAG00000009455
OG0007986	CCG001191.1	CCG001191.1	ENSBMUP00000014393.1	ENSBMUG00000010963	ENSBTAP00000054799.2	ENSBTAG00000048204
OG0007988	CCG006881.1	CCG006881.1	ENSBMUP00000015201.1	ENSBMUG00000011532	ENSBTAP00000067474.1	ENSBTAG00000021963
OG0007989	CCG006882.1	CCG006882.1	ENSBMUP00000015218.1	ENSBMUG00000011550	ENSBTAP00000006428.5	ENSBTAG00000004888
OG0007990	CCG006886.1	CCG006886.1	ENSBMUP00000015546.1	ENSBMUG00000011808	ENSBTAP00000067965.1	ENSBTAG00000021347
OG0007991	CCG006891.1	CCG006891.1	ENSBMUP00000025724.1	ENSBMUG00000019291	ENSBTAP00000006050.5	ENSBTAG00000004611
OG0007992	CCG006895.1	CCG006895.1	ENSBMUP00000011472.1	ENSBMUG00000008804	ENSBTAP00000027247.5	ENSBTAG00000020447
OG0007993	CCG006897.2	CCG006897.2	ENSBMUP00000011515.1	ENSBMUG00000008843	ENSBTAP00000012042.5	ENSBTAG00000009137
OG0007994	CCG006898.1	CCG006898.1	ENSBMUP00000011529.1	ENSBMUG00000008855	ENSBTAP00000004191.3	ENSBTAG00000003231
OG0007996	CCG023715.1	CCG023715.1	ENSBMUP00000033849.1	ENSBMUG00000025228	ENSBTAP00000016104.4	ENSBTAG00000012139
OG0007997	CCG023720.1	CCG023720.1	ENSBMUP00000033895.1	ENSBMUG00000025261	ENSBTAP00000022215.6	ENSBTAG00000016713
OG0007998	CCG000281.2	CCG000281.2	ENSBMUP00000027626.1	ENSBMUG00000020696	ENSBTAP00000017860.3	ENSBTAG00000013423
OG0007999	CCG000283.1	CCG000283.1	ENSBMUP00000027684.1	ENSBMUG00000020735	ENSBTAP00000026085.3	ENSBTAG00000019580
OG0008000	CCG000679.1	CCG000679.1	ENSBMUP00000013217.1	ENSBMUG00000010104	ENSBTAP00000014537.4	ENSBTAG00000010948
OG0008001	CCG000681.1	CCG000681.1	ENSBMUP00000009243.1	ENSBMUG00000007199	ENSBTAP00000026354.2	ENSBTAG00000019779
OG0008002	CCG000683.2	CCG000683.2	ENSBMUP00000009170.1	ENSBMUG00000007145	ENSBTAP00000014800.6	ENSBTAG00000011144
OG0008003	CCG000685.1	CCG000685.1	ENSBMUP00000009040.1	ENSBMUG00000007050	ENSBTAP00000022579.2	ENSBTAG00000016977
OG0008004	CCG000687.1	CCG000687.1	ENSBMUP00000024798.1	ENSBMUG00000018637	ENSBTAP00000050676.2	ENSBTAG00000039930
OG0008005	CCG000688.1	CCG000688.1	ENSBMUP00000024785.1	ENSBMUG00000018628	ENSBTAP00000049133.3	ENSBTAG00000039484
OG0008006	CCG006265.1	CCG006265.1	ENSBMUP00000008363.1	ENSBMUG00000006523	ENSBTAP00000011123.6	ENSBTAG00000008449
OG0008008	CCG009063.1	CCG009063.1	ENSBMUP00000027502.1	ENSBMUG00000020600	ENSBTAP00000030260.3	ENSBTAG00000016282
OG0008009	CCG009139.1	CCG009139.1	ENSBMUP00000031548.1	ENSBMUG00000023530	ENSBTAP00000012347.6	ENSBTAG00000009383
OG0008010	CCG009141.1	CCG009141.1	ENSBMUP00000031560.1	ENSBMUG00000023546	ENSBTAP00000018899.5	ENSBTAG00000014217
OG0008011	CCG009143.1	CCG009143.1	ENSBMUP00000031788.1	ENSBMUG00000023711	ENSBTAP00000050244.2	ENSBTAG00000039973
OG0008012	CCG009144.1	CCG009144.1	ENSBMUP00000031792.1	ENSBMUG00000023716	ENSBTAP00000028140.5	ENSBTAG00000021118
OG0008013	CCG009147.1	CCG009147.1	ENSBMUP00000031906.1	ENSBMUG00000023791	ENSBTAP00000006763.4	ENSBTAG00000005129
OG0008014	CCG012696.2	CCG012696.2	ENSBMUP00000019838.1	ENSBMUG00000014945	ENSBTAP00000042130.3	ENSBTAG00000016598
OG0008015	CCG012704.1	CCG012704.1	ENSBMUP00000022897.1	ENSBMUG00000017201	ENSBTAP00000003016.6	ENSBTAG00000002336
OG0008016	CCG013073.1	CCG013073.1	ENSBMUP00000034198.1	ENSBMUG00000025478	ENSBTAP00000007531.5	ENSBTAG00000005729
OG0008017	CCG018107.1	CCG018107.1	ENSBMUP00000021466.1	ENSBMUG00000016138	ENSBTAP00000052546.3	ENSBTAG00000030881
OG0008018	CCG018343.1	CCG018343.1	ENSBMUP00000020292.1	ENSBMUG00000015289	ENSBTAP00000014026.4	ENSBTAG00000010610
OG0008019	CCG018348.1	CCG018348.1	ENSBMUP00000005765.1	ENSBMUG00000004523	ENSBTAP00000032364.5	ENSBTAG00000000201
OG0008020	CCG018352.1	CCG018352.1	ENSBMUP00000006081.1	ENSBMUG00000004764	ENSBTAP00000005416.2	ENSBTAG00000004139
OG0008021	CCG019664.1	CCG019664.1	ENSBMUP00000013171.1	ENSBMUG00000010058	ENSBTAP00000013534.5	ENSBTAG00000010245
OG0008022	CCG021794.1	CCG021794.1	ENSBMUP00000024654.1	ENSBMUG00000018538	ENSBTAP00000047582.3	ENSBTAG00000039986
OG0008023	CCG021795.1	CCG021795.1	ENSBMUP00000024641.1	ENSBMUG00000018522	ENSBTAP00000001675.5	ENSBTAG00000001273
OG0008024	CCG021799.1	CCG021799.1	ENSBMUP00000024488.1	ENSBMUG00000018405	ENSBTAP00000026185.4	ENSBTAG00000019651
OG0008025	CCG021801.1	CCG021801.1	ENSBMUP00000024290.1	ENSBMUG00000018238	ENSBTAP00000026179.4	ENSBTAG00000019646
OG0008026	CCG021802.1	CCG021802.1	ENSBMUP00000024254.1	ENSBMUG00000018218	ENSBTAP00000027907.5	ENSBTAG00000020954
OG0008027	CCG021805.1	CCG021805.1	ENSBMUP00000024215.1	ENSBMUG00000018191	ENSBTAP00000056546.2	ENSBTAG00000049103
OG0008028	CCG021816.1	CCG021816.1	ENSBMUP00000005554.1	ENSBMUG00000004364	ENSBTAP00000049089.3	ENSBTAG00000039711
OG0008029	CCG021820.1	CCG021820.1	ENSBMUP00000003123.1	ENSBMUG00000002478	ENSBTAP00000009680.3	ENSBTAG00000007359
OG0008030	CCG021822.1	CCG021822.1	ENSBMUP00000002759.1	ENSBMUG00000002171	ENSBTAP00000010598.4	ENSBTAG00000008056
OG0008031	CCG021823.1	CCG021823.1	ENSBMUP00000002702.1	ENSBMUG00000002130	ENSBTAP00000004748.5	ENSBTAG00000003640
OG0008032	CCG024176.1	CCG024176.1	ENSBMUP00000015894.1	ENSBMUG00000012091	ENSBTAP00000013714.3	ENSBTAG00000010387
OG0008033	CCG024177.1	CCG024177.1	ENSBMUP00000022442.1	ENSBMUG00000016900	ENSBTAP00000005307.5	ENSBTAG00000004063
OG0008035	CCG022007.1	CCG022007.1	ENSBMUP00000017575.1	ENSBMUG00000013305	ENSBTAP00000065731.1	ENSBTAG00000051913
OG0008036	CCG022010.3	CCG022010.3	ENSBMUP00000017527.1	ENSBMUG00000013252	ENSBTAP00000009713.6	ENSBTAG00000007388
OG0008037	CCG022014.1	CCG022014.1	ENSBMUP00000019977.1	ENSBMUG00000015060	ENSBTAP00000002373.5	ENSBTAG00000001815
OG0008038	CCG022015.3	CCG022015.3	ENSBMUP00000019957.1	ENSBMUG00000015043	ENSBTAP00000012965.3	ENSBTAG00000009832
OG0008039	CCG024078.1	CCG024078.1	ENSBMUP00000002599.1	ENSBMUG00000002039	ENSBTAP00000004036.2	ENSBTAG00000003102
OG0008040	CCG024087.1	CCG024087.1	ENSBMUP00000002774.1	ENSBMUG00000002187	ENSBTAP00000056438.1	ENSBTAG00000010704
OG0008041	CCG024091.1	CCG024091.1	ENSBMUP00000002816.1	ENSBMUG00000002228	ENSBTAP00000019853.4	ENSBTAG00000014911
OG0008042	CCG024093.1	CCG024093.1	ENSBMUP00000032821.1	ENSBMUG00000024513	ENSBTAP00000020221.4	ENSBTAG00000015197
OG0008043	CCG001929.1	CCG001929.1	ENSBMUP00000028054.1	ENSBMUG00000021013	ENSBTAP00000009510.3	ENSBTAG00000007231
OG0008044	CCG001930.1	CCG001930.1	ENSBMUP00000028066.1	ENSBMUG00000021023	ENSBTAP00000047402.1	ENSBTAG00000036242
OG0008045	CCG001933.2	CCG001933.2	ENSBMUP00000028190.1	ENSBMUG00000021124	ENSBTAP00000040297.4	ENSBTAG00000009131
OG0008046	CCG009032.1	CCG009032.1	ENSBMUP00000015591.1	ENSBMUG00000011860	ENSBTAP00000034949.4	ENSBTAG00000025088
OG0008047	CCG009033.1	CCG009033.1	ENSBMUP00000015630.1	ENSBMUG00000011881	ENSBTAP00000006662.6	ENSBTAG00000005052
OG0008048	CCG009035.1	CCG009035.1	ENSBMUP00000015670.1	ENSBMUG00000011923	ENSBTAP00000000131.6	ENSBTAG00000000120
OG0008049	CCG009048.1	CCG009048.1	ENSBMUP00000015851.1	ENSBMUG00000012073	ENSBTAP00000048878.2	ENSBTAG00000039012
OG0008050	CCG009049.1	CCG009049.1	ENSBMUP00000015885.1	ENSBMUG00000012083	ENSBTAP00000024503.4	ENSBTAG00000018416
OG0008051	CCG004088.3	CCG004088.3	ENSBMUP00000013189.1	ENSBMUG00000010077	ENSBTAP00000053852.3	ENSBTAG00000043959
OG0008052	CCG004091.1	CCG004091.1	ENSBMUP00000008949.1	ENSBMUG00000006979	ENSBTAP00000069936.1	ENSBTAG00000051292
OG0008053	CCG004093.1	CCG004093.1	ENSBMUP00000008927.1	ENSBMUG00000006954	ENSBTAP00000050560.3	ENSBTAG00000040168
OG0008054	CCG004095.1	CCG004095.1	ENSBMUP00000008900.1	ENSBMUG00000006939	ENSBTAP00000042601.3	ENSBTAG00000031871
OG0008055	CCG004096.4	CCG004096.4	ENSBMUP00000032520.1	ENSBMUG00000024266	ENSBTAP00000055834.2	ENSBTAG00000046573
OG0008056	CCG004097.2	CCG004097.2	ENSBMUP00000032537.1	ENSBMUG00000024273	ENSBTAP00000052313.3	ENSBTAG00000037988
OG0008057	CCG004100.1	CCG004100.1	ENSBMUP00000032571.1	ENSBMUG00000024307	ENSBTAP00000059324.1	ENSBTAG00000049601
OG0008058	CCG004105.1	CCG004105.1	ENSBMUP00000002824.1	ENSBMUG00000002233	ENSBTAP00000001158.5	ENSBTAG00000000871
OG0008059	CCG004106.1	CCG004106.1	ENSBMUP00000002852.1	ENSBMUG00000002263	ENSBTAP00000034226.5	ENSBTAG00000008349
OG0008060	CCG022839.1	CCG022839.1	ENSBMUP00000026482.1	ENSBMUG00000019888	ENSBTAP00000003377.5	ENSBTAG00000002610
OG0008061	CCG022841.1	CCG022841.1	ENSBMUP00000026549.1	ENSBMUG00000019945	ENSBTAP00000003380.5	ENSBTAG00000002613
OG0008062	CCG022843.1	CCG022843.1	ENSBMUP00000026681.1	ENSBMUG00000020022	ENSBTAP00000020482.6	ENSBTAG00000015412
OG0008063	CCG022845.1	CCG022845.1	ENSBMUP00000026802.1	ENSBMUG00000020104	ENSBTAP00000019251.3	ENSBTAG00000014478
OG0008064	CCG022852.1	CCG022852.1	ENSBMUP00000027339.1	ENSBMUG00000020489	ENSBTAP00000069269.1	ENSBTAG00000007503
OG0008065	CCG022853.1	CCG022853.1	ENSBMUP00000027382.1	ENSBMUG00000020521	ENSBTAP00000022854.3	ENSBTAG00000017196
OG0008066	CCG022854.1	CCG022854.1	ENSBMUP00000027401.1	ENSBMUG00000020545	ENSBTAP00000022860.4	ENSBTAG00000032132
OG0008067	CCG022856.3	CCG022856.3	ENSBMUP00000027477.1	ENSBMUG00000020582	ENSBTAP00000022875.5	ENSBTAG00000017211
OG0008068	CCG022861.1	CCG022861.1	ENSBMUP00000012270.1	ENSBMUG00000009403	ENSBTAP00000005101.3	ENSBTAG00000003906
OG0008069	CCG022863.1	CCG022863.1	ENSBMUP00000012052.1	ENSBMUG00000009240	ENSBTAP00000058050.1	ENSBTAG00000049389
OG0008070	CCG022865.1	CCG022865.1	ENSBMUP00000011942.1	ENSBMUG00000009160	ENSBTAP00000024164.4	ENSBTAG00000018157
OG0008071	CCG022869.1	CCG022869.1	ENSBMUP00000011418.1	ENSBMUG00000008775	ENSBTAP00000022977.5	ENSBTAG00000017283
OG0008072	CCG022870.1	CCG022870.1	ENSBMUP00000011229.1	ENSBMUG00000008653	ENSBTAP00000015117.4	ENSBTAG00000011381
OG0008073	CCG022872.1	CCG022872.1	ENSBMUP00000011066.1	ENSBMUG00000008534	ENSBTAP00000032888.4	ENSBTAG00000006832
OG0008074	CCG008662.1	CCG008662.1	ENSBMUP00000016570.1	ENSBMUG00000012572	ENSBTAP00000005135.6	ENSBTAG00000003930
OG0008075	CCG009965.1	CCG009965.1	ENSBMUP00000028031.1	ENSBMUG00000020994	ENSBTAP00000011034.6	ENSBTAG00000008382
OG0008076	CCG009966.1	CCG009966.1	ENSBMUP00000028018.1	ENSBMUG00000020984	ENSBTAP00000047439.2	ENSBTAG00000036282
OG0008077	CCG021476.1	CCG021476.1	ENSBMUP00000007109.1	ENSBMUG00000005622	ENSBTAP00000001470.5	ENSBTAG00000001113
OG0008078	CCG021477.1	CCG021477.1	ENSBMUP00000007088.1	ENSBMUG00000005612	ENSBTAP00000050307.1	ENSBTAG00000039770
OG0008079	CCG021479.1	CCG021479.1	ENSBMUP00000018183.1	ENSBMUG00000013765	ENSBTAP00000005037.5	ENSBTAG00000003861
OG0008080	CCG013298.1	CCG013298.1	ENSBMUP00000004866.1	ENSBMUG00000003822	ENSBTAP00000006329.6	ENSBTAG00000004821
OG0008081	CCG013299.1	CCG013299.1	ENSBMUP00000004883.1	ENSBMUG00000003836	ENSBTAP00000006327.6	ENSBTAG00000022915
OG0008082	CCG013300.1	CCG013300.1	ENSBMUP00000004910.1	ENSBMUG00000003850	ENSBTAP00000009101.6	ENSBTAG00000035758
OG0008083	CCG013303.1	CCG013303.1	ENSBMUP00000005018.1	ENSBMUG00000003939	ENSBTAP00000038896.2	ENSBTAG00000011510
OG0008084	CCG013307.1	CCG013307.1	ENSBMUP00000005103.1	ENSBMUG00000004006	ENSBTAP00000055727.1	ENSBTAG00000046651
OG0008085	CCG013309.1	CCG013309.1	ENSBMUP00000005130.1	ENSBMUG00000004023	ENSBTAP00000021365.6	ENSBTAG00000032792
OG0008086	CCG013315.1	CCG013315.1	ENSBMUP00000024307.1	ENSBMUG00000018262	ENSBTAP00000051620.3	ENSBTAG00000038227
OG0008087	CCG018607.1	CCG018607.1	ENSBMUP00000029770.1	ENSBMUG00000022250	ENSBTAP00000069808.1	ENSBTAG00000019295
OG0008088	CCG001946.1	CCG001946.1	ENSBMUP00000017108.1	ENSBMUG00000012963	ENSBTAP00000005543.5	ENSBTAG00000004231
OG0008089	CCG007872.1	CCG007872.1	ENSBMUP00000024606.1	ENSBMUG00000018493	ENSBTAP00000030951.5	ENSBTAG00000022826
OG0008091	CCG009080.1	CCG009080.1	ENSBMUP00000022741.1	ENSBMUG00000017101	ENSBTAP00000026223.4	ENSBTAG00000019676
OG0008092	CCG015619.1	CCG015619.1	ENSBMUP00000032814.1	ENSBMUG00000024512	ENSBTAP00000043281.4	ENSBTAG00000032374
OG0008093	CCG015620.1	CCG015620.1	ENSBMUP00000032826.1	ENSBMUG00000024521	ENSBTAP00000014847.3	ENSBTAG00000011180
OG0008094	CCG015629.1	CCG015629.1	ENSBMUP00000000352.1	ENSBMUG00000000348	ENSBTAP00000053575.2	ENSBTAG00000020973
OG0008095	CCG015636.1	CCG015636.1	ENSBMUP00000000932.1	ENSBMUG00000000787	ENSBTAP00000006234.4	ENSBTAG00000004749
OG0008096	CCG002986.1	CCG002986.1	ENSBMUP00000028594.1	ENSBMUG00000021426	ENSBTAP00000002263.5	ENSBTAG00000001728
OG0008097	CCG002991.1	CCG002991.1	ENSBMUP00000028887.1	ENSBMUG00000021623	ENSBTAP00000027950.4	ENSBTAG00000020990
OG0008098	CCG003785.1	CCG003785.1	ENSBMUP00000026610.1	ENSBMUG00000019978	ENSBTAP00000013021.4	ENSBTAG00000009873
OG0008099	CCG010144.1	CCG010144.1	ENSBMUP00000021777.1	ENSBMUG00000016411	ENSBTAP00000003285.5	ENSBTAG00000002534
OG0008100	CCG010145.1	CCG010145.1	ENSBMUP00000021758.1	ENSBMUG00000016396	ENSBTAP00000025619.5	ENSBTAG00000039732
OG0008101	CCG010146.1	CCG010146.1	ENSBMUP00000021723.1	ENSBMUG00000016367	ENSBTAP00000064179.1	ENSBTAG00000019237
OG0008102	CCG001364.1	CCG001364.1	ENSBMUP00000020556.1	ENSBMUG00000015481	ENSBTAP00000036314.2	ENSBTAG00000025782
OG0008104	CCG003543.1	CCG003543.1	ENSBMUP00000004272.1	ENSBMUG00000003358	ENSBTAP00000064819.1	ENSBTAG00000052228
OG0008105	CCG003569.1	CCG003569.1	ENSBMUP00000003942.1	ENSBMUG00000003103	ENSBTAP00000015056.4	ENSBTAG00000011327
OG0008106	CCG003573.1	CCG003573.1	ENSBMUP00000003852.1	ENSBMUG00000003023	ENSBTAP00000004713.5	ENSBTAG00000003616
OG0008107	CCG003574.1	CCG003574.1	ENSBMUP00000003829.1	ENSBMUG00000003008	ENSBTAP00000064999.1	ENSBTAG00000003614
OG0008108	CCG003575.2	CCG003575.2	ENSBMUP00000003494.1	ENSBMUG00000002763	ENSBTAP00000026134.3	ENSBTAG00000031940
OG0008109	CCG024037.1	CCG024037.1	ENSBMUP00000002746.1	ENSBMUG00000002152	ENSBTAP00000018985.5	ENSBTAG00000014291
OG0008110	CCG024044.1	CCG024044.1	ENSBMUP00000012335.1	ENSBMUG00000009452	ENSBTAP00000030567.4	ENSBTAG00000022580
OG0008111	CCG024046.1	CCG024046.1	ENSBMUP00000012414.1	ENSBMUG00000009513	ENSBTAP00000010057.4	ENSBTAG00000039738
OG0008112	CCG005618.1	CCG005618.1	ENSBMUP00000030819.1	ENSBMUG00000023026	ENSBTAP00000068403.1	ENSBTAG00000051910
OG0008113	CCG005624.1	CCG005624.1	ENSBMUP00000006539.1	ENSBMUG00000005161	ENSBTAP00000036401.4	ENSBTAG00000015155
OG0008114	CCG005628.1	CCG005628.1	ENSBMUP00000006785.1	ENSBMUG00000005380	ENSBTAP00000025235.3	ENSBTAG00000018959
OG0008115	CCG005630.1	CCG005630.1	ENSBMUP00000007485.1	ENSBMUG00000005883	ENSBTAP00000000481.5	ENSBTAG00000000371
OG0008116	CCG005631.1	CCG005631.1	ENSBMUP00000007506.1	ENSBMUG00000005904	ENSBTAP00000062695.1	ENSBTAG00000000372
OG0008117	CCG005633.1	CCG005633.1	ENSBMUP00000007527.1	ENSBMUG00000005924	ENSBTAP00000045293.3	ENSBTAG00000033983
OG0008118	CCG005634.1	CCG005634.1	ENSBMUP00000007541.1	ENSBMUG00000005936	ENSBTAP00000006862.3	ENSBTAG00000005210
OG0008119	CCG005636.1	CCG005636.1	ENSBMUP00000007697.1	ENSBMUG00000006040	ENSBTAP00000006868.4	ENSBTAG00000005214
OG0008121	CCG005646.1	CCG005646.1	ENSBMUP00000008076.1	ENSBMUG00000006346	ENSBTAP00000054084.2	ENSBTAG00000045628
OG0008122	CCG005652.3	CCG005652.3	ENSBMUP00000008393.1	ENSBMUG00000006571	ENSBTAP00000007315.4	ENSBTAG00000005565
OG0008123	CCG005653.1	CCG005653.1	ENSBMUP00000008417.1	ENSBMUG00000006589	ENSBTAP00000011028.5	ENSBTAG00000008378
OG0008124	CCG005654.1	CCG005654.1	ENSBMUP00000008466.1	ENSBMUG00000006621	ENSBTAP00000011032.5	ENSBTAG00000008380
OG0008125	CCG005659.3	CCG005659.3	ENSBMUP00000028355.1	ENSBMUG00000021232	ENSBTAP00000027175.6	ENSBTAG00000020387
OG0008126	CCG005664.1	CCG005664.1	ENSBMUP00000028468.1	ENSBMUG00000021329	ENSBTAP00000056473.2	ENSBTAG00000047520
OG0008127	CCG005669.1	CCG005669.1	ENSBMUP00000028738.1	ENSBMUG00000021537	ENSBTAP00000028684.4	ENSBTAG00000021522
OG0008128	CCG005670.1	CCG005670.1	ENSBMUP00000028762.1	ENSBMUG00000021559	ENSBTAP00000028683.4	ENSBTAG00000021521
OG0008129	CCG005680.1	CCG005680.1	ENSBMUP00000029062.1	ENSBMUG00000021757	ENSBTAP00000043645.3	ENSBTAG00000021773
OG0008130	CCG018098.1	CCG018098.1	ENSBMUP00000027497.1	ENSBMUG00000020597	ENSBTAP00000061805.1	ENSBTAG00000050890
OG0008131	CCG004956.2	CCG004956.2	ENSBMUP00000029442.1	ENSBMUG00000022028	ENSBTAP00000040792.4	ENSBTAG00000030585
OG0008132	CCG004975.1	CCG004975.1	ENSBMUP00000017806.1	ENSBMUG00000013472	ENSBTAP00000051545.2	ENSBTAG00000010658
OG0008133	CCG004976.1	CCG004976.1	ENSBMUP00000017826.1	ENSBMUG00000013489	ENSBTAP00000064605.1	ENSBTAG00000019589
OG0008134	CCG004978.1	CCG004978.1	ENSBMUP00000018162.1	ENSBMUG00000013743	ENSBTAP00000023769.4	ENSBTAG00000017882
OG0008135	CCG004979.1	CCG004979.1	ENSBMUP00000009902.1	ENSBMUG00000007675	ENSBTAP00000024762.6	ENSBTAG00000018607
OG0008136	CCG004981.1	CCG004981.1	ENSBMUP00000016175.1	ENSBMUG00000012303	ENSBTAP00000006038.3	ENSBTAG00000004601
OG0008137	CCG004985.1	CCG004985.1	ENSBMUP00000025270.1	ENSBMUG00000018958	ENSBTAP00000009011.5	ENSBTAG00000006860
OG0008138	CCG008770.1	CCG008770.1	ENSBMUP00000014603.1	ENSBMUG00000011084	ENSBTAP00000040872.1	ENSBTAG00000030629
OG0008139	CCG009020.1	CCG009020.1	ENSBMUP00000023995.1	ENSBMUG00000018009	ENSBTAP00000004104.6	ENSBTAG00000003161
OG0008140	CCG009021.1	CCG009021.1	ENSBMUP00000025166.1	ENSBMUG00000018534	ENSBTAP00000004097.5	ENSBTAG00000003148
OG0008141	CCG009022.1	CCG009022.1	ENSBMUP00000025474.1	ENSBMUG00000019099	ENSBTAP00000027197.5	ENSBTAG00000020409
OG0008142	CCG002163.1	CCG002163.1	ENSBMUP00000001505.1	ENSBMUG00000001227	ENSBTAP00000025912.4	ENSBTAG00000019453
OG0008143	CCG002164.1	CCG002164.1	ENSBMUP00000001502.1	ENSBMUG00000001222	ENSBTAP00000064855.1	ENSBTAG00000002936
OG0008144	CCG002167.1	CCG002167.1	ENSBMUP00000001428.1	ENSBMUG00000001159	ENSBTAP00000025995.5	ENSBTAG00000019513
OG0008145	CCG002171.1	CCG002171.1	ENSBMUP00000001158.1	ENSBMUG00000000945	ENSBTAP00000023834.4	ENSBTAG00000017922
OG0008146	CCG002172.1	CCG002172.1	ENSBMUP00000001127.1	ENSBMUG00000000929	ENSBTAP00000014090.3	ENSBTAG00000010653
OG0008147	CCG002425.1	CCG002425.1	ENSBMUP00000032513.1	ENSBMUG00000024255	ENSBTAP00000052979.2	ENSBTAG00000010461
OG0008149	CCG002430.5	CCG002430.5	ENSBMUP00000026591.1	ENSBMUG00000019967	ENSBTAP00000024380.4	ENSBTAG00000018321
OG0008150	CCG002434.1	CCG002434.1	ENSBMUP00000026686.1	ENSBMUG00000020030	ENSBTAP00000007505.5	ENSBTAG00000005715
OG0008151	CCG002435.2	CCG002435.2	ENSBMUP00000026739.1	ENSBMUG00000020054	ENSBTAP00000018224.4	ENSBTAG00000013717
OG0008152	CCG002436.1	CCG002436.1	ENSBMUP00000026745.1	ENSBMUG00000020064	ENSBTAP00000001049.4	ENSBTAG00000000791
OG0008153	CCG002441.1	CCG002441.1	ENSBMUP00000027008.1	ENSBMUG00000020242	ENSBTAP00000057430.1	ENSBTAG00000054763
OG0008154	CCG002444.1	CCG002444.1	ENSBMUP00000027092.1	ENSBMUG00000020298	ENSBTAP00000007831.6	ENSBTAG00000005965
OG0008155	CCG004190.1	CCG004190.1	ENSBMUP00000028667.1	ENSBMUG00000021489	ENSBTAP00000053895.1	ENSBTAG00000047395
OG0008156	CCG004194.1	CCG004194.1	ENSBMUP00000028688.1	ENSBMUG00000021500	ENSBTAP00000047035.3	ENSBTAG00000035836
OG0008157	CCG004203.1	CCG004203.1	ENSBMUP00000012770.1	ENSBMUG00000009745	ENSBTAP00000033613.1	ENSBTAG00000016707
OG0008158	CCG005295.1	CCG005295.1	ENSBMUP00000036212.1	ENSBMUG00000026893	ENSBTAP00000064524.1	ENSBTAG00000052738
OG0008159	CCG005298.1	CCG005298.1	ENSBMUP00000036215.1	ENSBMUG00000026896	ENSBTAP00000007734.5	ENSBTAG00000031031
OG0008160	CCG006389.1	CCG006389.1	ENSBMUP00000007065.1	ENSBMUG00000005602	ENSBTAP00000018130.5	ENSBTAG00000013640
OG0008161	CCG006392.1	CCG006392.1	ENSBMUP00000007417.1	ENSBMUG00000005834	ENSBTAP00000004262.3	ENSBTAG00000003291
OG0008162	CCG006394.1	CCG006394.1	ENSBMUP00000007638.1	ENSBMUG00000006005	ENSBTAP00000025096.6	ENSBTAG00000018849
OG0008163	CCG006395.1	CCG006395.1	ENSBMUP00000007656.1	ENSBMUG00000006015	ENSBTAP00000031499.5	ENSBTAG00000023192
OG0008164	CCG006481.1	CCG006481.1	ENSBMUP00000026632.1	ENSBMUG00000019988	ENSBTAP00000010206.5	ENSBTAG00000007763
OG0008165	CCG008752.1	CCG008752.1	ENSBMUP00000030810.1	ENSBMUG00000023018	ENSBTAP00000044670.3	ENSBTAG00000003728
OG0008166	CCG008945.1	CCG008945.1	ENSBMUP00000017048.1	ENSBMUG00000012908	ENSBTAP00000054473.2	ENSBTAG00000024788
OG0008167	CCG008946.1	CCG008946.1	ENSBMUP00000017092.1	ENSBMUG00000012949	ENSBTAP00000034404.4	ENSBTAG00000031030
OG0008168	CCG008947.1	CCG008947.1	ENSBMUP00000017070.1	ENSBMUG00000012925	ENSBTAP00000034310.5	ENSBTAG00000012549
OG0008169	CCG009703.1	CCG009703.1	ENSBMUP00000003340.1	ENSBMUG00000002643	ENSBTAP00000004166.5	ENSBTAG00000003207
OG0008170	CCG010858.1	CCG010858.1	ENSBMUP00000015227.1	ENSBMUG00000011559	ENSBTAP00000017473.5	ENSBTAG00000013145
OG0008171	CCG010859.1	CCG010859.1	ENSBMUP00000007950.1	ENSBMUG00000006252	ENSBTAP00000002113.1	ENSBTAG00000001612
OG0008172	CCG010861.1	CCG010861.1	ENSBMUP00000008071.1	ENSBMUG00000006339	ENSBTAP00000039615.4	ENSBTAG00000027654
OG0008173	CCG010865.2	CCG010865.2	ENSBMUP00000008084.1	ENSBMUG00000006355	ENSBTAP00000021864.4	ENSBTAG00000016446
OG0008174	CCG010868.1	CCG010868.1	ENSBMUP00000008259.1	ENSBMUG00000006476	ENSBTAP00000039600.3	ENSBTAG00000011075
OG0008175	CCG011356.1	CCG011356.1	ENSBMUP00000011078.1	ENSBMUG00000008543	ENSBTAP00000028854.3	ENSBTAG00000021652
OG0008176	CCG011399.1	CCG011399.1	ENSBMUP00000018039.1	ENSBMUG00000013648	ENSBTAP00000072810.1	ENSBTAG00000051724
OG0008177	CCG012209.1	CCG012209.1	ENSBMUP00000029742.1	ENSBMUG00000022223	ENSBTAP00000022647.6	ENSBTAG00000017032
OG0008179	CCG014499.1	CCG014499.1	ENSBMUP00000022422.1	ENSBMUG00000016889	ENSBTAP00000042614.3	ENSBTAG00000006191
OG0008180	CCG014503.1	CCG014503.1	ENSBMUP00000022173.1	ENSBMUG00000016702	ENSBTAP00000023402.5	ENSBTAG00000039808
OG0008181	CCG014509.1	CCG014509.1	ENSBMUP00000008222.1	ENSBMUG00000006460	ENSBTAP00000011375.4	ENSBTAG00000008625
OG0008182	CCG014510.1	CCG014510.1	ENSBMUP00000008216.1	ENSBMUG00000006454	ENSBTAP00000002876.3	ENSBTAG00000002223
OG0008183	CCG014513.1	CCG014513.1	ENSBMUP00000008000.1	ENSBMUG00000006290	ENSBTAP00000055048.1	ENSBTAG00000047367
OG0008184	CCG014514.1	CCG014514.1	ENSBMUP00000007984.1	ENSBMUG00000006279	ENSBTAP00000001426.2	ENSBTAG00000001075
OG0008185	CCG014515.5	CCG014515.5	ENSBMUP00000007940.1	ENSBMUG00000006245	ENSBTAP00000017799.6	ENSBTAG00000050281
OG0008186	CCG016453.1	CCG016453.1	ENSBMUP00000012857.1	ENSBMUG00000009817	ENSBTAP00000014280.5	ENSBTAG00000010789
OG0008187	CCG016455.1	CCG016455.1	ENSBMUP00000012948.1	ENSBMUG00000009884	ENSBTAP00000026064.6	ENSBTAG00000037703
OG0008188	CCG016456.1	CCG016456.1	ENSBMUP00000013008.1	ENSBMUG00000009908	ENSBTAP00000026065.5	ENSBTAG00000019563
OG0008189	CCG016458.1	CCG016458.1	ENSBMUP00000013035.1	ENSBMUG00000009953	ENSBTAP00000034563.4	ENSBTAG00000004822
OG0008190	CCG016462.1	CCG016462.1	ENSBMUP00000034088.1	ENSBMUG00000025399	ENSBTAP00000071129.1	ENSBTAG00000050197
OG0008191	CCG016464.1	CCG016464.1	ENSBMUP00000034114.1	ENSBMUG00000025420	ENSBTAP00000032951.5	ENSBTAG00000023987
OG0008192	CCG016465.1	CCG016465.1	ENSBMUP00000034123.1	ENSBMUG00000025423	ENSBTAP00000031247.2	ENSBTAG00000003442
OG0008193	CCG017543.1	CCG017543.1	ENSBMUP00000032724.1	ENSBMUG00000024430	ENSBTAP00000008100.4	ENSBTAG00000006159
OG0008194	CCG017544.3	CCG017544.3	ENSBMUP00000005598.1	ENSBMUG00000004388	ENSBTAP00000012674.5	ENSBTAG00000009624
OG0008195	CCG017551.1	CCG017551.1	ENSBMUP00000005281.1	ENSBMUG00000004142	ENSBTAP00000018933.6	ENSBTAG00000014247
OG0008196	CCG017552.2	CCG017552.2	ENSBMUP00000005209.1	ENSBMUG00000004086	ENSBTAP00000020161.5	ENSBTAG00000015157
OG0008197	CCG017553.1	CCG017553.1	ENSBMUP00000005196.1	ENSBMUG00000004072	ENSBTAP00000000431.2	ENSBTAG00000000326
OG0008198	CCG017556.1	CCG017556.1	ENSBMUP00000000766.1	ENSBMUG00000000662	ENSBTAP00000023214.3	ENSBTAG00000017463
OG0008199	CCG017557.1	CCG017557.1	ENSBMUP00000000740.1	ENSBMUG00000000642	ENSBTAP00000023213.3	ENSBTAG00000017462
OG0008200	CCG017558.3	CCG017558.3	ENSBMUP00000000695.1	ENSBMUG00000000609	ENSBTAP00000016591.5	ENSBTAG00000012503
OG0008201	CCG017561.1	CCG017561.1	ENSBMUP00000000611.1	ENSBMUG00000000543	ENSBTAP00000071328.1	ENSBTAG00000005765
OG0008202	CCG017567.1	CCG017567.1	ENSBMUP00000000449.1	ENSBMUG00000000416	ENSBTAP00000009507.6	ENSBTAG00000007228
OG0008203	CCG017571.1	CCG017571.1	ENSBMUP00000000188.1	ENSBMUG00000000201	ENSBTAP00000004813.5	ENSBTAG00000003693
OG0008204	CCG017573.1	CCG017573.1	ENSBMUP00000035526.1	ENSBMUG00000026394	ENSBTAP00000013405.4	ENSBTAG00000010157
OG0008205	CCG017576.2	CCG017576.2	ENSBMUP00000035506.1	ENSBMUG00000026380	ENSBTAP00000057301.1	ENSBTAG00000009887
OG0008206	CCG017577.1	CCG017577.1	ENSBMUP00000035499.1	ENSBMUG00000026373	ENSBTAP00000013035.5	ENSBTAG00000009886
OG0008207	CCG017578.1	CCG017578.1	ENSBMUP00000035498.1	ENSBMUG00000026372	ENSBTAP00000063297.1	ENSBTAG00000051965
OG0008208	CCG018088.1	CCG018088.1	ENSBMUP00000028575.1	ENSBMUG00000021415	ENSBTAP00000013705.6	ENSBTAG00000010385
OG0008209	CCG019197.1	CCG019197.1	ENSBMUP00000031416.1	ENSBMUG00000023443	ENSBTAP00000022175.4	ENSBTAG00000016677
OG0008210	CCG019209.1	CCG019209.1	ENSBMUP00000020391.1	ENSBMUG00000015370	ENSBTAP00000063793.1	ENSBTAG00000049285
OG0008211	CCG019211.1	CCG019211.1	ENSBMUP00000020473.1	ENSBMUG00000015424	ENSBTAP00000019422.4	ENSBTAG00000014588
OG0008212	CCG019461.1	CCG019461.1	ENSBMUP00000005549.1	ENSBMUG00000004357	ENSBTAP00000010118.5	ENSBTAG00000007694
OG0008213	CCG019468.1	CCG019468.1	ENSBMUP00000027519.1	ENSBMUG00000020610	ENSBTAP00000049617.3	ENSBTAG00000014498
OG0008214	CCG019469.1	CCG019469.1	ENSBMUP00000027526.1	ENSBMUG00000020617	ENSBTAP00000042104.2	ENSBTAG00000031481
OG0008215	CCG019471.1	CCG019471.1	ENSBMUP00000027543.1	ENSBMUG00000020633	ENSBTAP00000019274.5	ENSBTAG00000014497
OG0008216	CCG019472.2	CCG019472.2	ENSBMUP00000027549.1	ENSBMUG00000020641	ENSBTAP00000036877.5	ENSBTAG00000014496
OG0008217	CCG020738.1	CCG020738.1	ENSBMUP00000010971.1	ENSBMUG00000008452	ENSBTAP00000023566.5	ENSBTAG00000017719
OG0008218	CCG021015.1	CCG021015.1	ENSBMUP00000035225.1	ENSBMUG00000026204	ENSBTAP00000014845.2	ENSBTAG00000011179
OG0008219	CCG021016.1	CCG021016.1	ENSBMUP00000035214.1	ENSBMUG00000026197	ENSBTAP00000010108.2	ENSBTAG00000007685
OG0008220	CCG021023.1	CCG021023.1	ENSBMUP00000015134.1	ENSBMUG00000011489	ENSBTAP00000042087.2	ENSBTAG00000003925
OG0008221	CCG021150.1	CCG021150.1	ENSBMUP00000005807.1	ENSBMUG00000004570	ENSBTAP00000004437.5	ENSBTAG00000003419
OG0008222	CCG022339.1	CCG022339.1	ENSBMUP00000027726.1	ENSBMUG00000020767	ENSBTAP00000010628.6	ENSBTAG00000008083
OG0008223	CCG023929.1	CCG023929.1	ENSBMUP00000008820.1	ENSBMUG00000006866	ENSBTAP00000051453.2	ENSBTAG00000049219
OG0008224	CCG023931.1	CCG023931.1	ENSBMUP00000007298.1	ENSBMUG00000005736	ENSBTAP00000056219.1	ENSBTAG00000050480
OG0008225	CCG024000.1	CCG024000.1	ENSBMUP00000014005.1	ENSBMUG00000010686	ENSBTAP00000030886.4	ENSBTAG00000022779
OG0008226	CCG024001.1	CCG024001.1	ENSBMUP00000014059.1	ENSBMUG00000010707	ENSBTAP00000024190.5	ENSBTAG00000018179
OG0008227	CCG024002.1	CCG024002.1	ENSBMUP00000014115.1	ENSBMUG00000010742	ENSBTAP00000035726.4	ENSBTAG00000025502
OG0008228	CCG024004.2	CCG024004.2	ENSBMUP00000014260.1	ENSBMUG00000010848	ENSBTAP00000009677.4	ENSBTAG00000007356
OG0008229	CCG024007.1	CCG024007.1	ENSBMUP00000007019.1	ENSBMUG00000005557	ENSBTAP00000072535.1	ENSBTAG00000012260
OG0008230	CCG024570.1	CCG024570.1	ENSBMUP00000026194.1	ENSBMUG00000019654	ENSBTAP00000002431.3	ENSBTAG00000001865
OG0008231	CCG001445.1	CCG001445.1	ENSBMUP00000011901.1	ENSBMUG00000009118	ENSBTAP00000022355.5	ENSBTAG00000016804
OG0008232	CCG006611.1	CCG006611.1	ENSBMUP00000035847.1	ENSBMUG00000026620	ENSBTAP00000001096.6	ENSBTAG00000000830
OG0008233	CCG011916.1	CCG011916.1	ENSBMUP00000028216.1	ENSBMUG00000021150	ENSBTAP00000000333.6	ENSBTAG00000000267
OG0008234	CCG011917.2	CCG011917.2	ENSBMUP00000028317.1	ENSBMUG00000021219	ENSBTAP00000005534.6	ENSBTAG00000004225
OG0008235	CCG011920.2	CCG011920.2	ENSBMUP00000028452.1	ENSBMUG00000021321	ENSBTAP00000035031.5	ENSBTAG00000017440
OG0008236	CCG011922.1	CCG011922.1	ENSBMUP00000028606.1	ENSBMUG00000021430	ENSBTAP00000015643.6	ENSBTAG00000011786
OG0008237	CCG011923.1	CCG011923.1	ENSBMUP00000028620.1	ENSBMUG00000021445	ENSBTAP00000073170.1	ENSBTAG00000053510
OG0008238	CCG011928.1	CCG011928.1	ENSBMUP00000028859.1	ENSBMUG00000021614	ENSBTAP00000011165.3	ENSBTAG00000052339
OG0008239	CCG011929.1	CCG011929.1	ENSBMUP00000028864.1	ENSBMUG00000021617	ENSBTAP00000051761.3	ENSBTAG00000054909
OG0008240	CCG011931.1	CCG011931.1	ENSBMUP00000028875.1	ENSBMUG00000021621	ENSBTAP00000049810.3	ENSBTAG00000039018
OG0008241	CCG011935.1	CCG011935.1	ENSBMUP00000024312.1	ENSBMUG00000018268	ENSBTAP00000025838.6	ENSBTAG00000019391
OG0008242	CCG011938.1	CCG011938.1	ENSBMUP00000027371.1	ENSBMUG00000020512	ENSBTAP00000014058.5	ENSBTAG00000010634
OG0008243	CCG002025.1	CCG002025.1	ENSBMUP00000026685.1	ENSBMUG00000020026	ENSBTAP00000030397.4	ENSBTAG00000022466
OG0008244	CCG002032.1	CCG002032.1	ENSBMUP00000003790.1	ENSBMUG00000002973	ENSBTAP00000068925.1	ENSBTAG00000010343
OG0008245	CCG002034.1	CCG002034.1	ENSBMUP00000007790.1	ENSBMUG00000006124	ENSBTAP00000028266.6	ENSBTAG00000021214
OG0008246	CCG019172.1	CCG019172.1	ENSBMUP00000005241.1	ENSBMUG00000004104	ENSBTAP00000000991.5	ENSBTAG00000000750
OG0008247	CCG019176.1	CCG019176.1	ENSBMUP00000024351.1	ENSBMUG00000018292	ENSBTAP00000004296.5	ENSBTAG00000003316
OG0008248	CCG001017.1	CCG001017.1	ENSBMUP00000013242.1	ENSBMUG00000010125	ENSBTAP00000048314.2	ENSBTAG00000039574
OG0008249	CCG007694.1	CCG007694.1	ENSBMUP00000004407.1	ENSBMUG00000003458	ENSBTAP00000012770.5	ENSBTAG00000009681
OG0008250	CCG007698.1	CCG007698.1	ENSBMUP00000004502.1	ENSBMUG00000003535	ENSBTAP00000051799.1	ENSBTAG00000037938
OG0008251	CCG007702.1	CCG007702.1	ENSBMUP00000018339.1	ENSBMUG00000013887	ENSBTAP00000003367.6	ENSBTAG00000002605
OG0008252	CCG007704.1	CCG007704.1	ENSBMUP00000018195.1	ENSBMUG00000013773	ENSBTAP00000041523.3	ENSBTAG00000031084
OG0008253	CCG007705.1	CCG007705.1	ENSBMUP00000018187.1	ENSBMUG00000013764	ENSBTAP00000004942.3	ENSBTAG00000003802
OG0008254	CCG010804.1	CCG010804.1	ENSBMUP00000014730.1	ENSBMUG00000011198	ENSBTAP00000024171.6	ENSBTAG00000018161
OG0008255	CCG010805.1	CCG010805.1	ENSBMUP00000034689.1	ENSBMUG00000025822	ENSBTAP00000067442.1	ENSBTAG00000051287
OG0008256	CCG010810.1	CCG010810.1	ENSBMUP00000034832.1	ENSBMUG00000025931	ENSBTAP00000002726.5	ENSBTAG00000002113
OG0008257	CCG021896.1	CCG021896.1	ENSBMUP00000016750.1	ENSBMUG00000012701	ENSBTAP00000006419.6	ENSBTAG00000004881
OG0008258	CCG021897.1	CCG021897.1	ENSBMUP00000016789.1	ENSBMUG00000012723	ENSBTAP00000006425.6	ENSBTAG00000004884
OG0008259	CCG021900.1	CCG021900.1	ENSBMUP00000025751.1	ENSBMUG00000019314	ENSBTAP00000068224.1	ENSBTAG00000054034
OG0008261	CCG014275.1	CCG014275.1	ENSBMUP00000000643.1	ENSBMUG00000000569	ENSBTAP00000053570.2	ENSBTAG00000013925
OG0008262	CCG014278.1	CCG014278.1	ENSBMUP00000000822.1	ENSBMUG00000000695	ENSBTAP00000045691.3	ENSBTAG00000013004
OG0008264	CCG013814.1	CCG013814.1	ENSBMUP00000018144.1	ENSBMUG00000013734	ENSBTAP00000010577.5	ENSBTAG00000008040
OG0008265	CCG013815.1	CCG013815.1	ENSBMUP00000018090.1	ENSBMUG00000013688	ENSBTAP00000025231.5	ENSBTAG00000018955
OG0008266	CCG013816.1	CCG013816.1	ENSBMUP00000018054.1	ENSBMUG00000013658	ENSBTAP00000050463.3	ENSBTAG00000053984
OG0008267	CCG021644.1	CCG021644.1	ENSBMUP00000002216.1	ENSBMUG00000001755	ENSBTAP00000004852.4	ENSBTAG00000003726
OG0008268	CCG021645.2	CCG021645.2	ENSBMUP00000002250.1	ENSBMUG00000001783	ENSBTAP00000036630.2	ENSBTAG00000000011
OG0008269	CCG006339.1	CCG006339.1	ENSBMUP00000002318.1	ENSBMUG00000001827	ENSBTAP00000028165.5	ENSBTAG00000047749
OG0008270	CCG018499.1	CCG018499.1	ENSBMUP00000025973.1	ENSBMUG00000019466	ENSBTAP00000018083.6	ENSBTAG00000013598
OG0008271	CCG018502.1	CCG018502.1	ENSBMUP00000013821.1	ENSBMUG00000010535	ENSBTAP00000018675.6	ENSBTAG00000014051
OG0008272	CCG005853.1	CCG005853.1	ENSBMUP00000036198.1	ENSBMUG00000026881	ENSBTAP00000020407.5	ENSBTAG00000015351
OG0008274	CCG020816.1	CCG020816.1	ENSBMUP00000024644.1	ENSBMUG00000018529	ENSBTAP00000002357.3	ENSBTAG00000001801
OG0008275	CCG020835.1	CCG020835.1	ENSBMUP00000033417.1	ENSBMUG00000024958	ENSBTAP00000003533.4	ENSBTAG00000002726
OG0008276	CCG020840.1	CCG020840.1	ENSBMUP00000003849.1	ENSBMUG00000003025	ENSBTAP00000023454.6	ENSBTAG00000017632
OG0008277	CCG020842.1	CCG020842.1	ENSBMUP00000003722.1	ENSBMUG00000002941	ENSBTAP00000026421.3	ENSBTAG00000019831
OG0008278	CCG020843.1	CCG020843.1	ENSBMUP00000003703.1	ENSBMUG00000002929	ENSBTAP00000026420.4	ENSBTAG00000019830
OG0008279	CCG020845.1	CCG020845.1	ENSBMUP00000003661.1	ENSBMUG00000002904	ENSBTAP00000060965.1	ENSBTAG00000047543
OG0008280	CCG003933.1	CCG003933.1	ENSBMUP00000005553.1	ENSBMUG00000004361	ENSBTAP00000004075.5	ENSBTAG00000003135
OG0008281	CCG003940.1	CCG003940.1	ENSBMUP00000031940.1	ENSBMUG00000023812	ENSBTAP00000042227.4	ENSBTAG00000031572
OG0008282	CCG003942.1	CCG003942.1	ENSBMUP00000032038.1	ENSBMUG00000023885	ENSBTAP00000010623.3	ENSBTAG00000008078
OG0008283	CCG003944.1	CCG003944.1	ENSBMUP00000032070.1	ENSBMUG00000023918	ENSBTAP00000023031.4	ENSBTAG00000017322
OG0008284	CCG021178.1	CCG021178.1	ENSBMUP00000012403.1	ENSBMUG00000009504	ENSBTAP00000025466.6	ENSBTAG00000038395
OG0008285	CCG021179.1	CCG021179.1	ENSBMUP00000012421.1	ENSBMUG00000009515	ENSBTAP00000012206.5	ENSBTAG00000009263
OG0008286	CCG021185.1	CCG021185.1	ENSBMUP00000004437.1	ENSBMUG00000003485	ENSBTAP00000042184.3	ENSBTAG00000009336
OG0008287	CCG021186.1	CCG021186.1	ENSBMUP00000004429.1	ENSBMUG00000003475	ENSBTAP00000039865.4	ENSBTAG00000027795
OG0008288	CCG001311.1	CCG001311.1	ENSBMUP00000033152.1	ENSBMUG00000024758	ENSBTAP00000025921.5	ENSBTAG00000019458
OG0008289	CCG002604.1	CCG002604.1	ENSBMUP00000012313.1	ENSBMUG00000009427	ENSBTAP00000020564.5	ENSBTAG00000015474
OG0008290	CCG004551.1	CCG004551.1	ENSBMUP00000024501.1	ENSBMUG00000018412	ENSBTAP00000009328.2	ENSBTAG00000007092
OG0008291	CCG004553.1	CCG004553.1	ENSBMUP00000009476.1	ENSBMUG00000007373	ENSBTAP00000011957.6	ENSBTAG00000009070
OG0008292	CCG014327.1	CCG014327.1	ENSBMUP00000007703.1	ENSBMUG00000006051	ENSBTAP00000020056.3	ENSBTAG00000015067
OG0008293	CCG020307.1	CCG020307.1	ENSBMUP00000009199.1	ENSBMUG00000007167	ENSBTAP00000016449.4	ENSBTAG00000012397
OG0008294	CCG020311.1	CCG020311.1	ENSBMUP00000008765.1	ENSBMUG00000006824	ENSBTAP00000048599.2	ENSBTAG00000009310
OG0008295	CCG020312.1	CCG020312.1	ENSBMUP00000008743.1	ENSBMUG00000006811	ENSBTAP00000024666.5	ENSBTAG00000018531
OG0008296	CCG020313.1	CCG020313.1	ENSBMUP00000008735.1	ENSBMUG00000006804	ENSBTAP00000013661.4	ENSBTAG00000010346
OG0008297	CCG020319.1	CCG020319.1	ENSBMUP00000008628.1	ENSBMUG00000006735	ENSBTAP00000026444.3	ENSBTAG00000019849
OG0008298	CCG020322.1	CCG020322.1	ENSBMUP00000024806.1	ENSBMUG00000018646	ENSBTAP00000003409.6	ENSBTAG00000002632
OG0008299	CCG020324.1	CCG020324.1	ENSBMUP00000024840.1	ENSBMUG00000018670	ENSBTAP00000015862.3	ENSBTAG00000011952
OG0008300	CCG020325.1	CCG020325.1	ENSBMUP00000024862.1	ENSBMUG00000018684	ENSBTAP00000048913.3	ENSBTAG00000038214
OG0008301	CCG020326.1	CCG020326.1	ENSBMUP00000024882.1	ENSBMUG00000018699	ENSBTAP00000001650.5	ENSBTAG00000001249
OG0008302	CCG022415.1	CCG022415.1	ENSBMUP00000012287.1	ENSBMUG00000009420	ENSBTAP00000041498.2	ENSBTAG00000005779
OG0008303	CCG024603.1	CCG024603.1	ENSBMUP00000026128.1	ENSBMUG00000019588	ENSBTAP00000006440.6	ENSBTAG00000046124
OG0008304	CCG024607.2	CCG024607.2	ENSBMUP00000031113.1	ENSBMUG00000023224	ENSBTAP00000054159.2	ENSBTAG00000047165
OG0008305	CCG024614.1	CCG024614.1	ENSBMUP00000023541.1	ENSBMUG00000017638	ENSBTAP00000058067.1	ENSBTAG00000052414
OG0008306	CCG024624.1	CCG024624.1	ENSBMUP00000022381.1	ENSBMUG00000016849	ENSBTAP00000018203.5	ENSBTAG00000013698
OG0008307	CCG024629.1	CCG024629.1	ENSBMUP00000022183.1	ENSBMUG00000016709	ENSBTAP00000055976.2	ENSBTAG00000046580
OG0008308	CCG024631.1	CCG024631.1	ENSBMUP00000022155.1	ENSBMUG00000016684	ENSBTAP00000034717.2	ENSBTAG00000024979
OG0008309	CCG024632.4	CCG024632.4	ENSBMUP00000022108.1	ENSBMUG00000016638	ENSBTAP00000005335.6	ENSBTAG00000001195
OG0008310	CCG024633.1	CCG024633.1	ENSBMUP00000022039.1	ENSBMUG00000016589	ENSBTAP00000000876.5	ENSBTAG00000000666
OG0008311	CCG024637.1	CCG024637.1	ENSBMUP00000021601.1	ENSBMUG00000016260	ENSBTAP00000053553.3	ENSBTAG00000039684
OG0008312	CCG024644.1	CCG024644.1	ENSBMUP00000020794.1	ENSBMUG00000015646	ENSBTAP00000025419.4	ENSBTAG00000019090
OG0008313	CCG024646.1	CCG024646.1	ENSBMUP00000020732.1	ENSBMUG00000015606	ENSBTAP00000025424.6	ENSBTAG00000019097
OG0008314	CCG024649.1	CCG024649.1	ENSBMUP00000020525.1	ENSBMUG00000015457	ENSBTAP00000034674.3	ENSBTAG00000019903
OG0008315	CCG024650.1	CCG024650.1	ENSBMUP00000020449.1	ENSBMUG00000015412	ENSBTAP00000026518.4	ENSBTAG00000019906
OG0008316	CCG024652.1	CCG024652.1	ENSBMUP00000020335.1	ENSBMUG00000015325	ENSBTAP00000026525.4	ENSBTAG00000019911
OG0008317	CCG024653.1	CCG024653.1	ENSBMUP00000020297.1	ENSBMUG00000015291	ENSBTAP00000026529.6	ENSBTAG00000019912
OG0008318	CCG024654.2	CCG024654.2	ENSBMUP00000020248.1	ENSBMUG00000015260	ENSBTAP00000026531.4	ENSBTAG00000019914
OG0008319	CCG024662.1	CCG024662.1	ENSBMUP00000025703.1	ENSBMUG00000019269	ENSBTAP00000013436.3	ENSBTAG00000010184
OG0008320	CCG024663.1	CCG024663.1	ENSBMUP00000025726.1	ENSBMUG00000019292	ENSBTAP00000030466.2	ENSBTAG00000015136
OG0008321	CCG024665.1	CCG024665.1	ENSBMUP00000025841.1	ENSBMUG00000019380	ENSBTAP00000020140.6	ENSBTAG00000015140
OG0008322	CCG024666.1	CCG024666.1	ENSBMUP00000025858.1	ENSBMUG00000019389	ENSBTAP00000023183.5	ENSBTAG00000017441
OG0008323	CCG024667.2	CCG024667.2	ENSBMUP00000025890.1	ENSBMUG00000019416	ENSBTAP00000009714.5	ENSBTAG00000007389
OG0008324	CCG024668.1	CCG024668.1	ENSBMUP00000025942.1	ENSBMUG00000019445	ENSBTAP00000009715.6	ENSBTAG00000007390
OG0008325	CCG024669.1	CCG024669.1	ENSBMUP00000025975.1	ENSBMUG00000019471	ENSBTAP00000009719.6	ENSBTAG00000007393
OG0008326	CCG024670.2	CCG024670.2	ENSBMUP00000026640.1	ENSBMUG00000019798	ENSBTAP00000011616.4	ENSBTAG00000022520
OG0008327	CCG003645.1	CCG003645.1	ENSBMUP00000014636.1	ENSBMUG00000011110	ENSBTAP00000015339.4	ENSBTAG00000011545
OG0008328	CCG003648.1	CCG003648.1	ENSBMUP00000014655.1	ENSBMUG00000011129	ENSBTAP00000012394.5	ENSBTAG00000009417
OG0008329	CCG012442.1	CCG012442.1	ENSBMUP00000028397.1	ENSBMUG00000021287	ENSBTAP00000020398.3	ENSBTAG00000015343
OG0008330	CCG019017.1	CCG019017.1	ENSBMUP00000022718.1	ENSBMUG00000017077	ENSBTAP00000014122.5	ENSBTAG00000010676
OG0008331	CCG023699.1	CCG023699.1	ENSBMUP00000012104.1	ENSBMUG00000009273	ENSBTAP00000022716.3	ENSBTAG00000017085
OG0008332	CCG001112.1	CCG001112.1	ENSBMUP00000027190.1	ENSBMUG00000020376	ENSBTAP00000021330.5	ENSBTAG00000016026
OG0008333	CCG001113.1	CCG001113.1	ENSBMUP00000022640.1	ENSBMUG00000017019	ENSBTAP00000060525.1	ENSBTAG00000010760
OG0008334	CCG001116.1	CCG001116.1	ENSBMUP00000022522.1	ENSBMUG00000016956	ENSBTAP00000011347.5	ENSBTAG00000008600
OG0008335	CCG004658.1	CCG004658.1	ENSBMUP00000004308.1	ENSBMUG00000003379	ENSBTAP00000011314.5	ENSBTAG00000008579
OG0008336	CCG004661.1	CCG004661.1	ENSBMUP00000004484.1	ENSBMUG00000003519	ENSBTAP00000015977.5	ENSBTAG00000002138
OG0008337	CCG004666.1	CCG004666.1	ENSBMUP00000004798.1	ENSBMUG00000003758	ENSBTAP00000010946.5	ENSBTAG00000008309
OG0008338	CCG004668.1	CCG004668.1	ENSBMUP00000005140.1	ENSBMUG00000004028	ENSBTAP00000058293.1	ENSBTAG00000013281
OG0008339	CCG004670.2	CCG004670.2	ENSBMUP00000005204.1	ENSBMUG00000004080	ENSBTAP00000011217.3	ENSBTAG00000008510
OG0008340	CCG004671.1	CCG004671.1	ENSBMUP00000005278.1	ENSBMUG00000004137	ENSBTAP00000007450.5	ENSBTAG00000005670
OG0008341	CCG004672.1	CCG004672.1	ENSBMUP00000005317.1	ENSBMUG00000004171	ENSBTAP00000001080.4	ENSBTAG00000000815
OG0008342	CCG004673.1	CCG004673.1	ENSBMUP00000005347.1	ENSBMUG00000004202	ENSBTAP00000046056.4	ENSBTAG00000034680
OG0008343	CCG004675.1	CCG004675.1	ENSBMUP00000005412.1	ENSBMUG00000004255	ENSBTAP00000061829.1	ENSBTAG00000055045
OG0008344	CCG004676.1	CCG004676.1	ENSBMUP00000005422.1	ENSBMUG00000004268	ENSBTAP00000014527.4	ENSBTAG00000010938
OG0008345	CCG010501.1	CCG010501.1	ENSBMUP00000023491.1	ENSBMUG00000017602	ENSBTAP00000010138.5	ENSBTAG00000007709
OG0008346	CCG010502.1	CCG010502.1	ENSBMUP00000023546.1	ENSBMUG00000017649	ENSBTAP00000056231.2	ENSBTAG00000046362
OG0008347	CCG010503.1	CCG010503.1	ENSBMUP00000023619.1	ENSBMUG00000017705	ENSBTAP00000043544.4	ENSBTAG00000023891
OG0008348	CCG010506.1	CCG010506.1	ENSBMUP00000017353.1	ENSBMUG00000013119	ENSBTAP00000002979.6	ENSBTAG00000002309
OG0008349	CCG010507.1	CCG010507.1	ENSBMUP00000023710.1	ENSBMUG00000017786	ENSBTAP00000027029.5	ENSBTAG00000020283
OG0008350	CCG010508.1	CCG010508.1	ENSBMUP00000023738.1	ENSBMUG00000017809	ENSBTAP00000000722.2	ENSBTAG00000000551
OG0008351	CCG014093.1	CCG014093.1	ENSBMUP00000019976.1	ENSBMUG00000015063	ENSBTAP00000061714.1	ENSBTAG00000053789
OG0008352	CCG014099.1	CCG014099.1	ENSBMUP00000028587.1	ENSBMUG00000021422	ENSBTAP00000019702.3	ENSBTAG00000014805
OG0008353	CCG014104.1	CCG014104.1	ENSBMUP00000028103.1	ENSBMUG00000021056	ENSBTAP00000030380.4	ENSBTAG00000022450
OG0008354	CCG014111.2	CCG014111.2	ENSBMUP00000009568.1	ENSBMUG00000007427	ENSBTAP00000038254.5	ENSBTAG00000019137
OG0008355	CCG006255.1	CCG006255.1	ENSBMUP00000008952.1	ENSBMUG00000006984	ENSBTAP00000046896.3	ENSBTAG00000035659
OG0008356	CCG006260.1	CCG006260.1	ENSBMUP00000006061.1	ENSBMUG00000004740	ENSBTAP00000003726.3	ENSBTAG00000002874
OG0008357	CCG006263.1	CCG006263.1	ENSBMUP00000005854.1	ENSBMUG00000004613	ENSBTAP00000007923.5	ENSBTAG00000006030
OG0008358	CCG011025.1	CCG011025.1	ENSBMUP00000008876.1	ENSBMUG00000006904	ENSBTAP00000018286.5	ENSBTAG00000013764
OG0008359	CCG011026.1	CCG011026.1	ENSBMUP00000008848.1	ENSBMUG00000006885	ENSBTAP00000023709.6	ENSBTAG00000017834
OG0008360	CCG011027.1	CCG011027.1	ENSBMUP00000008838.1	ENSBMUG00000006877	ENSBTAP00000019854.5	ENSBTAG00000014912
OG0008361	CCG011028.1	CCG011028.1	ENSBMUP00000008825.1	ENSBMUG00000006869	ENSBTAP00000020860.6	ENSBTAG00000015711
OG0008362	CCG020085.1	CCG020085.1	ENSBMUP00000029162.1	ENSBMUG00000021826	ENSBTAP00000058759.1	ENSBTAG00000009769
OG0008363	CCG011270.1	CCG011270.1	ENSBMUP00000004278.1	ENSBMUG00000003365	ENSBTAP00000023672.4	ENSBTAG00000017808
OG0008364	CCG000779.1	CCG000779.1	ENSBMUP00000035708.1	ENSBMUG00000026523	ENSBTAP00000063573.1	ENSBTAG00000055286
OG0008365	CCG006291.1	CCG006291.1	ENSBMUP00000034786.1	ENSBMUG00000025889	ENSBTAP00000002364.5	ENSBTAG00000001808
OG0008366	CCG002318.1	CCG002318.1	ENSBMUP00000017869.1	ENSBMUG00000013522	ENSBTAP00000045477.2	ENSBTAG00000026704
OG0008367	CCG006839.1	CCG006839.1	ENSBMUP00000027993.1	ENSBMUG00000020962	ENSBTAP00000028716.5	ENSBTAG00000048082
OG0008368	CCG006840.1	CCG006840.1	ENSBMUP00000025316.1	ENSBMUG00000018989	ENSBTAP00000008579.5	ENSBTAG00000046421
OG0008369	CCG006843.2	CCG006843.2	ENSBMUP00000004596.1	ENSBMUG00000003608	ENSBTAP00000043925.3	ENSBTAG00000032858
OG0008370	CCG006844.1	CCG006844.1	ENSBMUP00000004551.1	ENSBMUG00000003575	ENSBTAP00000043930.1	ENSBTAG00000032862
OG0008371	CCG006845.1	CCG006845.1	ENSBMUP00000004523.1	ENSBMUG00000003547	ENSBTAP00000028551.5	ENSBTAG00000021416
OG0008372	CCG006850.1	CCG006850.1	ENSBMUP00000004414.1	ENSBMUG00000003466	ENSBTAP00000005112.6	ENSBTAG00000003910
OG0008373	CCG015355.2	CCG015355.2	ENSBMUP00000034208.1	ENSBMUG00000025484	ENSBTAP00000053331.3	ENSBTAG00000044061
OG0008374	CCG015356.2	CCG015356.2	ENSBMUP00000034215.1	ENSBMUG00000025486	ENSBTAP00000026293.6	ENSBTAG00000019730
OG0008375	CCG019142.1	CCG019142.1	ENSBMUP00000019459.1	ENSBMUG00000014706	ENSBTAP00000064563.1	ENSBTAG00000035005
OG0008376	CCG019146.1	CCG019146.1	ENSBMUP00000019324.1	ENSBMUG00000014624	ENSBTAP00000023301.6	ENSBTAG00000017525
OG0008377	CCG019148.1	CCG019148.1	ENSBMUP00000019234.1	ENSBMUG00000014565	ENSBTAP00000046390.2	ENSBTAG00000035030
OG0008378	CCG019149.3	CCG019149.3	ENSBMUP00000019215.1	ENSBMUG00000014551	ENSBTAP00000003042.5	ENSBTAG00000002357
OG0008379	CCG019154.1	CCG019154.1	ENSBMUP00000030239.1	ENSBMUG00000022629	ENSBTAP00000003908.5	ENSBTAG00000003002
OG0008380	CCG010820.1	CCG010820.1	ENSBMUP00000009140.1	ENSBMUG00000007131	ENSBTAP00000012920.2	ENSBTAG00000009795
OG0008381	CCG019105.1	CCG019105.1	ENSBMUP00000027469.1	ENSBMUG00000020575	ENSBTAP00000001526.4	ENSBTAG00000001146
OG0008382	CCG019108.1	CCG019108.1	ENSBMUP00000001993.1	ENSBMUG00000001605	ENSBTAP00000032954.2	ENSBTAG00000023989
OG0008383	CCG007382.1	CCG007382.1	ENSBMUP00000021691.1	ENSBMUG00000016333	ENSBTAP00000002687.4	ENSBTAG00000002078
OG0008384	CCG007384.1	CCG007384.1	ENSBMUP00000004095.1	ENSBMUG00000003219	ENSBTAP00000023553.6	ENSBTAG00000040060
OG0008385	CCG007385.1	CCG007385.1	ENSBMUP00000004044.1	ENSBMUG00000003187	ENSBTAP00000025142.5	ENSBTAG00000018887
OG0008386	CCG007386.1	CCG007386.1	ENSBMUP00000003992.1	ENSBMUG00000003146	ENSBTAP00000025143.5	ENSBTAG00000018888
OG0008387	CCG007387.1	CCG007387.1	ENSBMUP00000003951.1	ENSBMUG00000003114	ENSBTAP00000025144.4	ENSBTAG00000018889
OG0008388	CCG007391.1	CCG007391.1	ENSBMUP00000003817.1	ENSBMUG00000002995	ENSBTAP00000056304.2	ENSBTAG00000047871
OG0008389	CCG007398.1	CCG007398.1	ENSBMUP00000022148.1	ENSBMUG00000016676	ENSBTAP00000016415.5	ENSBTAG00000012372
OG0008390	CCG011295.1	CCG011295.1	ENSBMUP00000015930.1	ENSBMUG00000012135	ENSBTAP00000004128.3	ENSBTAG00000003179
OG0008391	CCG011296.1	CCG011296.1	ENSBMUP00000015924.1	ENSBMUG00000012123	ENSBTAP00000023020.3	ENSBTAG00000017312
OG0008392	CCG011297.1	CCG011297.1	ENSBMUP00000015917.1	ENSBMUG00000012118	ENSBTAP00000043123.3	ENSBTAG00000032265
OG0008393	CCG011299.1	CCG011299.1	ENSBMUP00000015820.1	ENSBMUG00000012044	ENSBTAP00000016889.3	ENSBTAG00000012706
OG0008394	CCG011300.1	CCG011300.1	ENSBMUP00000001793.1	ENSBMUG00000001437	ENSBTAP00000052803.2	ENSBTAG00000026505
OG0008395	CCG011305.1	CCG011305.1	ENSBMUP00000001559.1	ENSBMUG00000001265	ENSBTAP00000018325.4	ENSBTAG00000013790
OG0008396	CCG011310.1	CCG011310.1	ENSBMUP00000007870.1	ENSBMUG00000006189	ENSBTAP00000022698.5	ENSBTAG00000017071
OG0008397	CCG011311.1	CCG011311.1	ENSBMUP00000007916.1	ENSBMUG00000006217	ENSBTAP00000029075.5	ENSBTAG00000021813
OG0008398	CCG011313.2	CCG011313.2	ENSBMUP00000007952.1	ENSBMUG00000006246	ENSBTAP00000024272.5	ENSBTAG00000018235
OG0008399	CCG011314.1	CCG011314.1	ENSBMUP00000007961.1	ENSBMUG00000006259	ENSBTAP00000048885.3	ENSBTAG00000039929
OG0008400	CCG011316.1	CCG011316.1	ENSBMUP00000030008.1	ENSBMUG00000022432	ENSBTAP00000070379.1	ENSBTAG00000048415
OG0008402	CCG015655.1	CCG015655.1	ENSBMUP00000002062.1	ENSBMUG00000001639	ENSBTAP00000001094.4	ENSBTAG00000000828
OG0008403	CCG015662.1	CCG015662.1	ENSBMUP00000018227.1	ENSBMUG00000013803	ENSBTAP00000053822.3	ENSBTAG00000044177
OG0008404	CCG015663.1	CCG015663.1	ENSBMUP00000018193.1	ENSBMUG00000013771	ENSBTAP00000059191.1	ENSBTAG00000052702
OG0008405	CCG015666.1	CCG015666.1	ENSBMUP00000018135.1	ENSBMUG00000013733	ENSBTAP00000045646.3	ENSBTAG00000034346
OG0008406	CCG015671.1	CCG015671.1	ENSBMUP00000017492.1	ENSBMUG00000013226	ENSBTAP00000068917.1	ENSBTAG00000000434
OG0008407	CCG015672.1	CCG015672.1	ENSBMUP00000017433.1	ENSBMUG00000013180	ENSBTAP00000000561.5	ENSBTAG00000000440
OG0008408	CCG015673.1	CCG015673.1	ENSBMUP00000017423.1	ENSBMUG00000013171	ENSBTAP00000011420.4	ENSBTAG00000008661
OG0008409	CCG015675.1	CCG015675.1	ENSBMUP00000017309.1	ENSBMUG00000013078	ENSBTAP00000014176.5	ENSBTAG00000010709
OG0008410	CCG015676.1	CCG015676.1	ENSBMUP00000017189.1	ENSBMUG00000013013	ENSBTAP00000006791.4	ENSBTAG00000005156
OG0008411	CCG015677.1	CCG015677.1	ENSBMUP00000017114.1	ENSBMUG00000012969	ENSBTAP00000002592.5	ENSBTAG00000001999
OG0008412	CCG015678.1	CCG015678.1	ENSBMUP00000017085.1	ENSBMUG00000012937	ENSBTAP00000002594.2	ENSBTAG00000002000
OG0008413	CCG015679.1	CCG015679.1	ENSBMUP00000017065.1	ENSBMUG00000012920	ENSBTAP00000021636.5	ENSBTAG00000016266
OG0008414	CCG021553.1	CCG021553.1	ENSBMUP00000019477.1	ENSBMUG00000014716	ENSBTAP00000049998.1	ENSBTAG00000039618
OG0008415	CCG006753.3	CCG006753.3	ENSBMUP00000023150.1	ENSBMUG00000017395	ENSBTAP00000016642.4	ENSBTAG00000012537
OG0008416	CCG006755.4	CCG006755.4	ENSBMUP00000022738.1	ENSBMUG00000017093	ENSBTAP00000009238.6	ENSBTAG00000007019
OG0008417	CCG015816.1	CCG015816.1	ENSBMUP00000020124.1	ENSBMUG00000015175	ENSBTAP00000031434.5	ENSBTAG00000019843
OG0008418	CCG015821.1	CCG015821.1	ENSBMUP00000020354.1	ENSBMUG00000015343	ENSBTAP00000014354.2	ENSBTAG00000010821
OG0008419	CCG015824.1	CCG015824.1	ENSBMUP00000008091.1	ENSBMUG00000006362	ENSBTAP00000053283.3	ENSBTAG00000043972
OG0008420	CCG015831.1	CCG015831.1	ENSBMUP00000008346.1	ENSBMUG00000006536	ENSBTAP00000057143.1	ENSBTAG00000052820
OG0008421	CCG006169.1	CCG006169.1	ENSBMUP00000004888.1	ENSBMUG00000003837	ENSBTAP00000014821.6	ENSBTAG00000011160
OG0008422	CCG006170.1	CCG006170.1	ENSBMUP00000004909.1	ENSBMUG00000003851	ENSBTAP00000024412.5	ENSBTAG00000018347
OG0008423	CCG018077.1	CCG018077.1	ENSBMUP00000004781.1	ENSBMUG00000003739	ENSBTAP00000036556.4	ENSBTAG00000025903
OG0008424	CCG019187.1	CCG019187.1	ENSBMUP00000026365.1	ENSBMUG00000019807	ENSBTAP00000074096.1	ENSBTAG00000019545
OG0008425	CCG024185.1	CCG024185.1	ENSBMUP00000019035.1	ENSBMUG00000014421	ENSBTAP00000010891.3	ENSBTAG00000008278
OG0008426	CCG024187.1	CCG024187.1	ENSBMUP00000024615.1	ENSBMUG00000018505	ENSBTAP00000005581.3	ENSBTAG00000004258
OG0008427	CCG024189.3	CCG024189.3	ENSBMUP00000019446.1	ENSBMUG00000014694	ENSBTAP00000027055.3	ENSBTAG00000020300
OG0008428	CCG024194.2	CCG024194.2	ENSBMUP00000018308.1	ENSBMUG00000013856	ENSBTAP00000030177.1	ENSBTAG00000022314
OG0008429	CCG024196.1	CCG024196.1	ENSBMUP00000036245.1	ENSBMUG00000026915	ENSBTAP00000009806.6	ENSBTAG00000007455
OG0008430	CCG024198.1	CCG024198.1	ENSBMUP00000036239.1	ENSBMUG00000026912	ENSBTAP00000016073.2	ENSBTAG00000012117
OG0008431	CCG024202.1	CCG024202.1	ENSBMUP00000036232.1	ENSBMUG00000026906	ENSBTAP00000019057.2	ENSBTAG00000014333
OG0008433	CCG006073.1	CCG006073.1	ENSBMUP00000009797.1	ENSBMUG00000007599	ENSBTAP00000028791.3	ENSBTAG00000025859
OG0008434	CCG006075.2	CCG006075.2	ENSBMUP00000009804.1	ENSBMUG00000007608	ENSBTAP00000025697.5	ENSBTAG00000019299
OG0008435	CCG006076.1	CCG006076.1	ENSBMUP00000009815.1	ENSBMUG00000007614	ENSBTAP00000010202.3	ENSBTAG00000007761
OG0008436	CCG006078.1	CCG006078.1	ENSBMUP00000009841.1	ENSBMUG00000007635	ENSBTAP00000016250.3	ENSBTAG00000012243
OG0008437	CCG009940.1	CCG009940.1	ENSBMUP00000014358.1	ENSBMUG00000010941	ENSBTAP00000045060.1	ENSBTAG00000033731
OG0008438	CCG022579.1	CCG022579.1	ENSBMUP00000001749.1	ENSBMUG00000001400	ENSBTAP00000027899.5	ENSBTAG00000020947
OG0008439	CCG022580.1	CCG022580.1	ENSBMUP00000001786.1	ENSBMUG00000001433	ENSBTAP00000028174.4	ENSBTAG00000021140
OG0008440	CCG022583.1	CCG022583.1	ENSBMUP00000001865.1	ENSBMUG00000001502	ENSBTAP00000066493.1	ENSBTAG00000053986
OG0008441	CCG022588.1	CCG022588.1	ENSBMUP00000033394.1	ENSBMUG00000024942	ENSBTAP00000069842.1	ENSBTAG00000051776
OG0008442	CCG022593.1	CCG022593.1	ENSBMUP00000033369.1	ENSBMUG00000024917	ENSBTAP00000011091.4	ENSBTAG00000008431
OG0008443	CCG022594.1	CCG022594.1	ENSBMUP00000033359.1	ENSBMUG00000024907	ENSBTAP00000022939.6	ENSBTAG00000017258
OG0008444	CCG004147.1	CCG004147.1	ENSBMUP00000015620.1	ENSBMUG00000011877	ENSBTAP00000070304.1	ENSBTAG00000019808
OG0008445	CCG007086.1	CCG007086.1	ENSBMUP00000027231.1	ENSBMUG00000020417	ENSBTAP00000051813.2	ENSBTAG00000038835
OG0008446	CCG007087.1	CCG007087.1	ENSBMUP00000027222.1	ENSBMUG00000020408	ENSBTAP00000001312.2	ENSBTAG00000000992
OG0008447	CCG014303.1	CCG014303.1	ENSBMUP00000028924.1	ENSBMUG00000021635	ENSBTAP00000027516.4	ENSBTAG00000020650
OG0008448	CCG014305.1	CCG014305.1	ENSBMUP00000030105.1	ENSBMUG00000022505	ENSBTAP00000056727.1	ENSBTAG00000007000
OG0008449	CCG014306.1	CCG014306.1	ENSBMUP00000030016.1	ENSBMUG00000022434	ENSBTAP00000071774.1	ENSBTAG00000053268
OG0008450	CCG014307.1	CCG014307.1	ENSBMUP00000029942.1	ENSBMUG00000022370	ENSBTAP00000018616.3	ENSBTAG00000014012
OG0008451	CCG014308.1	CCG014308.1	ENSBMUP00000029878.1	ENSBMUG00000022333	ENSBTAP00000052557.1	ENSBTAG00000012320
OG0008452	CCG016472.1	CCG016472.1	ENSBMUP00000018853.1	ENSBMUG00000014294	ENSBTAP00000054833.2	ENSBTAG00000032003
OG0008453	CCG016475.1	CCG016475.1	ENSBMUP00000018810.1	ENSBMUG00000014254	ENSBTAP00000003345.6	ENSBTAG00000002585
OG0008454	CCG000632.1	CCG000632.1	ENSBMUP00000031245.1	ENSBMUG00000023336	ENSBTAP00000044571.3	ENSBTAG00000010526
OG0008455	CCG000634.1	CCG000634.1	ENSBMUP00000031172.1	ENSBMUG00000023266	ENSBTAP00000013897.5	ENSBTAG00000010510
OG0008456	CCG000635.1	CCG000635.1	ENSBMUP00000031128.1	ENSBMUG00000023234	ENSBTAP00000054256.1	ENSBTAG00000047594
OG0008457	CCG000636.1	CCG000636.1	ENSBMUP00000031120.1	ENSBMUG00000023230	ENSBTAP00000055827.1	ENSBTAG00000047087
OG0008458	CCG000637.1	CCG000637.1	ENSBMUP00000031039.1	ENSBMUG00000023160	ENSBTAP00000029276.5	ENSBTAG00000021959
OG0008459	CCG000638.1	CCG000638.1	ENSBMUP00000030958.1	ENSBMUG00000023119	ENSBTAP00000029273.6	ENSBTAG00000021958
OG0008460	CCG000639.1	CCG000639.1	ENSBMUP00000030928.1	ENSBMUG00000023098	ENSBTAP00000006807.4	ENSBTAG00000005164
OG0008461	CCG000640.1	CCG000640.1	ENSBMUP00000030918.1	ENSBMUG00000023090	ENSBTAP00000005529.3	ENSBTAG00000004221
OG0008462	CCG000643.1	CCG000643.1	ENSBMUP00000030860.1	ENSBMUG00000023053	ENSBTAP00000040053.3	ENSBTAG00000027924
OG0008463	CCG000644.1	CCG000644.1	ENSBMUP00000027779.1	ENSBMUG00000020807	ENSBTAP00000052629.3	ENSBTAG00000037951
OG0008464	CCG006508.1	CCG006508.1	ENSBMUP00000023691.1	ENSBMUG00000017765	ENSBTAP00000023446.6	ENSBTAG00000017631
OG0008465	CCG006510.1	CCG006510.1	ENSBMUP00000023805.1	ENSBMUG00000017851	ENSBTAP00000061572.1	ENSBTAG00000020366
OG0008466	CCG006513.1	CCG006513.1	ENSBMUP00000024092.1	ENSBMUG00000018088	ENSBTAP00000044120.3	ENSBTAG00000033015
OG0008467	CCG006514.1	CCG006514.1	ENSBMUP00000024100.1	ENSBMUG00000018096	ENSBTAP00000026635.4	ENSBTAG00000019998
OG0008468	CCG006516.2	CCG006516.2	ENSBMUP00000024158.1	ENSBMUG00000018145	ENSBTAP00000022024.3	ENSBTAG00000016558
OG0008469	CCG006521.1	CCG006521.1	ENSBMUP00000029456.1	ENSBMUG00000022034	ENSBTAP00000044615.4	ENSBTAG00000007245
OG0008470	CCG006522.1	CCG006522.1	ENSBMUP00000029489.1	ENSBMUG00000022060	ENSBTAP00000009534.4	ENSBTAG00000007246
OG0008471	CCG021989.1	CCG021989.1	ENSBMUP00000013496.1	ENSBMUG00000010294	ENSBTAP00000023518.4	ENSBTAG00000017683
OG0008472	CCG021990.1	CCG021990.1	ENSBMUP00000013473.1	ENSBMUG00000010278	ENSBTAP00000018618.5	ENSBTAG00000014011
OG0008473	CCG021991.1	CCG021991.1	ENSBMUP00000013414.1	ENSBMUG00000010230	ENSBTAP00000060503.1	ENSBTAG00000048622
OG0008474	CCG009210.1	CCG009210.1	ENSBMUP00000017239.1	ENSBMUG00000013039	ENSBTAP00000013198.5	ENSBTAG00000010007
OG0008475	CCG009212.1	CCG009212.1	ENSBMUP00000017537.1	ENSBMUG00000013260	ENSBTAP00000022931.3	ENSBTAG00000017251
OG0008476	CCG009214.1	CCG009214.1	ENSBMUP00000002170.1	ENSBMUG00000001690	ENSBTAP00000012967.5	ENSBTAG00000009833
OG0008477	CCG015975.1	CCG015975.1	ENSBMUP00000021495.1	ENSBMUG00000016170	ENSBTAP00000003062.3	ENSBTAG00000002369
OG0008478	CCG015976.1	CCG015976.1	ENSBMUP00000021500.1	ENSBMUG00000016177	ENSBTAP00000055415.2	ENSBTAG00000045936
OG0008479	CCG015977.1	CCG015977.1	ENSBMUP00000021511.1	ENSBMUG00000016189	ENSBTAP00000000511.5	ENSBTAG00000000396
OG0008480	CCG015978.4	CCG015978.4	ENSBMUP00000021535.1	ENSBMUG00000016217	ENSBTAP00000018834.4	ENSBTAG00000014172
OG0008481	CCG015983.1	CCG015983.1	ENSBMUP00000027533.1	ENSBMUG00000020626	ENSBTAP00000003071.1	ENSBTAG00000002376
OG0008482	CCG015986.1	CCG015986.1	ENSBMUP00000016605.1	ENSBMUG00000012587	ENSBTAP00000058817.1	ENSBTAG00000050445
OG0008483	CCG015988.1	CCG015988.1	ENSBMUP00000016610.1	ENSBMUG00000012606	ENSBTAP00000011001.4	ENSBTAG00000008353
OG0008484	CCG015991.1	CCG015991.1	ENSBMUP00000016697.1	ENSBMUG00000012659	ENSBTAP00000005528.6	ENSBTAG00000004219
OG0008485	CCG015994.1	CCG015994.1	ENSBMUP00000016830.1	ENSBMUG00000012758	ENSBTAP00000065486.1	ENSBTAG00000053750
OG0008486	CCG015997.1	CCG015997.1	ENSBMUP00000016903.1	ENSBMUG00000012819	ENSBTAP00000023426.5	ENSBTAG00000017617
OG0008487	CCG000573.1	CCG000573.1	ENSBMUP00000023704.1	ENSBMUG00000017779	ENSBTAP00000051397.3	ENSBTAG00000052004
OG0008488	CCG000575.1	CCG000575.1	ENSBMUP00000007357.1	ENSBMUG00000005786	ENSBTAP00000054831.1	ENSBTAG00000053843
OG0008489	CCG000576.1	CCG000576.1	ENSBMUP00000007335.1	ENSBMUG00000005767	ENSBTAP00000044805.4	ENSBTAG00000033480
OG0008490	CCG006105.1	CCG006105.1	ENSBMUP00000012662.1	ENSBMUG00000009656	ENSBTAP00000016106.6	ENSBTAG00000012140
OG0008491	CCG006109.1	CCG006109.1	ENSBMUP00000020896.1	ENSBMUG00000015737	ENSBTAP00000056541.2	ENSBTAG00000045590
OG0008492	CCG015385.1	CCG015385.1	ENSBMUP00000007323.1	ENSBMUG00000005753	ENSBTAP00000051049.3	ENSBTAG00000014305
OG0008493	CCG015388.1	CCG015388.1	ENSBMUP00000005153.1	ENSBMUG00000004047	ENSBTAP00000054521.1	ENSBTAG00000046402
OG0008494	CCG015389.1	CCG015389.1	ENSBMUP00000005184.1	ENSBMUG00000004067	ENSBTAP00000014699.5	ENSBTAG00000011070
OG0008495	CCG015390.1	CCG015390.1	ENSBMUP00000005272.1	ENSBMUG00000004131	ENSBTAP00000014700.4	ENSBTAG00000011071
OG0008496	CCG015391.1	CCG015391.1	ENSBMUP00000005282.1	ENSBMUG00000004148	ENSBTAP00000027498.5	ENSBTAG00000020634
OG0008497	CCG015392.1	CCG015392.1	ENSBMUP00000005353.1	ENSBMUG00000004203	ENSBTAP00000070513.1	ENSBTAG00000020636
OG0008498	CCG015395.1	CCG015395.1	ENSBMUP00000021207.1	ENSBMUG00000015953	ENSBTAP00000040954.1	ENSBTAG00000030683
OG0008499	CCG015396.1	CCG015396.1	ENSBMUP00000021198.1	ENSBMUG00000015942	ENSBTAP00000024695.3	ENSBTAG00000018556
OG0008500	CCG015397.1	CCG015397.1	ENSBMUP00000021188.1	ENSBMUG00000015930	ENSBTAP00000037834.2	ENSBTAG00000026666
OG0008501	CCG011987.1	CCG011987.1	ENSBMUP00000010558.1	ENSBMUG00000008155	ENSBTAP00000052915.1	ENSBTAG00000005225
OG0008502	CCG019626.1	CCG019626.1	ENSBMUP00000008875.1	ENSBMUG00000006903	ENSBTAP00000030897.2	ENSBTAG00000002952
OG0008503	CCG006446.1	CCG006446.1	ENSBMUP00000025623.1	ENSBMUG00000019206	ENSBTAP00000055127.1	ENSBTAG00000046812
OG0008504	CCG006454.1	CCG006454.1	ENSBMUP00000017465.1	ENSBMUG00000013181	ENSBTAP00000025404.3	ENSBTAG00000019082
OG0008505	CCG006455.1	CCG006455.1	ENSBMUP00000017330.1	ENSBMUG00000013103	ENSBTAP00000025417.3	ENSBTAG00000019092
OG0008506	CCG006458.1	CCG006458.1	ENSBMUP00000017054.1	ENSBMUG00000012916	ENSBTAP00000035229.5	ENSBTAG00000025219
OG0008507	CCG006459.2	CCG006459.2	ENSBMUP00000017026.1	ENSBMUG00000012900	ENSBTAP00000025891.4	ENSBTAG00000019437
OG0008508	CCG006460.1	CCG006460.1	ENSBMUP00000016971.1	ENSBMUG00000012865	ENSBTAP00000054902.2	ENSBTAG00000039206
OG0008509	CCG006461.1	CCG006461.1	ENSBMUP00000016940.1	ENSBMUG00000012839	ENSBTAP00000026285.4	ENSBTAG00000019723
OG0008510	CCG006463.1	CCG006463.1	ENSBMUP00000016800.1	ENSBMUG00000012740	ENSBTAP00000024647.5	ENSBTAG00000018518
OG0008511	CCG006467.1	CCG006467.1	ENSBMUP00000016677.1	ENSBMUG00000012646	ENSBTAP00000009084.6	ENSBTAG00000006916
OG0008512	CCG006468.1	CCG006468.1	ENSBMUP00000016630.1	ENSBMUG00000012616	ENSBTAP00000003698.3	ENSBTAG00000002850
OG0008513	CCG006469.1	CCG006469.1	ENSBMUP00000016595.1	ENSBMUG00000012590	ENSBTAP00000057122.1	ENSBTAG00000053649
OG0008514	CCG006470.1	CCG006470.1	ENSBMUP00000016568.1	ENSBMUG00000012569	ENSBTAP00000066694.1	ENSBTAG00000053578
OG0008515	CCG006471.1	CCG006471.1	ENSBMUP00000016561.1	ENSBMUG00000012564	ENSBTAP00000014215.3	ENSBTAG00000010738
OG0008516	CCG006472.1	CCG006472.1	ENSBMUP00000016550.1	ENSBMUG00000012558	ENSBTAP00000063915.1	ENSBTAG00000048980
OG0008517	CCG006473.1	CCG006473.1	ENSBMUP00000017363.1	ENSBMUG00000013124	ENSBTAP00000014032.5	ENSBTAG00000010606
OG0008518	CCG006478.1	CCG006478.1	ENSBMUP00000010166.1	ENSBMUG00000007856	ENSBTAP00000053215.3	ENSBTAG00000044208
OG0008519	CCG011166.1	CCG011166.1	ENSBMUP00000006046.1	ENSBMUG00000004724	ENSBTAP00000025259.6	ENSBTAG00000018978
OG0008520	CCG011171.1	CCG011171.1	ENSBMUP00000006073.1	ENSBMUG00000004754	ENSBTAP00000004442.5	ENSBTAG00000003425
OG0008521	CCG011172.1	CCG011172.1	ENSBMUP00000006106.1	ENSBMUG00000004784	ENSBTAP00000039205.3	ENSBTAG00000003422
OG0008522	CCG011178.1	CCG011178.1	ENSBMUP00000019657.1	ENSBMUG00000014848	ENSBTAP00000011451.6	ENSBTAG00000008687
OG0008523	CCG012787.1	CCG012787.1	ENSBMUP00000001883.1	ENSBMUG00000001518	ENSBTAP00000002176.6	ENSBTAG00000001663
OG0008524	CCG012788.1	CCG012788.1	ENSBMUP00000001862.1	ENSBMUG00000001497	ENSBTAP00000002179.5	ENSBTAG00000001665
OG0008525	CCG012789.1	CCG012789.1	ENSBMUP00000001836.1	ENSBMUG00000001475	ENSBTAP00000010015.4	ENSBTAG00000007616
OG0008526	CCG012790.1	CCG012790.1	ENSBMUP00000001761.1	ENSBMUG00000001411	ENSBTAP00000010016.6	ENSBTAG00000007617
OG0008527	CCG001744.1	CCG001744.1	ENSBMUP00000011265.1	ENSBMUG00000008669	ENSBTAP00000019566.5	ENSBTAG00000014700
OG0008528	CCG001745.1	CCG001745.1	ENSBMUP00000011227.1	ENSBMUG00000008652	ENSBTAP00000026019.4	ENSBTAG00000019526
OG0008529	CCG001746.1	CCG001746.1	ENSBMUP00000016126.1	ENSBMUG00000012264	ENSBTAP00000002243.4	ENSBTAG00000001712
OG0008530	CCG004302.1	CCG004302.1	ENSBMUP00000003008.1	ENSBMUG00000002388	ENSBTAP00000053773.2	ENSBTAG00000043970
OG0008531	CCG004305.1	CCG004305.1	ENSBMUP00000002986.1	ENSBMUG00000002369	ENSBTAP00000026087.3	ENSBTAG00000019581
OG0008532	CCG004306.1	CCG004306.1	ENSBMUP00000002970.1	ENSBMUG00000002348	ENSBTAP00000009959.4	ENSBTAG00000007570
OG0008533	CCG004308.1	CCG004308.1	ENSBMUP00000002841.1	ENSBMUG00000002247	ENSBTAP00000006451.6	ENSBTAG00000004902
OG0008534	CCG023300.1	CCG023300.1	ENSBMUP00000027376.1	ENSBMUG00000020516	ENSBTAP00000003990.5	ENSBTAG00000003067
OG0008535	CCG023307.1	CCG023307.1	ENSBMUP00000027272.1	ENSBMUG00000020446	ENSBTAP00000050891.1	ENSBTAG00000039223
OG0008536	CCG023315.1	CCG023315.1	ENSBMUP00000026367.1	ENSBMUG00000019805	ENSBTAP00000017706.5	ENSBTAG00000013314
OG0008537	CCG006615.1	CCG006615.1	ENSBMUP00000017163.1	ENSBMUG00000012992	ENSBTAP00000017943.3	ENSBTAG00000013498
OG0008538	CCG006616.1	CCG006616.1	ENSBMUP00000017191.1	ENSBMUG00000013017	ENSBTAP00000004431.5	ENSBTAG00000003415
OG0008539	CCG007912.1	CCG007912.1	ENSBMUP00000001516.1	ENSBMUG00000001237	ENSBTAP00000003678.6	ENSBTAG00000002837
OG0008540	CCG007914.1	CCG007914.1	ENSBMUP00000001534.1	ENSBMUG00000001254	ENSBTAP00000027065.3	ENSBTAG00000020307
OG0008541	CCG007915.1	CCG007915.1	ENSBMUP00000001601.1	ENSBMUG00000001290	ENSBTAP00000027070.5	ENSBTAG00000020311
OG0008542	CCG007919.1	CCG007919.1	ENSBMUP00000002226.1	ENSBMUG00000001719	ENSBTAP00000011496.6	ENSBTAG00000008726
OG0008543	CCG010178.1	CCG010178.1	ENSBMUP00000032191.1	ENSBMUG00000024013	ENSBTAP00000022459.4	ENSBTAG00000016885
OG0008544	CCG016293.1	CCG016293.1	ENSBMUP00000031048.1	ENSBMUG00000023173	ENSBTAP00000007857.3	ENSBTAG00000005986
OG0008545	CCG016294.1	CCG016294.1	ENSBMUP00000031117.1	ENSBMUG00000023226	ENSBTAP00000007859.4	ENSBTAG00000005987
OG0008546	CCG016297.1	CCG016297.1	ENSBMUP00000036021.1	ENSBMUG00000026759	ENSBTAP00000007163.6	ENSBTAG00000005444
OG0008547	CCG016298.1	CCG016298.1	ENSBMUP00000000934.1	ENSBMUG00000000789	ENSBTAP00000058461.1	ENSBTAG00000050824
OG0008548	CCG000599.1	CCG000599.1	ENSBMUP00000025463.1	ENSBMUG00000019088	ENSBTAP00000048052.1	ENSBTAG00000039441
OG0008549	CCG000602.3	CCG000602.3	ENSBMUP00000025764.1	ENSBMUG00000019309	ENSBTAP00000034433.4	ENSBTAG00000013338
OG0008550	CCG000607.1	CCG000607.1	ENSBMUP00000026228.1	ENSBMUG00000019687	ENSBTAP00000000963.5	ENSBTAG00000000721
OG0008551	CCG000608.2	CCG000608.2	ENSBMUP00000026195.1	ENSBMUG00000019653	ENSBTAP00000042513.2	ENSBTAG00000031810
OG0008552	CCG000615.1	CCG000615.1	ENSBMUP00000020407.1	ENSBMUG00000015382	ENSBTAP00000056551.1	ENSBTAG00000047670
OG0008553	CCG002485.1	CCG002485.1	ENSBMUP00000011434.1	ENSBMUG00000008098	ENSBTAP00000070115.1	ENSBTAG00000024426
OG0008554	CCG002899.1	CCG002899.1	ENSBMUP00000011570.1	ENSBMUG00000008886	ENSBTAP00000002653.5	ENSBTAG00000002048
OG0008555	CCG002902.3	CCG002902.3	ENSBMUP00000025539.1	ENSBMUG00000019126	ENSBTAP00000029529.4	ENSBTAG00000011102
OG0008556	CCG002903.1	CCG002903.1	ENSBMUP00000025562.1	ENSBMUG00000019174	ENSBTAP00000029526.4	ENSBTAG00000001806
OG0008557	CCG002905.1	CCG002905.1	ENSBMUP00000025722.1	ENSBMUG00000019283	ENSBTAP00000029524.4	ENSBTAG00000011930
OG0008558	CCG002907.1	CCG002907.1	ENSBMUP00000025734.1	ENSBMUG00000019301	ENSBTAP00000029528.4	ENSBTAG00000011924
OG0008559	CCG002911.1	CCG002911.1	ENSBMUP00000025949.1	ENSBMUG00000019451	ENSBTAP00000058649.1	ENSBTAG00000031814
OG0008560	CCG002912.1	CCG002912.1	ENSBMUP00000025971.1	ENSBMUG00000019467	ENSBTAP00000011776.4	ENSBTAG00000008945
OG0008561	CCG002913.1	CCG002913.1	ENSBMUP00000025994.1	ENSBMUG00000019486	ENSBTAP00000004042.3	ENSBTAG00000003107
OG0008562	CCG005309.1	CCG005309.1	ENSBMUP00000000215.1	ENSBMUG00000000226	ENSBTAP00000067825.1	ENSBTAG00000054233
OG0008563	CCG005310.1	CCG005310.1	ENSBMUP00000000167.1	ENSBMUG00000000181	ENSBTAP00000001279.5	ENSBTAG00000039702
OG0008564	CCG005311.1	CCG005311.1	ENSBMUP00000003633.1	ENSBMUG00000002875	ENSBTAP00000022103.4	ENSBTAG00000017204
OG0008565	CCG005714.1	CCG005714.1	ENSBMUP00000005959.1	ENSBMUG00000004681	ENSBTAP00000028795.5	ENSBTAG00000021609
OG0008566	CCG005716.1	CCG005716.1	ENSBMUP00000003120.1	ENSBMUG00000002469	ENSBTAP00000005686.6	ENSBTAG00000004345
OG0008567	CCG006135.1	CCG006135.1	ENSBMUP00000018258.1	ENSBMUG00000013817	ENSBTAP00000018609.4	ENSBTAG00000014006
OG0008568	CCG006138.1	CCG006138.1	ENSBMUP00000035835.1	ENSBMUG00000026614	ENSBTAP00000014193.5	ENSBTAG00000010719
OG0008569	CCG014312.1	CCG014312.1	ENSBMUP00000007325.1	ENSBMUG00000005755	ENSBTAP00000054620.1	ENSBTAG00000045998
OG0008570	CCG014313.1	CCG014313.1	ENSBMUP00000007371.1	ENSBMUG00000005801	ENSBTAP00000002832.5	ENSBTAG00000002186
OG0008571	CCG016351.1	CCG016351.1	ENSBMUP00000021650.1	ENSBMUG00000016299	ENSBTAP00000023541.6	ENSBTAG00000017698
OG0008572	CCG016358.1	CCG016358.1	ENSBMUP00000020937.1	ENSBMUG00000015774	ENSBTAP00000011757.3	ENSBTAG00000008931
OG0008573	CCG016360.1	CCG016360.1	ENSBMUP00000005001.1	ENSBMUG00000003923	ENSBTAP00000003653.4	ENSBTAG00000002823
OG0008574	CCG016361.1	CCG016361.1	ENSBMUP00000005094.1	ENSBMUG00000003972	ENSBTAP00000001400.5	ENSBTAG00000001052
OG0008575	CCG016363.1	CCG016363.1	ENSBMUP00000005969.1	ENSBMUG00000004679	ENSBTAP00000000809.6	ENSBTAG00000000616
OG0008576	CCG016365.1	CCG016365.1	ENSBMUP00000026288.1	ENSBMUG00000019748	ENSBTAP00000053462.2	ENSBTAG00000032289
OG0008577	CCG016367.1	CCG016367.1	ENSBMUP00000014867.1	ENSBMUG00000011299	ENSBTAP00000042500.2	ENSBTAG00000031797
OG0008579	CCG009993.3	CCG009993.3	ENSBMUP00000029485.1	ENSBMUG00000022054	ENSBTAP00000055248.2	ENSBTAG00000047756
OG0008580	CCG009995.2	CCG009995.2	ENSBMUP00000029511.1	ENSBMUG00000022071	ENSBTAP00000011564.3	ENSBTAG00000008773
OG0008581	CCG009998.1	CCG009998.1	ENSBMUP00000029697.1	ENSBMUG00000022199	ENSBTAP00000016553.4	ENSBTAG00000012475
OG0008582	CCG009999.1	CCG009999.1	ENSBMUP00000029723.1	ENSBMUG00000022215	ENSBTAP00000034797.3	ENSBTAG00000012478
OG0008583	CCG010000.2	CCG010000.2	ENSBMUP00000029789.1	ENSBMUG00000022265	ENSBTAP00000005076.5	ENSBTAG00000003889
OG0008584	CCG010004.1	CCG010004.1	ENSBMUP00000029896.1	ENSBMUG00000022350	ENSBTAP00000002241.4	ENSBTAG00000001711
OG0008585	CCG010005.1	CCG010005.1	ENSBMUP00000029975.1	ENSBMUG00000022398	ENSBTAP00000070626.1	ENSBTAG00000007117
OG0008586	CCG010007.3	CCG010007.3	ENSBMUP00000030072.1	ENSBMUG00000022488	ENSBTAP00000025036.5	ENSBTAG00000018808
OG0008587	CCG002465.1	CCG002465.1	ENSBMUP00000002800.1	ENSBMUG00000002194	ENSBTAP00000013647.5	ENSBTAG00000010334
OG0008588	CCG002467.1	CCG002467.1	ENSBMUP00000002653.1	ENSBMUG00000002081	ENSBTAP00000014382.6	ENSBTAG00000010838
OG0008589	CCG002469.1	CCG002469.1	ENSBMUP00000002606.1	ENSBMUG00000002042	ENSBTAP00000042471.4	ENSBTAG00000005083
OG0008590	CCG002478.1	CCG002478.1	ENSBMUP00000018490.1	ENSBMUG00000013992	ENSBTAP00000007039.2	ENSBTAG00000005355
OG0008591	CCG002479.1	CCG002479.1	ENSBMUP00000018501.1	ENSBMUG00000014003	ENSBTAP00000007050.5	ENSBTAG00000005362
OG0008592	CCG004365.1	CCG004365.1	ENSBMUP00000004488.1	ENSBMUG00000003523	ENSBTAP00000005552.3	ENSBTAG00000004241
OG0008593	CCG004374.1	CCG004374.1	ENSBMUP00000008126.1	ENSBMUG00000006380	ENSBTAP00000053460.3	ENSBTAG00000031802
OG0008594	CCG019487.1	CCG019487.1	ENSBMUP00000031581.1	ENSBMUG00000023548	ENSBTAP00000026827.4	ENSBTAG00000020141
OG0008595	CCG002585.1	CCG002585.1	ENSBMUP00000035651.1	ENSBMUG00000026485	ENSBTAP00000001918.5	ENSBTAG00000001464
OG0008596	CCG002587.2	CCG002587.2	ENSBMUP00000035649.1	ENSBMUG00000026482	ENSBTAP00000044349.3	ENSBTAG00000033170
OG0008597	CCG002592.1	CCG002592.1	ENSBMUP00000003956.1	ENSBMUG00000003119	ENSBTAP00000050375.3	ENSBTAG00000016848
OG0008598	CCG002595.1	CCG002595.1	ENSBMUP00000006360.1	ENSBMUG00000004998	ENSBTAP00000019285.6	ENSBTAG00000014508
OG0008599	CCG004122.1	CCG004122.1	ENSBMUP00000025055.1	ENSBMUG00000018827	ENSBTAP00000054582.2	ENSBTAG00000046635
OG0008600	CCG006272.1	CCG006272.1	ENSBMUP00000023134.1	ENSBMUG00000017380	ENSBTAP00000004617.5	ENSBTAG00000003550
OG0008601	CCG006273.1	CCG006273.1	ENSBMUP00000028652.1	ENSBMUG00000021459	ENSBTAP00000011801.5	ENSBTAG00000001164
OG0008602	CCG006278.1	CCG006278.1	ENSBMUP00000031883.1	ENSBMUG00000023776	ENSBTAP00000011858.5	ENSBTAG00000009006
OG0008603	CCG017633.1	CCG017633.1	ENSBMUP00000022706.1	ENSBMUG00000017040	ENSBTAP00000063503.1	ENSBTAG00000053406
OG0008604	CCG017636.1	CCG017636.1	ENSBMUP00000023037.1	ENSBMUG00000017318	ENSBTAP00000028806.5	ENSBTAG00000021617
OG0008605	CCG017638.1	CCG017638.1	ENSBMUP00000023155.1	ENSBMUG00000017402	ENSBTAP00000053500.3	ENSBTAG00000021073
OG0008606	CCG017639.1	CCG017639.1	ENSBMUP00000023191.1	ENSBMUG00000017427	ENSBTAP00000001999.2	ENSBTAG00000001527
OG0008607	CCG019746.1	CCG019746.1	ENSBMUP00000028966.1	ENSBMUG00000021682	ENSBTAP00000058167.1	ENSBTAG00000048560
OG0008608	CCG019747.1	CCG019747.1	ENSBMUP00000028955.1	ENSBMUG00000021662	ENSBTAP00000007798.3	ENSBTAG00000005940
OG0008609	CCG023502.1	CCG023502.1	ENSBMUP00000019211.1	ENSBMUG00000014544	ENSBTAP00000019534.3	ENSBTAG00000014674
OG0008610	CCG023504.1	CCG023504.1	ENSBMUP00000001295.1	ENSBMUG00000001067	ENSBTAP00000010269.3	ENSBTAG00000007806
OG0008611	CCG023509.1	CCG023509.1	ENSBMUP00000030039.1	ENSBMUG00000022456	ENSBTAP00000005667.6	ENSBTAG00000004328
OG0008612	CCG023510.1	CCG023510.1	ENSBMUP00000029467.1	ENSBMUG00000022050	ENSBTAP00000013139.4	ENSBTAG00000009962
OG0008613	CCG023516.1	CCG023516.1	ENSBMUP00000002755.1	ENSBMUG00000002165	ENSBTAP00000044717.3	ENSBTAG00000033396
OG0008614	CCG023517.3	CCG023517.3	ENSBMUP00000002863.1	ENSBMUG00000002255	ENSBTAP00000070977.1	ENSBTAG00000018437
OG0008615	CCG023518.1	CCG023518.1	ENSBMUP00000002871.1	ENSBMUG00000002277	ENSBTAP00000021593.3	ENSBTAG00000016229
OG0008616	CCG023525.1	CCG023525.1	ENSBMUP00000033761.1	ENSBMUG00000025166	ENSBTAP00000018720.6	ENSBTAG00000014079
OG0008617	CCG023527.1	CCG023527.1	ENSBMUP00000033676.1	ENSBMUG00000025133	ENSBTAP00000027552.6	ENSBTAG00000020672
OG0008618	CCG023528.1	CCG023528.1	ENSBMUP00000033669.1	ENSBMUG00000025128	ENSBTAP00000026867.6	ENSBTAG00000020173
OG0008619	CCG006644.1	CCG006644.1	ENSBMUP00000034356.1	ENSBMUG00000025580	ENSBTAP00000017547.3	ENSBTAG00000013185
OG0008620	CCG007564.1	CCG007564.1	ENSBMUP00000011676.1	ENSBMUG00000008971	ENSBTAP00000003479.5	ENSBTAG00000002687
OG0008621	CCG007568.1	CCG007568.1	ENSBMUP00000008430.1	ENSBMUG00000006595	ENSBTAP00000009950.4	ENSBTAG00000007559
OG0008622	CCG003711.1	CCG003711.1	ENSBMUP00000003546.1	ENSBMUG00000002807	ENSBTAP00000013623.6	ENSBTAG00000010312
OG0008623	CCG003714.1	CCG003714.1	ENSBMUP00000003893.1	ENSBMUG00000003063	ENSBTAP00000000074.3	ENSBTAG00000000067
OG0008625	CCG003716.1	CCG003716.1	ENSBMUP00000003937.1	ENSBMUG00000003095	ENSBTAP00000017330.6	ENSBTAG00000013036
OG0008626	CCG003721.3	CCG003721.3	ENSBMUP00000025716.1	ENSBMUG00000019260	ENSBTAP00000018572.5	ENSBTAG00000013971
OG0008627	CCG003724.1	CCG003724.1	ENSBMUP00000025633.1	ENSBMUG00000019214	ENSBTAP00000027666.5	ENSBTAG00000020760
OG0008628	CCG003726.1	CCG003726.1	ENSBMUP00000014156.1	ENSBMUG00000010775	ENSBTAP00000053395.3	ENSBTAG00000044198
OG0008629	CCG003729.1	CCG003729.1	ENSBMUP00000007268.1	ENSBMUG00000005720	ENSBTAP00000041443.3	ENSBTAG00000031018
OG0008630	CCG003737.1	CCG003737.1	ENSBMUP00000006648.1	ENSBMUG00000005265	ENSBTAP00000055558.1	ENSBTAG00000048123
OG0008631	CCG003738.1	CCG003738.1	ENSBMUP00000006638.1	ENSBMUG00000005254	ENSBTAP00000024669.4	ENSBTAG00000018534
OG0008632	CCG003743.1	CCG003743.1	ENSBMUP00000006386.1	ENSBMUG00000005027	ENSBTAP00000029418.4	ENSBTAG00000022020
OG0008633	CCG003747.1	CCG003747.1	ENSBMUP00000006036.1	ENSBMUG00000004722	ENSBTAP00000016486.6	ENSBTAG00000012421
OG0008634	CCG003749.1	CCG003749.1	ENSBMUP00000005815.1	ENSBMUG00000004577	ENSBTAP00000008744.6	ENSBTAG00000006656
OG0008635	CCG003750.2	CCG003750.2	ENSBMUP00000005773.1	ENSBMUG00000004542	ENSBTAP00000006197.6	ENSBTAG00000006657
OG0008636	CCG003751.1	CCG003751.1	ENSBMUP00000005764.1	ENSBMUG00000004536	ENSBTAP00000056418.2	ENSBTAG00000047626
OG0008637	CCG003752.1	CCG003752.1	ENSBMUP00000005758.1	ENSBMUG00000004527	ENSBTAP00000054397.2	ENSBTAG00000046677
OG0008638	CCG003756.1	CCG003756.1	ENSBMUP00000005747.1	ENSBMUG00000004520	ENSBTAP00000056646.2	ENSBTAG00000047676
OG0008639	CCG016404.1	CCG016404.1	ENSBMUP00000001935.1	ENSBMUG00000001566	ENSBTAP00000030838.3	ENSBTAG00000022741
OG0008640	CCG016406.1	CCG016406.1	ENSBMUP00000006306.1	ENSBMUG00000004955	ENSBTAP00000005586.4	ENSBTAG00000039571
OG0008642	CCG001099.1	CCG001099.1	ENSBMUP00000029575.1	ENSBMUG00000022114	ENSBTAP00000017298.5	ENSBTAG00000013011
OG0008643	CCG001100.1	CCG001100.1	ENSBMUP00000029500.1	ENSBMUG00000022064	ENSBTAP00000026073.4	ENSBTAG00000019568
OG0008644	CCG001101.1	CCG001101.1	ENSBMUP00000029455.1	ENSBMUG00000022005	ENSBTAP00000026836.5	ENSBTAG00000020148
OG0008645	CCG001103.2	CCG001103.2	ENSBMUP00000011357.1	ENSBMUG00000008742	ENSBTAP00000045709.3	ENSBTAG00000034391
OG0008646	CCG001108.1	CCG001108.1	ENSBMUP00000024272.1	ENSBMUG00000018236	ENSBTAP00000007772.6	ENSBTAG00000005917
OG0008648	CCG016345.1	CCG016345.1	ENSBMUP00000004536.1	ENSBMUG00000003557	ENSBTAP00000050151.3	ENSBTAG00000001274
OG0008649	CCG016350.1	CCG016350.1	ENSBMUP00000029591.1	ENSBMUG00000022133	ENSBTAP00000001617.5	ENSBTAG00000001223
OG0008650	CCG008984.1	CCG008984.1	ENSBMUP00000007921.1	ENSBMUG00000006229	ENSBTAP00000010403.3	ENSBTAG00000007913
OG0008651	CCG008987.1	CCG008987.1	ENSBMUP00000006153.1	ENSBMUG00000004817	ENSBTAP00000002144.4	ENSBTAG00000001637
OG0008652	CCG008991.1	CCG008991.1	ENSBMUP00000020153.1	ENSBMUG00000015207	ENSBTAP00000034425.4	ENSBTAG00000024803
OG0008653	CCG008993.1	CCG008993.1	ENSBMUP00000020145.1	ENSBMUG00000015187	ENSBTAP00000005267.6	ENSBTAG00000004034
OG0008654	CCG009428.1	CCG009428.1	ENSBMUP00000024211.1	ENSBMUG00000018189	ENSBTAP00000067808.1	ENSBTAG00000017350
OG0008655	CCG019123.2	CCG019123.2	ENSBMUP00000033886.1	ENSBMUG00000025251	ENSBTAP00000055447.2	ENSBTAG00000047621
OG0008656	CCG019127.1	CCG019127.1	ENSBMUP00000033963.1	ENSBMUG00000025316	ENSBTAP00000024149.5	ENSBTAG00000018143
OG0008657	CCG019131.1	CCG019131.1	ENSBMUP00000034005.1	ENSBMUG00000025348	ENSBTAP00000008793.3	ENSBTAG00000006685
OG0008658	CCG020850.1	CCG020850.1	ENSBMUP00000000405.1	ENSBMUG00000000374	ENSBTAP00000030131.5	ENSBTAG00000022294
OG0008659	CCG020851.1	CCG020851.1	ENSBMUP00000000319.1	ENSBMUG00000000316	ENSBTAP00000000071.3	ENSBTAG00000000064
OG0008660	CCG020859.1	CCG020859.1	ENSBMUP00000035863.1	ENSBMUG00000026632	ENSBTAP00000028789.3	ENSBTAG00000021604
OG0008661	CCG020863.1	CCG020863.1	ENSBMUP00000022769.1	ENSBMUG00000017108	ENSBTAP00000019640.5	ENSBTAG00000014761
OG0008662	CCG020866.1	CCG020866.1	ENSBMUP00000022037.1	ENSBMUG00000016590	ENSBTAP00000017585.6	ENSBTAG00000013214
OG0008663	CCG021104.1	CCG021104.1	ENSBMUP00000009017.1	ENSBMUG00000007024	ENSBTAP00000028688.2	ENSBTAG00000021526
OG0008664	CCG021496.1	CCG021496.1	ENSBMUP00000015440.1	ENSBMUG00000011733	ENSBTAP00000024049.4	ENSBTAG00000018063
OG0008665	CCG021497.1	CCG021497.1	ENSBMUP00000015414.1	ENSBMUG00000011709	ENSBTAP00000038956.2	ENSBTAG00000027317
OG0008666	CCG021499.1	CCG021499.1	ENSBMUP00000015400.1	ENSBMUG00000011700	ENSBTAP00000019345.4	ENSBTAG00000014554
OG0008667	CCG021501.2	CCG021501.2	ENSBMUP00000015313.1	ENSBMUG00000011633	ENSBTAP00000013376.6	ENSBTAG00000010135
OG0008668	CCG022922.1	CCG022922.1	ENSBMUP00000003140.1	ENSBMUG00000002494	ENSBTAP00000008096.4	ENSBTAG00000006155
OG0008669	CCG022923.1	CCG022923.1	ENSBMUP00000003227.1	ENSBMUG00000002552	ENSBTAP00000001704.4	ENSBTAG00000001292
OG0008670	CCG022925.1	CCG022925.1	ENSBMUP00000003247.1	ENSBMUG00000002572	ENSBTAP00000024988.6	ENSBTAG00000018767
OG0008671	CCG022927.3	CCG022927.3	ENSBMUP00000003474.1	ENSBMUG00000002744	ENSBTAP00000023681.5	ENSBTAG00000017812
OG0008672	CCG022928.2	CCG022928.2	ENSBMUP00000003486.1	ENSBMUG00000002755	ENSBTAP00000067237.1	ENSBTAG00000052515
OG0008673	CCG022929.1	CCG022929.1	ENSBMUP00000003507.1	ENSBMUG00000002774	ENSBTAP00000047813.3	ENSBTAG00000005019
OG0008675	CCG022938.1	CCG022938.1	ENSBMUP00000006645.1	ENSBMUG00000005263	ENSBTAP00000018029.2	ENSBTAG00000013560
OG0008676	CCG022940.1	CCG022940.1	ENSBMUP00000006662.1	ENSBMUG00000005276	ENSBTAP00000069320.1	ENSBTAG00000016189
OG0008677	CCG007930.1	CCG007930.1	ENSBMUP00000007788.1	ENSBMUG00000006125	ENSBTAP00000041678.1	ENSBTAG00000010961
OG0008678	CCG007931.1	CCG007931.1	ENSBMUP00000021037.1	ENSBMUG00000015829	ENSBTAP00000047577.2	ENSBTAG00000005961
OG0008679	CCG017444.1	CCG017444.1	ENSBMUP00000003879.1	ENSBMUG00000003046	ENSBTAP00000000637.3	ENSBTAG00000000500
OG0008680	CCG017445.1	CCG017445.1	ENSBMUP00000003903.1	ENSBMUG00000003073	ENSBTAP00000060976.1	ENSBTAG00000054688
OG0008681	CCG017446.1	CCG017446.1	ENSBMUP00000003934.1	ENSBMUG00000003090	ENSBTAP00000005411.5	ENSBTAG00000004134
OG0008682	CCG017447.1	CCG017447.1	ENSBMUP00000003954.1	ENSBMUG00000003115	ENSBTAP00000026846.6	ENSBTAG00000020155
OG0008683	CCG017448.1	CCG017448.1	ENSBMUP00000003978.1	ENSBMUG00000003139	ENSBTAP00000046176.4	ENSBTAG00000034665
OG0008684	CCG017449.1	CCG017449.1	ENSBMUP00000004003.1	ENSBMUG00000003162	ENSBTAP00000053065.3	ENSBTAG00000038291
OG0008685	CCG022740.1	CCG022740.1	ENSBMUP00000019853.1	ENSBMUG00000014970	ENSBTAP00000047693.2	ENSBTAG00000037812
OG0008686	CCG022744.1	CCG022744.1	ENSBMUP00000013183.1	ENSBMUG00000009964	ENSBTAP00000009020.5	ENSBTAG00000040151
OG0008687	CCG022753.1	CCG022753.1	ENSBMUP00000009143.1	ENSBMUG00000007122	ENSBTAP00000028227.6	ENSBTAG00000021183
OG0008688	CCG022754.1	CCG022754.1	ENSBMUP00000009113.1	ENSBMUG00000007101	ENSBTAP00000005929.5	ENSBTAG00000004515
OG0008689	CCG004480.1	CCG004480.1	ENSBMUP00000013982.1	ENSBMUG00000010667	ENSBTAP00000042858.1	ENSBTAG00000032049
OG0008690	CCG004485.2	CCG004485.2	ENSBMUP00000012071.1	ENSBMUG00000009252	ENSBTAP00000054285.2	ENSBTAG00000046654
OG0008691	CCG004489.1	CCG004489.1	ENSBMUP00000022235.1	ENSBMUG00000016740	ENSBTAP00000068215.1	ENSBTAG00000005595
OG0008692	CCG004494.1	CCG004494.1	ENSBMUP00000030204.1	ENSBMUG00000022602	ENSBTAP00000010609.2	ENSBTAG00000008065
OG0008693	CCG004506.1	CCG004506.1	ENSBMUP00000030277.1	ENSBMUG00000022659	ENSBTAP00000012308.3	ENSBTAG00000009351
OG0008694	CCG004508.1	CCG004508.1	ENSBMUP00000030289.1	ENSBMUG00000022667	ENSBTAP00000070166.1	ENSBTAG00000012088
OG0008695	CCG012975.1	CCG012975.1	ENSBMUP00000006863.1	ENSBMUG00000005437	ENSBTAP00000011665.5	ENSBTAG00000008858
OG0008696	CCG012977.2	CCG012977.2	ENSBMUP00000030447.1	ENSBMUG00000022775	ENSBTAP00000023480.4	ENSBTAG00000017652
OG0008697	CCG012978.1	CCG012978.1	ENSBMUP00000030435.1	ENSBMUG00000022766	ENSBTAP00000008911.6	ENSBTAG00000006776
OG0008698	CCG012981.1	CCG012981.1	ENSBMUP00000030324.1	ENSBMUG00000022692	ENSBTAP00000004671.4	ENSBTAG00000003594
OG0008699	CCG022602.1	CCG022602.1	ENSBMUP00000020343.1	ENSBMUG00000015330	ENSBTAP00000049139.3	ENSBTAG00000023462
OG0008700	CCG023790.1	CCG023790.1	ENSBMUP00000002345.1	ENSBMUG00000001858	ENSBTAP00000070088.1	ENSBTAG00000049974
OG0008701	CCG024458.1	CCG024458.1	ENSBMUP00000020435.1	ENSBMUG00000015399	ENSBTAP00000056580.1	ENSBTAG00000045812
OG0008702	CCG024460.1	CCG024460.1	ENSBMUP00000020746.1	ENSBMUG00000015597	ENSBTAP00000017255.5	ENSBTAG00000012977
OG0008703	CCG001637.1	CCG001637.1	ENSBMUP00000006647.1	ENSBMUG00000005239	ENSBTAP00000022288.4	ENSBTAG00000016758
OG0008704	CCG004210.3	CCG004210.3	ENSBMUP00000018115.1	ENSBMUG00000013708	ENSBTAP00000025376.4	ENSBTAG00000019061
OG0008705	CCG004211.1	CCG004211.1	ENSBMUP00000018243.1	ENSBMUG00000013794	ENSBTAP00000008987.5	ENSBTAG00000006838
OG0008706	CCG004213.1	CCG004213.1	ENSBMUP00000018277.1	ENSBMUG00000013832	ENSBTAP00000026492.6	ENSBTAG00000019885
OG0008707	CCG004215.1	CCG004215.1	ENSBMUP00000032583.1	ENSBMUG00000024316	ENSBTAP00000012869.3	ENSBTAG00000009760
OG0008708	CCG004219.1	CCG004219.1	ENSBMUP00000016116.1	ENSBMUG00000012262	ENSBTAP00000008194.3	ENSBTAG00000006244
OG0008709	CCG004220.1	CCG004220.1	ENSBMUP00000032658.1	ENSBMUG00000024370	ENSBTAP00000003797.4	ENSBTAG00000002923
OG0008710	CCG004221.1	CCG004221.1	ENSBMUP00000022652.1	ENSBMUG00000017041	ENSBTAP00000054446.1	ENSBTAG00000046512
OG0008711	CCG004222.2	CCG004222.2	ENSBMUP00000022674.1	ENSBMUG00000017058	ENSBTAP00000005016.5	ENSBTAG00000003845
OG0008712	CCG009687.1	CCG009687.1	ENSBMUP00000023572.1	ENSBMUG00000017667	ENSBTAP00000025704.5	ENSBTAG00000019305
OG0008713	CCG009690.1	CCG009690.1	ENSBMUP00000024023.1	ENSBMUG00000018035	ENSBTAP00000011136.6	ENSBTAG00000008463
OG0008714	CCG002346.1	CCG002346.1	ENSBMUP00000004848.1	ENSBMUG00000003800	ENSBTAP00000039525.3	ENSBTAG00000015087
OG0008715	CCG002347.1	CCG002347.1	ENSBMUP00000005099.1	ENSBMUG00000003936	ENSBTAP00000020079.6	ENSBTAG00000031777
OG0008716	CCG003487.1	CCG003487.1	ENSBMUP00000002298.1	ENSBMUG00000001821	ENSBTAP00000028236.3	ENSBTAG00000021188
OG0008717	CCG003488.1	CCG003488.1	ENSBMUP00000002276.1	ENSBMUG00000001801	ENSBTAP00000015993.4	ENSBTAG00000012057
OG0008718	CCG003489.1	CCG003489.1	ENSBMUP00000002258.1	ENSBMUG00000001787	ENSBTAP00000027423.5	ENSBTAG00000020580
OG0008719	CCG003492.1	CCG003492.1	ENSBMUP00000002066.1	ENSBMUG00000001641	ENSBTAP00000041275.4	ENSBTAG00000004581
OG0008720	CCG003500.1	CCG003500.1	ENSBMUP00000019520.1	ENSBMUG00000014737	ENSBTAP00000017477.2	ENSBTAG00000013149
OG0008721	CCG004295.1	CCG004295.1	ENSBMUP00000021860.1	ENSBMUG00000016462	ENSBTAP00000053681.3	ENSBTAG00000010716
OG0008722	CCG007244.1	CCG007244.1	ENSBMUP00000007914.1	ENSBMUG00000006223	ENSBTAP00000017525.3	ENSBTAG00000013168
OG0008723	CCG007245.1	CCG007245.1	ENSBMUP00000007933.1	ENSBMUG00000006235	ENSBTAP00000018305.5	ENSBTAG00000013781
OG0008725	CCG020660.2	CCG020660.2	ENSBMUP00000014554.1	ENSBMUG00000011043	ENSBTAP00000054781.2	ENSBTAG00000047613
OG0008726	CCG020663.1	CCG020663.1	ENSBMUP00000014634.1	ENSBMUG00000011104	ENSBTAP00000041634.4	ENSBTAG00000004893
OG0008727	CCG020664.1	CCG020664.1	ENSBMUP00000014645.1	ENSBMUG00000011123	ENSBTAP00000006298.5	ENSBTAG00000004797
OG0008728	CCG020675.2	CCG020675.2	ENSBMUP00000035235.1	ENSBMUG00000026210	ENSBTAP00000023055.5	ENSBTAG00000017335
OG0008729	CCG001947.1	CCG001947.1	ENSBMUP00000028371.1	ENSBMUG00000021263	ENSBTAP00000006835.5	ENSBTAG00000005186
OG0008730	CCG001948.1	CCG001948.1	ENSBMUP00000000093.1	ENSBMUG00000000109	ENSBTAP00000021457.5	ENSBTAG00000016122
OG0008732	CCG006829.1	CCG006829.1	ENSBMUP00000021857.1	ENSBMUG00000016482	ENSBTAP00000017773.6	ENSBTAG00000039234
OG0008733	CCG009261.1	CCG009261.1	ENSBMUP00000021910.1	ENSBMUG00000016515	ENSBTAP00000017778.6	ENSBTAG00000013364
OG0008734	CCG009268.1	CCG009268.1	ENSBMUP00000027558.1	ENSBMUG00000020645	ENSBTAP00000039575.4	ENSBTAG00000027625
OG0008735	CCG009270.1	CCG009270.1	ENSBMUP00000002681.1	ENSBMUG00000002107	ENSBTAP00000022773.4	ENSBTAG00000017133
OG0008736	CCG014699.1	CCG014699.1	ENSBMUP00000016218.1	ENSBMUG00000012336	ENSBTAP00000043394.3	ENSBTAG00000009400
OG0008737	CCG014700.1	CCG014700.1	ENSBMUP00000016199.1	ENSBMUG00000012317	ENSBTAP00000012372.4	ENSBTAG00000009401
OG0008738	CCG001378.1	CCG001378.1	ENSBMUP00000000908.1	ENSBMUG00000000758	ENSBTAP00000050633.2	ENSBTAG00000047934
OG0008739	CCG001380.1	CCG001380.1	ENSBMUP00000023261.1	ENSBMUG00000017492	ENSBTAP00000056374.2	ENSBTAG00000017495
OG0008740	CCG001389.1	CCG001389.1	ENSBMUP00000001652.1	ENSBMUG00000001343	ENSBTAP00000014448.6	ENSBTAG00000005112
OG0008741	CCG001390.1	CCG001390.1	ENSBMUP00000001676.1	ENSBMUG00000001356	ENSBTAP00000030293.5	ENSBTAG00000016647
OG0008742	CCG001392.1	CCG001392.1	ENSBMUP00000001743.1	ENSBMUG00000001394	ENSBTAP00000030290.4	ENSBTAG00000021215
OG0008743	CCG001397.1	CCG001397.1	ENSBMUP00000001870.1	ENSBMUG00000001505	ENSBTAP00000054527.2	ENSBTAG00000048192
OG0008744	CCG001406.1	CCG001406.1	ENSBMUP00000000302.1	ENSBMUG00000000302	ENSBTAP00000048773.3	ENSBTAG00000033508
OG0008745	CCG001407.1	CCG001407.1	ENSBMUP00000000292.1	ENSBMUG00000000289	ENSBTAP00000061885.1	ENSBTAG00000010752
OG0008746	CCG014480.1	CCG014480.1	ENSBMUP00000035668.1	ENSBMUG00000026505	ENSBTAP00000048978.3	ENSBTAG00000016513
OG0008747	CCG014483.1	CCG014483.1	ENSBMUP00000002241.1	ENSBMUG00000001772	ENSBTAP00000031011.4	ENSBTAG00000021673
OG0008748	CCG014485.1	CCG014485.1	ENSBMUP00000002211.1	ENSBMUG00000001733	ENSBTAP00000003904.6	ENSBTAG00000003354
OG0008749	CCG014491.1	CCG014491.1	ENSBMUP00000028957.1	ENSBMUG00000021667	ENSBTAP00000018032.5	ENSBTAG00000013563
OG0008750	CCG014492.1	CCG014492.1	ENSBMUP00000029148.1	ENSBMUG00000021811	ENSBTAP00000006803.4	ENSBTAG00000005160
OG0008751	CCG016657.3	CCG016657.3	ENSBMUP00000019256.1	ENSBMUG00000014577	ENSBTAP00000022801.3	ENSBTAG00000017155
OG0008752	CCG016661.1	CCG016661.1	ENSBMUP00000017043.1	ENSBMUG00000012905	ENSBTAP00000021080.3	ENSBTAG00000015858
OG0008753	CCG016662.1	CCG016662.1	ENSBMUP00000017003.1	ENSBMUG00000012883	ENSBTAP00000021084.5	ENSBTAG00000015860
OG0008754	CCG019628.1	CCG019628.1	ENSBMUP00000020678.1	ENSBMUG00000015579	ENSBTAP00000055829.2	ENSBTAG00000046347
OG0008755	CCG019643.2	CCG019643.2	ENSBMUP00000002237.1	ENSBMUG00000001765	ENSBTAP00000017837.5	ENSBTAG00000013408
OG0008756	CCG019644.1	CCG019644.1	ENSBMUP00000020542.1	ENSBMUG00000015463	ENSBTAP00000072251.1	ENSBTAG00000051806
OG0008757	CCG019652.1	CCG019652.1	ENSBMUP00000003796.1	ENSBMUG00000002981	ENSBTAP00000020969.6	ENSBTAG00000055066
OG0008758	CCG019654.1	CCG019654.1	ENSBMUP00000018882.1	ENSBMUG00000014311	ENSBTAP00000071000.1	ENSBTAG00000054649
OG0008759	CCG019655.1	CCG019655.1	ENSBMUP00000018897.1	ENSBMUG00000014318	ENSBTAP00000068658.1	ENSBTAG00000050052
OG0008760	CCG019661.1	CCG019661.1	ENSBMUP00000000101.1	ENSBMUG00000000125	ENSBTAP00000060469.1	ENSBTAG00000040020
OG0008761	CCG000821.1	CCG000821.1	ENSBMUP00000017404.1	ENSBMUG00000013158	ENSBTAP00000004376.4	ENSBTAG00000003372
OG0008762	CCG000822.1	CCG000822.1	ENSBMUP00000017382.1	ENSBMUG00000013139	ENSBTAP00000020944.4	ENSBTAG00000015773
OG0008763	CCG020040.1	CCG020040.1	ENSBMUP00000007113.1	ENSBMUG00000005626	ENSBTAP00000032969.2	ENSBTAG00000023998
OG0008764	CCG020044.3	CCG020044.3	ENSBMUP00000007259.1	ENSBMUG00000005713	ENSBTAP00000017105.6	ENSBTAG00000002370
OG0008765	CCG020047.1	CCG020047.1	ENSBMUP00000007508.1	ENSBMUG00000005907	ENSBTAP00000025189.5	ENSBTAG00000017814
OG0008766	CCG020049.1	CCG020049.1	ENSBMUP00000007659.1	ENSBMUG00000006018	ENSBTAP00000002585.6	ENSBTAG00000001994
OG0008767	CCG020057.2	CCG020057.2	ENSBMUP00000022230.1	ENSBMUG00000016732	ENSBTAP00000064793.1	ENSBTAG00000015915
OG0008768	CCG020058.1	CCG020058.1	ENSBMUP00000022248.1	ENSBMUG00000016744	ENSBTAP00000021166.5	ENSBTAG00000015917
OG0008769	CCG020064.1	CCG020064.1	ENSBMUP00000023035.1	ENSBMUG00000017316	ENSBTAP00000042485.3	ENSBTAG00000018594
OG0008770	CCG020065.1	CCG020065.1	ENSBMUP00000023045.1	ENSBMUG00000017326	ENSBTAP00000024749.6	ENSBTAG00000018598
OG0008771	CCG020066.1	CCG020066.1	ENSBMUP00000023064.1	ENSBMUG00000017339	ENSBTAP00000054404.2	ENSBTAG00000018599
OG0008772	CCG020067.1	CCG020067.1	ENSBMUP00000023100.1	ENSBMUG00000017365	ENSBTAP00000012813.6	ENSBTAG00000009714
OG0008773	CCG020073.1	CCG020073.1	ENSBMUP00000023646.1	ENSBMUG00000017738	ENSBTAP00000050423.1	ENSBTAG00000037461
OG0008774	CCG020077.1	CCG020077.1	ENSBMUP00000024999.1	ENSBMUG00000018782	ENSBTAP00000019969.3	ENSBTAG00000015002
OG0008775	CCG020078.1	CCG020078.1	ENSBMUP00000025035.1	ENSBMUG00000018806	ENSBTAP00000019973.3	ENSBTAG00000015004
OG0008776	CCG012467.2	CCG012467.2	ENSBMUP00000028552.1	ENSBMUG00000021387	ENSBTAP00000030033.5	ENSBTAG00000012200
OG0008777	CCG012468.1	CCG012468.1	ENSBMUP00000028608.1	ENSBMUG00000021437	ENSBTAP00000060381.1	ENSBTAG00000046110
OG0008778	CCG012469.2	CCG012469.2	ENSBMUP00000028628.1	ENSBMUG00000021453	ENSBTAP00000016108.6	ENSBTAG00000012141
OG0008779	CCG012470.1	CCG012470.1	ENSBMUP00000028660.1	ENSBMUG00000021479	ENSBTAP00000017459.6	ENSBTAG00000013133
OG0008780	CCG012473.2	CCG012473.2	ENSBMUP00000028801.1	ENSBMUG00000021581	ENSBTAP00000055903.2	ENSBTAG00000046728
OG0008781	CCG012474.2	CCG012474.2	ENSBMUP00000028827.1	ENSBMUG00000021589	ENSBTAP00000006283.5	ENSBTAG00000004785
OG0008782	CCG012477.1	CCG012477.1	ENSBMUP00000029049.1	ENSBMUG00000021743	ENSBTAP00000013851.6	ENSBTAG00000010482
OG0008783	CCG012478.1	CCG012478.1	ENSBMUP00000029059.1	ENSBMUG00000021758	ENSBTAP00000002738.3	ENSBTAG00000002121
OG0008784	CCG012479.1	CCG012479.1	ENSBMUP00000029166.1	ENSBMUG00000021831	ENSBTAP00000004615.6	ENSBTAG00000003548
OG0008785	CCG012483.1	CCG012483.1	ENSBMUP00000029445.1	ENSBMUG00000022029	ENSBTAP00000015683.6	ENSBTAG00000011816
OG0008786	CCG012485.1	CCG012485.1	ENSBMUP00000029498.1	ENSBMUG00000022067	ENSBTAP00000001581.5	ENSBTAG00000001193
OG0008787	CCG014116.1	CCG014116.1	ENSBMUP00000033169.1	ENSBMUG00000024772	ENSBTAP00000040892.2	ENSBTAG00000030648
OG0008788	CCG014118.2	CCG014118.2	ENSBMUP00000033207.1	ENSBMUG00000024794	ENSBTAP00000011947.5	ENSBTAG00000009064
OG0008789	CCG014119.1	CCG014119.1	ENSBMUP00000033215.1	ENSBMUG00000024800	ENSBTAP00000072054.1	ENSBTAG00000007531
OG0008790	CCG014122.1	CCG014122.1	ENSBMUP00000033268.1	ENSBMUG00000024838	ENSBTAP00000037804.2	ENSBTAG00000001988
OG0008791	CCG014123.1	CCG014123.1	ENSBMUP00000033285.1	ENSBMUG00000024853	ENSBTAP00000000015.6	ENSBTAG00000000015
OG0008792	CCG014124.1	CCG014124.1	ENSBMUP00000033289.1	ENSBMUG00000024860	ENSBTAP00000000014.4	ENSBTAG00000000014
OG0008793	CCG014125.1	CCG014125.1	ENSBMUP00000027751.1	ENSBMUG00000020762	ENSBTAP00000026844.5	ENSBTAG00000020147
OG0008794	CCG014126.2	CCG014126.2	ENSBMUP00000027760.1	ENSBMUG00000020790	ENSBTAP00000007564.1	ENSBTAG00000005756
OG0008795	CCG014128.1	CCG014128.1	ENSBMUP00000027825.1	ENSBMUG00000020858	ENSBTAP00000005681.5	ENSBTAG00000004342
OG0008796	CCG014129.2	CCG014129.2	ENSBMUP00000027843.1	ENSBMUG00000020866	ENSBTAP00000005683.2	ENSBTAG00000004343
OG0008797	CCG014130.2	CCG014130.2	ENSBMUP00000027870.1	ENSBMUG00000020884	ENSBTAP00000001619.3	ENSBTAG00000001225
OG0008798	CCG014134.1	CCG014134.1	ENSBMUP00000028295.1	ENSBMUG00000021201	ENSBTAP00000004370.3	ENSBTAG00000003369
OG0008799	CCG014135.1	CCG014135.1	ENSBMUP00000028316.1	ENSBMUG00000021222	ENSBTAP00000027446.5	ENSBTAG00000020600
OG0008800	CCG018055.1	CCG018055.1	ENSBMUP00000024150.1	ENSBMUG00000018135	ENSBTAP00000020499.3	ENSBTAG00000015424
OG0008801	CCG018056.1	CCG018056.1	ENSBMUP00000024542.1	ENSBMUG00000018435	ENSBTAP00000056645.2	ENSBTAG00000014469
OG0008802	CCG018059.1	CCG018059.1	ENSBMUP00000025183.1	ENSBMUG00000018899	ENSBTAP00000069428.1	ENSBTAG00000007445
OG0008803	CCG018061.1	CCG018061.1	ENSBMUP00000025202.1	ENSBMUG00000018913	ENSBTAP00000017527.2	ENSBTAG00000013170
OG0008804	CCG023475.1	CCG023475.1	ENSBMUP00000024076.1	ENSBMUG00000018077	ENSBTAP00000069696.1	ENSBTAG00000048876
OG0008805	CCG003332.1	CCG003332.1	ENSBMUP00000034097.1	ENSBMUG00000025407	ENSBTAP00000037980.3	ENSBTAG00000016508
OG0008806	CCG003334.1	CCG003334.1	ENSBMUP00000034113.1	ENSBMUG00000025418	ENSBTAP00000022496.5	ENSBTAG00000016912
OG0008807	CCG003335.1	CCG003335.1	ENSBMUP00000034121.1	ENSBMUG00000025422	ENSBTAP00000022493.3	ENSBTAG00000016910
OG0008808	CCG003336.1	CCG003336.1	ENSBMUP00000034135.1	ENSBMUG00000025429	ENSBTAP00000022485.3	ENSBTAG00000016906
OG0008809	CCG003337.1	CCG003337.1	ENSBMUP00000034139.1	ENSBMUG00000025432	ENSBTAP00000022483.3	ENSBTAG00000016904
OG0008810	CCG003339.1	CCG003339.1	ENSBMUP00000034152.1	ENSBMUG00000025443	ENSBTAP00000009419.4	ENSBTAG00000007158
OG0008811	CCG003341.1	CCG003341.1	ENSBMUP00000034216.1	ENSBMUG00000025480	ENSBTAP00000009410.4	ENSBTAG00000007152
OG0008812	CCG003342.3	CCG003342.3	ENSBMUP00000034240.1	ENSBMUG00000025498	ENSBTAP00000023967.6	ENSBTAG00000023289
OG0008813	CCG003346.1	CCG003346.1	ENSBMUP00000034406.1	ENSBMUG00000025599	ENSBTAP00000014034.5	ENSBTAG00000010616
OG0008814	CCG003350.1	CCG003350.1	ENSBMUP00000034502.1	ENSBMUG00000025676	ENSBTAP00000008704.4	ENSBTAG00000006631
OG0008815	CCG003351.1	CCG003351.1	ENSBMUP00000034507.1	ENSBMUG00000025681	ENSBTAP00000008663.3	ENSBTAG00000006599
OG0008816	CCG003352.1	CCG003352.1	ENSBMUP00000034517.1	ENSBMUG00000025693	ENSBTAP00000025401.5	ENSBTAG00000019084
OG0008817	CCG012678.1	CCG012678.1	ENSBMUP00000007237.1	ENSBMUG00000005704	ENSBTAP00000041982.3	ENSBTAG00000022185
OG0008818	CCG012679.1	CCG012679.1	ENSBMUP00000007283.1	ENSBMUG00000005724	ENSBTAP00000054079.2	ENSBTAG00000046090
OG0008819	CCG012680.1	CCG012680.1	ENSBMUP00000007327.1	ENSBMUG00000005759	ENSBTAP00000050686.3	ENSBTAG00000016774
OG0008820	CCG012681.1	CCG012681.1	ENSBMUP00000007343.1	ENSBMUG00000005775	ENSBTAP00000015595.5	ENSBTAG00000015185
OG0008821	CCG012682.1	CCG012682.1	ENSBMUP00000026009.1	ENSBMUG00000019500	ENSBTAP00000060430.1	ENSBTAG00000053156
OG0008822	CCG012683.1	CCG012683.1	ENSBMUP00000027305.1	ENSBMUG00000020468	ENSBTAP00000010865.4	ENSBTAG00000008255
OG0008823	CCG019611.1	CCG019611.1	ENSBMUP00000027535.1	ENSBMUG00000020630	ENSBTAP00000028517.3	ENSBTAG00000021393
OG0008824	CCG019617.2	CCG019617.2	ENSBMUP00000032936.1	ENSBMUG00000024579	ENSBTAP00000040146.4	ENSBTAG00000027991
OG0008825	CCG019619.3	CCG019619.3	ENSBMUP00000032778.1	ENSBMUG00000024481	ENSBTAP00000012159.6	ENSBTAG00000009230
OG0008826	CCG019620.1	CCG019620.1	ENSBMUP00000032730.1	ENSBMUG00000024433	ENSBTAP00000021230.5	ENSBTAG00000015965
OG0008827	CCG001500.1	CCG001500.1	ENSBMUP00000003604.1	ENSBMUG00000002842	ENSBTAP00000010103.5	ENSBTAG00000007681
OG0008828	CCG001502.1	CCG001502.1	ENSBMUP00000031090.1	ENSBMUG00000023205	ENSBTAP00000037080.2	ENSBTAG00000020035
OG0008829	CCG001504.1	CCG001504.1	ENSBMUP00000031055.1	ENSBMUG00000023175	ENSBTAP00000001530.2	ENSBTAG00000001150
OG0008830	CCG001505.1	CCG001505.1	ENSBMUP00000031004.1	ENSBMUG00000023144	ENSBTAP00000066365.1	ENSBTAG00000051226
OG0008831	CCG001506.1	CCG001506.1	ENSBMUP00000011688.1	ENSBMUG00000008976	ENSBTAP00000018387.2	ENSBTAG00000013841
OG0008832	CCG001507.1	CCG001507.1	ENSBMUP00000011663.1	ENSBMUG00000008955	ENSBTAP00000037082.2	ENSBTAG00000026260
OG0008833	CCG001513.1	CCG001513.1	ENSBMUP00000011632.1	ENSBMUG00000008927	ENSBTAP00000024326.2	ENSBTAG00000018278
OG0008834	CCG001519.1	CCG001519.1	ENSBMUP00000006760.1	ENSBMUG00000005364	ENSBTAP00000028864.3	ENSBTAG00000021660
OG0008835	CCG022794.1	CCG022794.1	ENSBMUP00000026456.1	ENSBMUG00000019876	ENSBTAP00000007934.4	ENSBTAG00000006042
OG0008836	CCG022795.1	CCG022795.1	ENSBMUP00000026470.1	ENSBMUG00000019883	ENSBTAP00000055151.2	ENSBTAG00000047402
OG0008837	CCG022796.1	CCG022796.1	ENSBMUP00000026481.1	ENSBMUG00000019889	ENSBTAP00000008254.6	ENSBTAG00000006288
OG0008838	CCG022797.4	CCG022797.4	ENSBMUP00000026689.1	ENSBMUG00000020032	ENSBTAP00000031248.5	ENSBTAG00000023028
OG0008839	CCG022807.2	CCG022807.2	ENSBMUP00000023093.1	ENSBMUG00000017363	ENSBTAP00000059158.1	ENSBTAG00000021614
OG0008840	CCG003545.1	CCG003545.1	ENSBMUP00000026879.1	ENSBMUG00000020158	ENSBTAP00000024245.5	ENSBTAG00000018216
OG0008841	CCG017591.1	CCG017591.1	ENSBMUP00000007553.1	ENSBMUG00000005944	ENSBTAP00000004210.5	ENSBTAG00000040567
OG0008842	CCG017592.1	CCG017592.1	ENSBMUP00000007576.1	ENSBMUG00000005959	ENSBTAP00000018936.3	ENSBTAG00000014251
OG0008843	CCG017593.1	CCG017593.1	ENSBMUP00000007586.1	ENSBMUG00000005974	ENSBTAP00000006029.5	ENSBTAG00000004594
OG0008844	CCG017654.2	CCG017654.2	ENSBMUP00000033530.1	ENSBMUG00000025034	ENSBTAP00000003862.6	ENSBTAG00000002965
OG0008845	CCG017655.1	CCG017655.1	ENSBMUP00000033528.1	ENSBMUG00000025028	ENSBTAP00000017174.5	ENSBTAG00000012925
OG0008846	CCG017656.1	CCG017656.1	ENSBMUP00000033506.1	ENSBMUG00000025013	ENSBTAP00000046360.4	ENSBTAG00000034995
OG0008847	CCG017658.1	CCG017658.1	ENSBMUP00000033480.1	ENSBMUG00000025000	ENSBTAP00000001130.5	ENSBTAG00000000848
OG0008848	CCG017659.1	CCG017659.1	ENSBMUP00000033457.1	ENSBMUG00000024991	ENSBTAP00000020797.2	ENSBTAG00000015659
OG0008849	CCG017661.1	CCG017661.1	ENSBMUP00000033442.1	ENSBMUG00000024981	ENSBTAP00000050108.2	ENSBTAG00000018372
OG0008850	CCG017663.1	CCG017663.1	ENSBMUP00000033433.1	ENSBMUG00000024973	ENSBTAP00000027119.5	ENSBTAG00000020348
OG0008851	CCG017666.1	CCG017666.1	ENSBMUP00000033410.1	ENSBMUG00000024953	ENSBTAP00000015359.6	ENSBTAG00000011558
OG0008852	CCG017667.1	CCG017667.1	ENSBMUP00000033385.1	ENSBMUG00000024931	ENSBTAP00000015354.4	ENSBTAG00000011553
OG0008853	CCG017668.1	CCG017668.1	ENSBMUP00000033381.1	ENSBMUG00000024925	ENSBTAP00000073971.1	ENSBTAG00000017955
OG0008854	CCG017671.1	CCG017671.1	ENSBMUP00000033344.1	ENSBMUG00000024882	ENSBTAP00000002536.4	ENSBTAG00000001952
OG0008855	CCG017672.1	CCG017672.1	ENSBMUP00000033263.1	ENSBMUG00000024836	ENSBTAP00000048955.3	ENSBTAG00000001947
OG0008856	CCG017673.1	CCG017673.1	ENSBMUP00000033237.1	ENSBMUG00000024816	ENSBTAP00000046031.4	ENSBTAG00000034657
OG0008857	CCG017678.1	CCG017678.1	ENSBMUP00000033087.1	ENSBMUG00000024717	ENSBTAP00000056392.1	ENSBTAG00000046419
OG0008858	CCG002309.1	CCG002309.1	ENSBMUP00000009629.1	ENSBMUG00000007490	ENSBTAP00000030444.5	ENSBTAG00000022504
OG0008859	CCG002310.1	CCG002310.1	ENSBMUP00000023362.1	ENSBMUG00000017521	ENSBTAP00000035652.4	ENSBTAG00000020612
OG0008860	CCG013664.1	CCG013664.1	ENSBMUP00000015337.1	ENSBMUG00000011652	ENSBTAP00000009545.5	ENSBTAG00000007256
OG0008861	CCG013670.1	CCG013670.1	ENSBMUP00000015295.1	ENSBMUG00000011611	ENSBTAP00000066813.1	ENSBTAG00000052655
OG0008862	CCG013671.1	CCG013671.1	ENSBMUP00000015256.1	ENSBMUG00000011582	ENSBTAP00000020476.5	ENSBTAG00000015407
OG0008863	CCG018492.1	CCG018492.1	ENSBMUP00000026384.1	ENSBMUG00000019825	ENSBTAP00000069012.1	ENSBTAG00000048504
OG0008864	CCG018495.1	CCG018495.1	ENSBMUP00000035626.1	ENSBMUG00000026461	ENSBTAP00000003762.3	ENSBTAG00000002895
OG0008865	CCG018497.1	CCG018497.1	ENSBMUP00000035627.1	ENSBMUG00000026462	ENSBTAP00000045084.4	ENSBTAG00000017061
OG0008866	CCG008726.1	CCG008726.1	ENSBMUP00000032065.1	ENSBMUG00000023914	ENSBTAP00000011932.3	ENSBTAG00000009058
OG0008867	CCG008728.1	CCG008728.1	ENSBMUP00000032097.1	ENSBMUG00000023930	ENSBTAP00000042825.4	ENSBTAG00000020855
OG0008868	CCG019354.1	CCG019354.1	ENSBMUP00000029972.1	ENSBMUG00000022395	ENSBTAP00000018539.5	ENSBTAG00000026119
OG0008869	CCG019356.1	CCG019356.1	ENSBMUP00000005748.1	ENSBMUG00000004519	ENSBTAP00000048478.2	ENSBTAG00000039490
OG0008870	CCG019359.1	CCG019359.1	ENSBMUP00000006005.1	ENSBMUG00000004699	ENSBTAP00000061332.1	ENSBTAG00000016746
OG0008871	CCG019361.1	CCG019361.1	ENSBMUP00000006062.1	ENSBMUG00000004744	ENSBTAP00000059051.1	ENSBTAG00000051238
OG0008872	CCG019362.1	CCG019362.1	ENSBMUP00000006072.1	ENSBMUG00000004752	ENSBTAP00000027152.5	ENSBTAG00000020371
OG0008873	CCG019363.1	CCG019363.1	ENSBMUP00000006082.1	ENSBMUG00000004765	ENSBTAP00000001267.4	ENSBTAG00000000958
OG0008874	CCG019364.1	CCG019364.1	ENSBMUP00000006092.1	ENSBMUG00000004776	ENSBTAP00000001268.6	ENSBTAG00000000959
OG0008875	CCG019365.1	CCG019365.1	ENSBMUP00000006104.1	ENSBMUG00000004786	ENSBTAP00000001269.1	ENSBTAG00000000960
OG0008876	CCG019366.1	CCG019366.1	ENSBMUP00000006126.1	ENSBMUG00000004799	ENSBTAP00000001270.4	ENSBTAG00000000961
OG0008877	CCG019369.3	CCG019369.3	ENSBMUP00000006868.1	ENSBMUG00000005434	ENSBTAP00000053387.3	ENSBTAG00000010130
OG0008878	CCG019370.1	CCG019370.1	ENSBMUP00000006890.1	ENSBMUG00000005456	ENSBTAP00000027556.5	ENSBTAG00000020676
OG0008879	CCG019373.1	CCG019373.1	ENSBMUP00000007026.1	ENSBMUG00000005562	ENSBTAP00000018862.4	ENSBTAG00000014186
OG0008880	CCG019374.1	CCG019374.1	ENSBMUP00000007074.1	ENSBMUG00000005600	ENSBTAP00000027630.6	ENSBTAG00000020736
OG0008881	CCG019377.1	CCG019377.1	ENSBMUP00000007150.1	ENSBMUG00000005643	ENSBTAP00000065057.1	ENSBTAG00000003635
OG0008882	CCG019378.1	CCG019378.1	ENSBMUP00000007175.1	ENSBMUG00000005664	ENSBTAP00000004747.5	ENSBTAG00000003639
OG0008883	CCG019388.1	CCG019388.1	ENSBMUP00000029839.1	ENSBMUG00000022305	ENSBTAP00000018774.3	ENSBTAG00000014127
OG0008884	CCG019401.1	CCG019401.1	ENSBMUP00000017755.1	ENSBMUG00000013436	ENSBTAP00000011088.5	ENSBTAG00000008428
OG0008885	CCG019404.1	CCG019404.1	ENSBMUP00000023751.1	ENSBMUG00000017826	ENSBTAP00000004084.3	ENSBTAG00000003140
OG0008886	CCG019405.2	CCG019405.2	ENSBMUP00000023776.1	ENSBMUG00000017840	ENSBTAP00000004087.5	ENSBTAG00000003143
OG0008887	CCG019406.1	CCG019406.1	ENSBMUP00000023801.1	ENSBMUG00000017855	ENSBTAP00000004094.3	ENSBTAG00000003151
OG0008888	CCG019407.1	CCG019407.1	ENSBMUP00000023945.1	ENSBMUG00000017971	ENSBTAP00000048995.2	ENSBTAG00000005122
OG0008889	CCG019410.1	CCG019410.1	ENSBMUP00000024106.1	ENSBMUG00000018093	ENSBTAP00000065019.1	ENSBTAG00000052213
OG0008890	CCG001174.1	CCG001174.1	ENSBMUP00000018840.1	ENSBMUG00000014285	ENSBTAP00000074203.1	ENSBTAG00000052142
OG0008891	CCG007354.1	CCG007354.1	ENSBMUP00000030217.1	ENSBMUG00000022611	ENSBTAP00000066280.1	ENSBTAG00000051319
OG0008892	CCG006131.1	CCG006131.1	ENSBMUP00000018682.1	ENSBMUG00000014134	ENSBTAP00000015745.5	ENSBTAG00000011862
OG0008893	CCG002375.1	CCG002375.1	ENSBMUP00000003948.1	ENSBMUG00000003109	ENSBTAP00000017007.5	ENSBTAG00000012803
OG0008894	CCG019566.1	CCG019566.1	ENSBMUP00000013188.1	ENSBMUG00000010075	ENSBTAP00000054675.1	ENSBTAG00000000605
OG0008895	CCG019572.1	CCG019572.1	ENSBMUP00000003882.1	ENSBMUG00000003044	ENSBTAP00000049465.2	ENSBTAG00000038462
OG0008896	CCG019573.1	CCG019573.1	ENSBMUP00000003818.1	ENSBMUG00000002993	ENSBTAP00000002247.5	ENSBTAG00000001714
OG0008897	CCG019576.1	CCG019576.1	ENSBMUP00000003433.1	ENSBMUG00000002718	ENSBTAP00000007489.4	ENSBTAG00000005704
OG0008898	CCG007523.1	CCG007523.1	ENSBMUP00000027484.1	ENSBMUG00000020587	ENSBTAP00000000317.5	ENSBTAG00000019868
OG0008899	CCG007525.1	CCG007525.1	ENSBMUP00000019576.1	ENSBMUG00000014775	ENSBTAP00000055269.2	ENSBTAG00000046663
OG0008900	CCG022272.1	CCG022272.1	ENSBMUP00000014041.1	ENSBMUG00000010700	ENSBTAP00000054173.2	ENSBTAG00000036304
OG0008901	CCG022273.1	CCG022273.1	ENSBMUP00000014090.1	ENSBMUG00000010724	ENSBTAP00000020644.5	ENSBTAG00000015536
OG0008902	CCG024213.2	CCG024213.2	ENSBMUP00000035778.1	ENSBMUG00000026565	ENSBTAP00000028150.6	ENSBTAG00000021125
OG0008903	CCG024223.1	CCG024223.1	ENSBMUP00000024737.1	ENSBMUG00000018605	ENSBTAP00000039354.2	ENSBTAG00000031026
OG0008904	CCG024225.1	CCG024225.1	ENSBMUP00000013976.1	ENSBMUG00000010653	ENSBTAP00000064144.1	ENSBTAG00000051390
OG0008905	CCG011002.1	CCG011002.1	ENSBMUP00000021246.1	ENSBMUG00000015977	ENSBTAP00000066750.1	ENSBTAG00000048354
OG0008906	CCG011003.1	CCG011003.1	ENSBMUP00000026550.1	ENSBMUG00000019947	ENSBTAP00000015624.3	ENSBTAG00000011763
OG0008907	CCG015766.1	CCG015766.1	ENSBMUP00000024250.1	ENSBMUG00000018208	ENSBTAP00000019866.6	ENSBTAG00000014920
OG0008908	CCG015767.1	CCG015767.1	ENSBMUP00000019008.1	ENSBMUG00000014406	ENSBTAP00000027969.3	ENSBTAG00000021003
OG0008909	CCG015777.1	CCG015777.1	ENSBMUP00000010637.1	ENSBMUG00000008221	ENSBTAP00000025049.1	ENSBTAG00000018817
OG0008910	CCG015779.1	CCG015779.1	ENSBMUP00000010540.1	ENSBMUG00000008143	ENSBTAP00000004224.6	ENSBTAG00000003260
OG0008911	CCG015783.1	CCG015783.1	ENSBMUP00000023395.1	ENSBMUG00000017532	ENSBTAP00000010834.5	ENSBTAG00000008236
OG0008912	CCG015784.1	CCG015784.1	ENSBMUP00000023424.1	ENSBMUG00000017554	ENSBTAP00000057809.1	ENSBTAG00000054011
OG0008913	CCG022672.1	CCG022672.1	ENSBMUP00000027036.1	ENSBMUG00000020268	ENSBTAP00000012724.5	ENSBTAG00000009658
OG0008914	CCG007614.1	CCG007614.1	ENSBMUP00000021502.1	ENSBMUG00000016178	ENSBTAP00000016204.6	ENSBTAG00000012210
OG0008915	CCG007615.1	CCG007615.1	ENSBMUP00000021377.1	ENSBMUG00000016073	ENSBTAP00000058884.1	ENSBTAG00000048407
OG0008916	CCG007617.1	CCG007617.1	ENSBMUP00000021303.1	ENSBMUG00000016016	ENSBTAP00000052444.3	ENSBTAG00000038486
OG0008917	CCG007619.1	CCG007619.1	ENSBMUP00000021260.1	ENSBMUG00000015984	ENSBTAP00000041245.3	ENSBTAG00000013706
OG0008918	CCG021522.2	CCG021522.2	ENSBMUP00000018736.1	ENSBMUG00000014196	ENSBTAP00000025200.4	ENSBTAG00000018935
OG0008919	CCG021528.1	CCG021528.1	ENSBMUP00000012097.1	ENSBMUG00000009272	ENSBTAP00000015757.3	ENSBTAG00000011874
OG0008920	CCG021530.1	CCG021530.1	ENSBMUP00000023079.1	ENSBMUG00000017352	ENSBTAP00000008035.6	ENSBTAG00000006114
OG0008921	CCG000251.2	CCG000251.2	ENSBMUP00000015961.1	ENSBMUG00000012155	ENSBTAP00000023308.5	ENSBTAG00000017529
OG0008922	CCG000252.1	CCG000252.1	ENSBMUP00000019399.1	ENSBMUG00000014668	ENSBTAP00000072225.1	ENSBTAG00000052492
OG0008923	CCG006939.1	CCG006939.1	ENSBMUP00000011900.1	ENSBMUG00000009138	ENSBTAP00000015726.6	ENSBTAG00000024081
OG0008924	CCG006941.1	CCG006941.1	ENSBMUP00000011919.1	ENSBMUG00000009156	ENSBTAP00000015737.6	ENSBTAG00000011859
OG0008925	CCG006945.1	CCG006945.1	ENSBMUP00000008080.1	ENSBMUG00000006343	ENSBTAP00000053195.2	ENSBTAG00000044204
OG0008926	CCG006947.1	CCG006947.1	ENSBMUP00000008209.1	ENSBMUG00000006449	ENSBTAP00000034654.3	ENSBTAG00000024947
OG0008927	CCG006949.1	CCG006949.1	ENSBMUP00000008307.1	ENSBMUG00000006497	ENSBTAP00000028048.4	ENSBTAG00000021061
OG0008928	CCG006950.1	CCG006950.1	ENSBMUP00000008322.1	ENSBMUG00000006513	ENSBTAP00000028047.5	ENSBTAG00000021060
OG0008929	CCG006954.1	CCG006954.1	ENSBMUP00000008795.1	ENSBMUG00000006845	ENSBTAP00000013031.1	ENSBTAG00000009885
OG0008930	CCG006955.1	CCG006955.1	ENSBMUP00000008802.1	ENSBMUG00000006850	ENSBTAP00000004550.3	ENSBTAG00000003500
OG0008931	CCG006957.1	CCG006957.1	ENSBMUP00000033052.1	ENSBMUG00000024689	ENSBTAP00000048908.3	ENSBTAG00000038138
OG0008932	CCG006963.1	CCG006963.1	ENSBMUP00000033247.1	ENSBMUG00000024821	ENSBTAP00000006082.6	ENSBTAG00000004637
OG0008933	CCG006966.1	CCG006966.1	ENSBMUP00000033364.1	ENSBMUG00000024908	ENSBTAP00000009115.5	ENSBTAG00000006943
OG0008934	CCG006967.1	CCG006967.1	ENSBMUP00000024334.1	ENSBMUG00000018284	ENSBTAP00000015368.4	ENSBTAG00000011567
OG0008935	CCG006968.1	CCG006968.1	ENSBMUP00000024393.1	ENSBMUG00000018313	ENSBTAP00000070986.1	ENSBTAG00000010361
OG0008936	CCG006969.1	CCG006969.1	ENSBMUP00000024436.1	ENSBMUG00000018353	ENSBTAP00000013689.3	ENSBTAG00000010371
OG0008937	CCG006971.1	CCG006971.1	ENSBMUP00000024789.1	ENSBMUG00000018626	ENSBTAP00000011011.4	ENSBTAG00000008363
OG0008938	CCG006973.1	CCG006973.1	ENSBMUP00000024860.1	ENSBMUG00000018682	ENSBTAP00000014256.4	ENSBTAG00000010766
OG0008939	CCG006974.1	CCG006974.1	ENSBMUP00000024898.1	ENSBMUG00000018700	ENSBTAP00000014263.3	ENSBTAG00000010774
OG0008940	CCG006976.1	CCG006976.1	ENSBMUP00000024962.1	ENSBMUG00000018752	ENSBTAP00000002191.5	ENSBTAG00000001671
OG0008941	CCG006978.1	CCG006978.1	ENSBMUP00000025218.1	ENSBMUG00000018921	ENSBTAP00000071505.1	ENSBTAG00000001693
OG0008942	CCG006982.1	CCG006982.1	ENSBMUP00000025965.1	ENSBMUG00000019442	ENSBTAP00000053778.2	ENSBTAG00000006784
OG0008943	CCG004925.1	CCG004925.1	ENSBMUP00000009329.1	ENSBMUG00000007259	ENSBTAP00000014925.4	ENSBTAG00000011239
OG0008944	CCG004930.1	CCG004930.1	ENSBMUP00000009428.1	ENSBMUG00000007335	ENSBTAP00000054247.2	ENSBTAG00000047955
OG0008945	CCG004934.1	CCG004934.1	ENSBMUP00000009536.1	ENSBMUG00000007419	ENSBTAP00000027057.4	ENSBTAG00000020301
OG0008946	CCG004937.1	CCG004937.1	ENSBMUP00000009579.1	ENSBMUG00000007452	ENSBTAP00000024795.5	ENSBTAG00000018637
OG0008947	CCG018134.1	CCG018134.1	ENSBMUP00000006449.1	ENSBMUG00000005088	ENSBTAP00000008067.5	ENSBTAG00000000095
OG0008948	CCG018135.1	CCG018135.1	ENSBMUP00000006472.1	ENSBMUG00000005110	ENSBTAP00000008739.3	ENSBTAG00000006651
OG0008949	CCG018136.1	CCG018136.1	ENSBMUP00000006512.1	ENSBMUG00000005141	ENSBTAP00000015986.5	ENSBTAG00000012047
OG0008950	CCG018140.1	CCG018140.1	ENSBMUP00000006567.1	ENSBMUG00000005196	ENSBTAP00000022789.3	ENSBTAG00000017147
OG0008951	CCG018141.1	CCG018141.1	ENSBMUP00000006586.1	ENSBMUG00000005208	ENSBTAP00000022777.4	ENSBTAG00000017137
OG0008952	CCG018154.1	CCG018154.1	ENSBMUP00000023142.1	ENSBMUG00000017389	ENSBTAP00000073470.1	ENSBTAG00000013651
OG0008953	CCG018156.2	CCG018156.2	ENSBMUP00000023148.1	ENSBMUG00000017398	ENSBTAP00000000187.5	ENSBTAG00000000163
OG0008954	CCG018157.1	CCG018157.1	ENSBMUP00000023164.1	ENSBMUG00000017410	ENSBTAP00000000186.3	ENSBTAG00000000162
OG0008955	CCG018158.1	CCG018158.1	ENSBMUP00000023187.1	ENSBMUG00000017422	ENSBTAP00000000504.4	ENSBTAG00000000392
OG0008956	CCG018160.1	CCG018160.1	ENSBMUP00000023007.1	ENSBMUG00000017289	ENSBTAP00000002554.5	ENSBTAG00000001968
OG0008957	CCG018161.1	CCG018161.1	ENSBMUP00000023038.1	ENSBMUG00000017317	ENSBTAP00000002557.6	ENSBTAG00000001969
OG0008958	CCG004053.1	CCG004053.1	ENSBMUP00000017505.1	ENSBMUG00000013240	ENSBTAP00000007616.4	ENSBTAG00000005793
OG0008959	CCG004057.1	CCG004057.1	ENSBMUP00000017746.1	ENSBMUG00000013434	ENSBTAP00000068930.1	ENSBTAG00000004334
OG0008960	CCG004061.1	CCG004061.1	ENSBMUP00000017864.1	ENSBMUG00000013514	ENSBTAP00000034373.2	ENSBTAG00000014368
OG0008961	CCG005136.1	CCG005136.1	ENSBMUP00000022344.1	ENSBMUG00000016813	ENSBTAP00000003197.5	ENSBTAG00000002463
OG0008962	CCG006632.1	CCG006632.1	ENSBMUP00000026967.1	ENSBMUG00000020212	ENSBTAP00000038691.4	ENSBTAG00000018703
OG0008963	CCG006636.1	CCG006636.1	ENSBMUP00000019092.1	ENSBMUG00000014460	ENSBTAP00000071554.1	ENSBTAG00000013205
OG0008964	CCG006637.1	CCG006637.1	ENSBMUP00000020691.1	ENSBMUG00000015575	ENSBTAP00000067245.1	ENSBTAG00000014643
OG0008965	CCG006640.3	CCG006640.3	ENSBMUP00000018968.1	ENSBMUG00000014371	ENSBTAP00000008509.4	ENSBTAG00000006494
OG0008966	CCG006641.1	CCG006641.1	ENSBMUP00000018947.1	ENSBMUG00000014356	ENSBTAP00000017476.5	ENSBTAG00000013148
OG0008967	CCG010028.1	CCG010028.1	ENSBMUP00000001044.1	ENSBMUG00000000873	ENSBTAP00000031949.4	ENSBTAG00000023472
OG0008968	CCG010032.1	CCG010032.1	ENSBMUP00000001177.1	ENSBMUG00000000957	ENSBTAP00000032119.3	ENSBTAG00000023562
OG0008969	CCG010033.1	CCG010033.1	ENSBMUP00000001259.1	ENSBMUG00000001024	ENSBTAP00000048137.3	ENSBTAG00000000621
OG0008970	CCG010034.1	CCG010034.1	ENSBMUP00000001291.1	ENSBMUG00000001055	ENSBTAP00000042312.2	ENSBTAG00000031641
OG0008971	CCG010035.1	CCG010035.1	ENSBMUP00000001312.1	ENSBMUG00000001078	ENSBTAP00000042309.3	ENSBTAG00000005363
OG0008972	CCG010037.1	CCG010037.1	ENSBMUP00000001964.1	ENSBMUG00000001389	ENSBTAP00000042303.4	ENSBTAG00000006998
OG0008973	CCG010040.1	CCG010040.1	ENSBMUP00000001455.1	ENSBMUG00000001114	ENSBTAP00000014888.3	ENSBTAG00000011212
OG0008974	CCG010042.1	CCG010042.1	ENSBMUP00000001146.1	ENSBMUG00000000921	ENSBTAP00000042182.2	ENSBTAG00000013239
OG0008975	CCG010045.1	CCG010045.1	ENSBMUP00000019009.1	ENSBMUG00000014405	ENSBTAP00000021701.6	ENSBTAG00000016312
OG0008976	CCG010049.1	CCG010049.1	ENSBMUP00000019233.1	ENSBMUG00000014563	ENSBTAP00000002330.5	ENSBTAG00000001778
OG0008977	CCG010050.1	CCG010050.1	ENSBMUP00000019252.1	ENSBMUG00000014576	ENSBTAP00000055491.1	ENSBTAG00000046295
OG0008978	CCG010051.1	CCG010051.1	ENSBMUP00000019304.1	ENSBMUG00000014601	ENSBTAP00000002334.5	ENSBTAG00000001780
OG0008979	CCG010052.1	CCG010052.1	ENSBMUP00000019327.1	ENSBMUG00000014625	ENSBTAP00000002335.2	ENSBTAG00000001782
OG0008980	CCG010053.1	CCG010053.1	ENSBMUP00000019337.1	ENSBMUG00000014635	ENSBTAP00000069318.1	ENSBTAG00000049203
OG0008981	CCG011084.1	CCG011084.1	ENSBMUP00000027769.1	ENSBMUG00000020794	ENSBTAP00000006274.4	ENSBTAG00000004776
OG0008982	CCG011086.1	CCG011086.1	ENSBMUP00000024515.1	ENSBMUG00000018421	ENSBTAP00000014115.3	ENSBTAG00000010670
OG0008983	CCG011090.1	CCG011090.1	ENSBMUP00000017284.1	ENSBMUG00000013064	ENSBTAP00000003140.2	ENSBTAG00000002419
OG0008984	CCG018874.1	CCG018874.1	ENSBMUP00000014426.1	ENSBMUG00000010979	ENSBTAP00000009113.3	ENSBTAG00000006947
OG0008985	CCG018875.1	CCG018875.1	ENSBMUP00000014497.1	ENSBMUG00000011031	ENSBTAP00000000740.5	ENSBTAG00000000566
OG0008986	CCG018880.2	CCG018880.2	ENSBMUP00000017325.1	ENSBMUG00000013093	ENSBTAP00000025128.3	ENSBTAG00000018877
OG0008987	CCG018883.2	CCG018883.2	ENSBMUP00000018715.1	ENSBMUG00000014167	ENSBTAP00000006679.3	ENSBTAG00000005066
OG0008988	CCG018884.1	CCG018884.1	ENSBMUP00000018729.1	ENSBMUG00000014188	ENSBTAP00000022152.6	ENSBTAG00000016656
OG0008989	CCG018889.1	CCG018889.1	ENSBMUP00000018933.1	ENSBMUG00000014351	ENSBTAP00000014796.6	ENSBTAG00000011140
OG0008990	CCG018891.1	CCG018891.1	ENSBMUP00000019045.1	ENSBMUG00000014423	ENSBTAP00000014138.3	ENSBTAG00000010688
OG0008991	CCG018894.1	CCG018894.1	ENSBMUP00000029541.1	ENSBMUG00000022096	ENSBTAP00000014525.6	ENSBTAG00000010937
OG0008992	CCG021660.1	CCG021660.1	ENSBMUP00000026932.1	ENSBMUG00000020188	ENSBTAP00000009121.5	ENSBTAG00000006945
OG0008994	CCG017399.1	CCG017399.1	ENSBMUP00000033041.1	ENSBMUG00000024682	ENSBTAP00000063314.1	ENSBTAG00000011352
OG0008995	CCG017402.1	CCG017402.1	ENSBMUP00000033097.1	ENSBMUG00000024719	ENSBTAP00000023218.3	ENSBTAG00000017465
OG0008996	CCG017403.1	CCG017403.1	ENSBMUP00000033103.1	ENSBMUG00000024725	ENSBTAP00000070897.1	ENSBTAG00000051013
OG0008997	CCG017409.1	CCG017409.1	ENSBMUP00000033189.1	ENSBMUG00000024778	ENSBTAP00000052719.3	ENSBTAG00000018861
OG0008998	CCG017410.1	CCG017410.1	ENSBMUP00000033199.1	ENSBMUG00000024788	ENSBTAP00000017932.4	ENSBTAG00000013486
OG0008999	CCG017412.1	CCG017412.1	ENSBMUP00000033253.1	ENSBMUG00000024827	ENSBTAP00000006237.3	ENSBTAG00000004753
OG0009000	CCG017413.2	CCG017413.2	ENSBMUP00000029307.1	ENSBMUG00000021929	ENSBTAP00000009822.5	ENSBTAG00000007467
OG0009001	CCG017415.1	CCG017415.1	ENSBMUP00000029331.1	ENSBMUG00000021953	ENSBTAP00000024863.5	ENSBTAG00000005709
OG0009002	CCG011269.2	CCG011269.2	ENSBMUP00000010318.1	ENSBMUG00000007958	ENSBTAP00000023238.5	ENSBTAG00000017478
OG0009003	CCG018280.1	CCG018280.1	ENSBMUP00000028184.1	ENSBMUG00000021099	ENSBTAP00000025100.6	ENSBTAG00000018851
OG0009004	CCG018282.1	CCG018282.1	ENSBMUP00000027944.1	ENSBMUG00000020929	ENSBTAP00000010869.6	ENSBTAG00000008259
OG0009005	CCG000905.1	CCG000905.1	ENSBMUP00000010072.1	ENSBMUG00000007800	ENSBTAP00000056127.2	ENSBTAG00000047362
OG0009006	CCG000906.1	CCG000906.1	ENSBMUP00000010080.1	ENSBMUG00000007811	ENSBTAP00000069212.1	ENSBTAG00000052796
OG0009007	CCG000909.1	CCG000909.1	ENSBMUP00000010428.1	ENSBMUG00000008048	ENSBTAP00000007021.4	ENSBTAG00000005338
OG0009008	CCG013530.1	CCG013530.1	ENSBMUP00000030809.1	ENSBMUG00000023017	ENSBTAP00000073943.1	ENSBTAG00000054527
OG0009009	CCG013532.1	CCG013532.1	ENSBMUP00000009942.1	ENSBMUG00000007700	ENSBTAP00000040920.2	ENSBTAG00000014234
OG0009010	CCG013538.1	CCG013538.1	ENSBMUP00000032675.1	ENSBMUG00000024386	ENSBTAP00000067276.1	ENSBTAG00000010239
OG0009011	CCG013539.1	CCG013539.1	ENSBMUP00000032691.1	ENSBMUG00000024393	ENSBTAP00000062138.1	ENSBTAG00000011767
OG0009012	CCG013540.1	CCG013540.1	ENSBMUP00000011674.1	ENSBMUG00000008957	ENSBTAP00000068669.1	ENSBTAG00000016309
OG0009013	CCG013541.1	CCG013541.1	ENSBMUP00000011716.1	ENSBMUG00000008992	ENSBTAP00000058839.1	ENSBTAG00000016255
OG0009014	CCG013543.1	CCG013543.1	ENSBMUP00000016524.1	ENSBMUG00000012538	ENSBTAP00000024352.3	ENSBTAG00000018299
OG0009015	CCG013544.1	CCG013544.1	ENSBMUP00000016578.1	ENSBMUG00000012578	ENSBTAP00000002532.2	ENSBTAG00000001948
OG0009016	CCG013545.1	CCG013545.1	ENSBMUP00000016613.1	ENSBMUG00000012607	ENSBTAP00000002535.5	ENSBTAG00000001950
OG0009017	CCG013547.1	CCG013547.1	ENSBMUP00000016720.1	ENSBMUG00000012670	ENSBTAP00000040846.3	ENSBTAG00000014334
OG0009018	CCG024426.1	CCG024426.1	ENSBMUP00000022683.1	ENSBMUG00000017061	ENSBTAP00000011246.4	ENSBTAG00000008530
OG0009019	CCG024427.1	CCG024427.1	ENSBMUP00000022663.1	ENSBMUG00000017049	ENSBTAP00000069352.1	ENSBTAG00000050009
OG0009020	CCG024435.1	CCG024435.1	ENSBMUP00000008155.1	ENSBMUG00000006423	ENSBTAP00000003187.4	ENSBTAG00000002454
OG0009021	CCG024440.1	CCG024440.1	ENSBMUP00000027708.1	ENSBMUG00000020759	ENSBTAP00000065023.1	ENSBTAG00000050803
OG0009022	CCG006243.1	CCG006243.1	ENSBMUP00000020179.1	ENSBMUG00000015219	ENSBTAP00000026855.3	ENSBTAG00000007842
OG0009023	CCG006244.1	CCG006244.1	ENSBMUP00000020159.1	ENSBMUG00000015209	ENSBTAP00000010317.5	ENSBTAG00000047679
OG0009024	CCG006247.1	CCG006247.1	ENSBMUP00000019956.1	ENSBMUG00000015044	ENSBTAP00000011514.2	ENSBTAG00000008737
OG0009025	CCG012524.1	CCG012524.1	ENSBMUP00000012002.1	ENSBMUG00000009208	ENSBTAP00000002285.4	ENSBTAG00000001739
OG0009026	CCG012537.2	CCG012537.2	ENSBMUP00000006841.1	ENSBMUG00000005426	ENSBTAP00000020547.5	ENSBTAG00000015463
OG0009027	CCG012544.1	CCG012544.1	ENSBMUP00000026486.1	ENSBMUG00000019892	ENSBTAP00000046646.3	ENSBTAG00000035323
OG0009028	CCG011045.1	CCG011045.1	ENSBMUP00000013244.1	ENSBMUG00000010100	ENSBTAP00000056652.1	ENSBTAG00000001468
OG0009029	CCG011048.1	CCG011048.1	ENSBMUP00000013258.1	ENSBMUG00000010131	ENSBTAP00000022778.4	ENSBTAG00000017141
OG0009030	CCG011051.1	CCG011051.1	ENSBMUP00000013399.1	ENSBMUG00000010216	ENSBTAP00000025975.3	ENSBTAG00000019500
OG0009031	CCG011052.1	CCG011052.1	ENSBMUP00000019052.1	ENSBMUG00000014429	ENSBTAP00000004992.4	ENSBTAG00000003835
OG0009032	CCG015681.1	CCG015681.1	ENSBMUP00000015897.1	ENSBMUG00000012099	ENSBTAP00000059170.1	ENSBTAG00000055295
OG0009033	CCG015684.1	CCG015684.1	ENSBMUP00000016107.1	ENSBMUG00000012248	ENSBTAP00000064540.1	ENSBTAG00000006241
OG0009034	CCG015685.1	CCG015685.1	ENSBMUP00000016163.1	ENSBMUG00000012287	ENSBTAP00000056664.1	ENSBTAG00000006245
OG0009035	CCG015686.1	CCG015686.1	ENSBMUP00000016181.1	ENSBMUG00000012304	ENSBTAP00000008200.2	ENSBTAG00000006247
OG0009036	CCG015687.1	CCG015687.1	ENSBMUP00000016198.1	ENSBMUG00000012320	ENSBTAP00000008204.1	ENSBTAG00000006251
OG0009037	CCG015688.1	CCG015688.1	ENSBMUP00000016209.1	ENSBMUG00000012328	ENSBTAP00000027872.3	ENSBTAG00000020924
OG0009038	CCG015690.1	CCG015690.1	ENSBMUP00000018617.1	ENSBMUG00000014082	ENSBTAP00000015695.4	ENSBTAG00000011825
OG0009039	CCG015691.2	CCG015691.2	ENSBMUP00000018653.1	ENSBMUG00000014104	ENSBTAP00000015719.5	ENSBTAG00000011837
OG0009040	CCG015692.1	CCG015692.1	ENSBMUP00000018692.1	ENSBMUG00000014141	ENSBTAP00000003818.5	ENSBTAG00000025652
OG0009041	CCG015696.1	CCG015696.1	ENSBMUP00000019493.1	ENSBMUG00000014723	ENSBTAP00000012731.2	ENSBTAG00000009661
OG0009042	CCG015697.1	CCG015697.1	ENSBMUP00000019543.1	ENSBMUG00000014745	ENSBTAP00000007986.5	ENSBTAG00000006077
OG0009043	CCG015698.1	CCG015698.1	ENSBMUP00000019599.1	ENSBMUG00000014789	ENSBTAP00000007991.6	ENSBTAG00000006080
OG0009044	CCG015699.1	CCG015699.1	ENSBMUP00000019639.1	ENSBMUG00000014821	ENSBTAP00000007993.3	ENSBTAG00000006082
OG0009045	CCG015700.1	CCG015700.1	ENSBMUP00000019645.1	ENSBMUG00000014835	ENSBTAP00000043340.3	ENSBTAG00000006083
OG0009046	CCG015701.1	CCG015701.1	ENSBMUP00000019665.1	ENSBMUG00000014853	ENSBTAP00000043333.2	ENSBTAG00000016211
OG0009047	CCG015703.1	CCG015703.1	ENSBMUP00000019823.1	ENSBMUG00000014947	ENSBTAP00000020111.2	ENSBTAG00000015114
OG0009048	CCG015704.1	CCG015704.1	ENSBMUP00000019886.1	ENSBMUG00000014991	ENSBTAP00000020113.4	ENSBTAG00000015116
OG0009049	CCG015708.1	CCG015708.1	ENSBMUP00000020255.1	ENSBMUG00000015268	ENSBTAP00000021755.5	ENSBTAG00000016354
OG0009050	CCG015712.1	CCG015712.1	ENSBMUP00000000665.1	ENSBMUG00000000585	ENSBTAP00000003273.4	ENSBTAG00000002524
OG0009051	CCG015716.1	CCG015716.1	ENSBMUP00000000415.1	ENSBMUG00000000389	ENSBTAP00000000513.6	ENSBTAG00000000399
OG0009052	CCG015718.1	CCG015718.1	ENSBMUP00000000392.1	ENSBMUG00000000366	ENSBTAP00000007968.6	ENSBTAG00000006064
OG0009053	CCG015719.1	CCG015719.1	ENSBMUP00000000357.1	ENSBMUG00000000347	ENSBTAP00000007973.4	ENSBTAG00000006068
OG0009054	CCG015720.1	CCG015720.1	ENSBMUP00000000272.1	ENSBMUG00000000274	ENSBTAP00000007981.5	ENSBTAG00000006073
OG0009055	CCG015724.1	CCG015724.1	ENSBMUP00000025036.1	ENSBMUG00000018814	ENSBTAP00000036111.3	ENSBTAG00000038437
OG0009056	CCG015728.1	CCG015728.1	ENSBMUP00000024864.1	ENSBMUG00000018686	ENSBTAP00000022527.3	ENSBTAG00000016937
OG0009057	CCG015729.1	CCG015729.1	ENSBMUP00000024847.1	ENSBMUG00000018679	ENSBTAP00000063093.1	ENSBTAG00000016937
OG0009058	CCG015731.1	CCG015731.1	ENSBMUP00000024728.1	ENSBMUG00000018603	ENSBTAP00000005338.2	ENSBTAG00000004085
OG0009059	CCG015736.1	CCG015736.1	ENSBMUP00000024578.1	ENSBMUG00000018450	ENSBTAP00000029084.5	ENSBTAG00000021818
OG0009060	CCG015741.4	CCG015741.4	ENSBMUP00000023793.1	ENSBMUG00000017852	ENSBTAP00000036132.1	ENSBTAG00000016874
OG0009061	CCG015744.1	CCG015744.1	ENSBMUP00000023721.1	ENSBMUG00000017796	ENSBTAP00000016768.3	ENSBTAG00000012634
OG0009062	CCG020011.1	CCG020011.1	ENSBMUP00000027852.1	ENSBMUG00000020875	ENSBTAP00000000595.2	ENSBTAG00000000470
OG0009063	CCG020014.1	CCG020014.1	ENSBMUP00000027790.1	ENSBMUG00000020795	ENSBTAP00000026682.3	ENSBTAG00000020031
OG0009064	CCG020017.1	CCG020017.1	ENSBMUP00000027650.1	ENSBMUG00000020710	ENSBTAP00000007563.3	ENSBTAG00000005754
OG0009065	CCG020019.1	CCG020019.1	ENSBMUP00000027520.1	ENSBMUG00000020614	ENSBTAP00000027369.2	ENSBTAG00000020541
OG0009066	CCG020021.1	CCG020021.1	ENSBMUP00000027517.1	ENSBMUG00000020609	ENSBTAP00000013363.5	ENSBTAG00000010128
OG0009067	CCG008567.1	CCG008567.1	ENSBMUP00000010999.1	ENSBMUG00000008482	ENSBTAP00000051951.3	ENSBTAG00000038970
OG0009068	CCG006626.1	CCG006626.1	ENSBMUP00000000546.1	ENSBMUG00000000488	ENSBTAP00000019896.6	ENSBTAG00000014948
OG0009069	CCG006628.1	CCG006628.1	ENSBMUP00000032664.1	ENSBMUG00000024376	ENSBTAP00000057842.1	ENSBTAG00000051749
OG0009070	CCG006629.1	CCG006629.1	ENSBMUP00000032093.1	ENSBMUG00000023929	ENSBTAP00000028550.6	ENSBTAG00000021415
OG0009071	CCG006630.1	CCG006630.1	ENSBMUP00000032119.1	ENSBMUG00000023950	ENSBTAP00000003815.4	ENSBTAG00000002934
OG0009072	CCG023622.1	CCG023622.1	ENSBMUP00000021515.1	ENSBMUG00000016184	ENSBTAP00000008706.5	ENSBTAG00000006615
OG0009073	CCG023623.1	CCG023623.1	ENSBMUP00000021404.1	ENSBMUG00000016090	ENSBTAP00000026896.4	ENSBTAG00000020193
OG0009074	CCG004882.1	CCG004882.1	ENSBMUP00000036047.1	ENSBMUG00000026776	ENSBTAP00000054217.2	ENSBTAG00000046597
OG0009075	CCG004883.1	CCG004883.1	ENSBMUP00000036048.1	ENSBMUG00000026777	ENSBTAP00000006247.5	ENSBTAG00000004760
OG0009077	CCG004888.1	CCG004888.1	ENSBMUP00000022372.1	ENSBMUG00000016832	ENSBTAP00000006585.4	ENSBTAG00000005003
OG0009078	CCG004889.1	CCG004889.1	ENSBMUP00000022350.1	ENSBMUG00000016819	ENSBTAP00000006587.3	ENSBTAG00000005004
OG0009079	CCG004891.1	CCG004891.1	ENSBMUP00000022339.1	ENSBMUG00000016811	ENSBTAP00000001351.5	ENSBTAG00000001019
OG0009080	CCG004894.1	CCG004894.1	ENSBMUP00000032915.1	ENSBMUG00000024572	ENSBTAP00000020024.5	ENSBTAG00000015044
OG0009081	CCG004895.1	CCG004895.1	ENSBMUP00000032930.1	ENSBMUG00000024586	ENSBTAP00000020023.4	ENSBTAG00000015043
OG0009082	CCG004896.1	CCG004896.1	ENSBMUP00000032976.1	ENSBMUG00000024621	ENSBTAP00000009548.5	ENSBTAG00000007259
OG0009083	CCG004897.2	CCG004897.2	ENSBMUP00000033011.1	ENSBMUG00000024651	ENSBTAP00000030414.4	ENSBTAG00000014237
OG0009084	CCG004899.1	CCG004899.1	ENSBMUP00000033042.1	ENSBMUG00000024684	ENSBTAP00000053989.2	ENSBTAG00000008910
OG0009085	CCG004904.1	CCG004904.1	ENSBMUP00000033132.1	ENSBMUG00000024746	ENSBTAP00000042983.3	ENSBTAG00000032152
OG0009086	CCG014230.1	CCG014230.1	ENSBMUP00000036041.1	ENSBMUG00000026773	ENSBTAP00000009923.4	ENSBTAG00000007540
OG0009087	CCG014231.1	CCG014231.1	ENSBMUP00000036040.1	ENSBMUG00000026772	ENSBTAP00000023860.4	ENSBTAG00000017946
OG0009088	CCG014232.1	CCG014232.1	ENSBMUP00000036038.1	ENSBMUG00000026770	ENSBTAP00000004571.4	ENSBTAG00000003515
OG0009089	CCG014233.1	CCG014233.1	ENSBMUP00000036036.1	ENSBMUG00000026768	ENSBTAP00000004563.4	ENSBTAG00000003510
OG0009090	CCG014234.2	CCG014234.2	ENSBMUP00000036026.1	ENSBMUG00000026765	ENSBTAP00000039840.3	ENSBTAG00000032800
OG0009091	CCG014241.1	CCG014241.1	ENSBMUP00000021497.1	ENSBMUG00000016168	ENSBTAP00000026142.5	ENSBTAG00000019623
OG0009092	CCG024054.1	CCG024054.1	ENSBMUP00000004593.1	ENSBMUG00000003603	ENSBTAP00000070519.1	ENSBTAG00000004870
OG0009093	CCG012164.1	CCG012164.1	ENSBMUP00000032756.1	ENSBMUG00000024464	ENSBTAP00000049677.2	ENSBTAG00000039837
OG0009094	CCG009111.1	CCG009111.1	ENSBMUP00000020165.1	ENSBMUG00000015215	ENSBTAP00000052041.3	ENSBTAG00000040330
OG0009095	CCG009112.1	CCG009112.1	ENSBMUP00000020154.1	ENSBMUG00000015208	ENSBTAP00000021500.6	ENSBTAG00000016146
OG0009096	CCG009113.1	CCG009113.1	ENSBMUP00000020132.1	ENSBMUG00000015190	ENSBTAP00000008421.5	ENSBTAG00000006421
OG0009097	CCG009115.1	CCG009115.1	ENSBMUP00000020120.1	ENSBMUG00000015179	ENSBTAP00000051495.3	ENSBTAG00000054047
OG0009098	CCG009116.1	CCG009116.1	ENSBMUP00000020112.1	ENSBMUG00000015173	ENSBTAP00000008346.5	ENSBTAG00000051038
OG0009099	CCG009117.1	CCG009117.1	ENSBMUP00000020109.1	ENSBMUG00000015169	ENSBTAP00000054722.2	ENSBTAG00000052245
OG0009100	CCG017139.1	CCG017139.1	ENSBMUP00000024476.1	ENSBMUG00000018396	ENSBTAP00000014850.2	ENSBTAG00000011182
OG0009101	CCG017140.1	CCG017140.1	ENSBMUP00000021734.1	ENSBMUG00000016373	ENSBTAP00000032105.3	ENSBTAG00000023549
OG0009102	CCG020605.2	CCG020605.2	ENSBMUP00000026830.1	ENSBMUG00000020121	ENSBTAP00000027838.5	ENSBTAG00000020895
OG0009103	CCG020612.1	CCG020612.1	ENSBMUP00000026113.1	ENSBMUG00000019579	ENSBTAP00000032874.3	ENSBTAG00000023947
OG0009104	CCG020615.1	CCG020615.1	ENSBMUP00000026016.1	ENSBMUG00000019496	ENSBTAP00000016907.6	ENSBTAG00000012720
OG0009105	CCG020620.1	CCG020620.1	ENSBMUP00000025485.1	ENSBMUG00000019106	ENSBTAP00000032864.2	ENSBTAG00000012697
OG0009106	CCG020630.1	CCG020630.1	ENSBMUP00000027689.1	ENSBMUG00000020732	ENSBTAP00000027223.5	ENSBTAG00000020427
OG0009107	CCG020632.1	CCG020632.1	ENSBMUP00000027354.1	ENSBMUG00000020504	ENSBTAP00000049132.2	ENSBTAG00000021357
OG0009108	CCG020636.1	CCG020636.1	ENSBMUP00000027025.1	ENSBMUG00000020254	ENSBTAP00000015703.2	ENSBTAG00000011832
OG0009109	CCG005113.2	CCG005113.2	ENSBMUP00000003581.1	ENSBMUG00000002832	ENSBTAP00000000790.4	ENSBTAG00000000598
OG0009110	CCG005114.1	CCG005114.1	ENSBMUP00000003588.1	ENSBMUG00000002841	ENSBTAP00000011269.4	ENSBTAG00000032687
OG0009111	CCG005115.1	CCG005115.1	ENSBMUP00000003621.1	ENSBMUG00000002869	ENSBTAP00000039163.4	ENSBTAG00000032694
OG0009112	CCG005116.1	CCG005116.1	ENSBMUP00000003644.1	ENSBMUG00000002881	ENSBTAP00000039161.2	ENSBTAG00000027420
OG0009113	CCG005118.1	CCG005118.1	ENSBMUP00000003692.1	ENSBMUG00000002921	ENSBTAP00000071700.1	ENSBTAG00000027420
OG0009114	CCG005119.1	CCG005119.1	ENSBMUP00000003839.1	ENSBMUG00000003001	ENSBTAP00000043745.3	ENSBTAG00000032704
OG0009115	CCG005120.1	CCG005120.1	ENSBMUP00000003863.1	ENSBMUG00000003030	ENSBTAP00000043751.3	ENSBTAG00000008908
OG0009116	CCG005121.1	CCG005121.1	ENSBMUP00000003875.1	ENSBMUG00000003048	ENSBTAP00000006568.4	ENSBTAG00000004993
OG0009117	CCG005123.1	CCG005123.1	ENSBMUP00000003922.1	ENSBMUG00000003082	ENSBTAP00000051405.3	ENSBTAG00000004207
OG0009118	CCG005126.1	CCG005126.1	ENSBMUP00000003941.1	ENSBMUG00000003102	ENSBTAP00000066029.1	ENSBTAG00000048591
OG0009119	CCG005128.1	CCG005128.1	ENSBMUP00000003968.1	ENSBMUG00000003127	ENSBTAP00000016463.6	ENSBTAG00000012407
OG0009120	CCG005131.1	CCG005131.1	ENSBMUP00000034440.1	ENSBMUG00000025633	ENSBTAP00000014946.6	ENSBTAG00000051841
OG0009121	CCG005132.1	CCG005132.1	ENSBMUP00000034449.1	ENSBMUG00000025640	ENSBTAP00000014947.2	ENSBTAG00000011255
OG0009122	CCG005831.1	CCG005831.1	ENSBMUP00000016483.1	ENSBMUG00000012516	ENSBTAP00000027056.5	ENSBTAG00000020302
OG0009123	CCG006697.2	CCG006697.2	ENSBMUP00000005289.1	ENSBMUG00000004155	ENSBTAP00000018227.6	ENSBTAG00000013715
OG0009124	CCG006704.2	CCG006704.2	ENSBMUP00000009538.1	ENSBMUG00000007425	ENSBTAP00000006816.5	ENSBTAG00000005176
OG0009125	CCG003959.1	CCG003959.1	ENSBMUP00000014309.1	ENSBMUG00000010881	ENSBTAP00000055948.1	ENSBTAG00000048060
OG0009126	CCG012801.1	CCG012801.1	ENSBMUP00000032735.1	ENSBMUG00000024438	ENSBTAP00000003825.4	ENSBTAG00000002940
OG0009127	CCG015147.1	CCG015147.1	ENSBMUP00000005413.1	ENSBMUG00000004258	ENSBTAP00000013364.6	ENSBTAG00000010129
OG0009128	CCG015150.1	CCG015150.1	ENSBMUP00000002509.1	ENSBMUG00000001980	ENSBTAP00000001994.3	ENSBTAG00000001522
OG0009129	CCG021231.1	CCG021231.1	ENSBMUP00000011212.1	ENSBMUG00000008637	ENSBTAP00000039232.3	ENSBTAG00000011366
OG0009130	CCG021233.1	CCG021233.1	ENSBMUP00000011159.1	ENSBMUG00000008615	ENSBTAP00000027378.4	ENSBTAG00000020546
OG0009131	CCG013084.1	CCG013084.1	ENSBMUP00000001908.1	ENSBMUG00000001536	ENSBTAP00000055902.2	ENSBTAG00000045572
OG0009132	CCG013089.1	CCG013089.1	ENSBMUP00000002165.1	ENSBMUG00000001710	ENSBTAP00000018801.4	ENSBTAG00000014144
OG0009133	CCG013090.1	CCG013090.1	ENSBMUP00000002183.1	ENSBMUG00000001721	ENSBTAP00000018804.4	ENSBTAG00000014147
OG0009134	CCG013091.1	CCG013091.1	ENSBMUP00000002201.1	ENSBMUG00000001753	ENSBTAP00000012322.4	ENSBTAG00000009363
OG0009135	CCG013094.2	CCG013094.2	ENSBMUP00000002765.1	ENSBMUG00000002146	ENSBTAP00000027695.6	ENSBTAG00000020782
OG0009136	CCG013095.1	CCG013095.1	ENSBMUP00000002907.1	ENSBMUG00000002302	ENSBTAP00000009438.4	ENSBTAG00000007170
OG0009137	CCG013102.1	CCG013102.1	ENSBMUP00000015415.1	ENSBMUG00000011702	ENSBTAP00000014390.3	ENSBTAG00000010843
OG0009138	CCG023723.1	CCG023723.1	ENSBMUP00000026603.1	ENSBMUG00000019976	ENSBTAP00000023758.4	ENSBTAG00000017872
OG0009139	CCG011560.1	CCG011560.1	ENSBMUP00000025128.1	ENSBMUG00000018876	ENSBTAP00000058236.1	ENSBTAG00000049058
OG0009140	CCG012041.1	CCG012041.1	ENSBMUP00000025070.1	ENSBMUG00000018831	ENSBTAP00000015510.6	ENSBTAG00000011682
OG0009141	CCG016336.1	CCG016336.1	ENSBMUP00000004985.1	ENSBMUG00000003905	ENSBTAP00000055095.2	ENSBTAG00000045787
OG0009142	CCG016640.1	CCG016640.1	ENSBMUP00000018705.1	ENSBMUG00000014154	ENSBTAP00000052577.2	ENSBTAG00000017180
OG0009143	CCG021977.1	CCG021977.1	ENSBMUP00000018529.1	ENSBMUG00000014021	ENSBTAP00000065134.1	ENSBTAG00000051163
OG0009144	CCG013798.1	CCG013798.1	ENSBMUP00000031894.1	ENSBMUG00000023777	ENSBTAP00000000669.3	ENSBTAG00000000516
OG0009145	CCG013799.1	CCG013799.1	ENSBMUP00000031902.1	ENSBMUG00000023785	ENSBTAP00000039319.3	ENSBTAG00000027506
OG0009146	CCG015006.1	CCG015006.1	ENSBMUP00000007403.1	ENSBMUG00000005821	ENSBTAP00000011475.5	ENSBTAG00000008708
OG0009147	CCG015013.1	CCG015013.1	ENSBMUP00000033630.1	ENSBMUG00000025101	ENSBTAP00000054373.1	ENSBTAG00000046804
OG0009148	CCG015014.1	CCG015014.1	ENSBMUP00000033629.1	ENSBMUG00000025099	ENSBTAP00000021000.5	ENSBTAG00000015812
OG0009149	CCG021545.1	CCG021545.1	ENSBMUP00000020750.1	ENSBMUG00000015617	ENSBTAP00000054818.2	ENSBTAG00000047519
OG0009150	CCG021552.1	CCG021552.1	ENSBMUP00000029557.1	ENSBMUG00000022110	ENSBTAP00000072863.1	ENSBTAG00000027768
OG0009151	CCG016006.1	CCG016006.1	ENSBMUP00000025269.1	ENSBMUG00000018960	ENSBTAP00000017120.3	ENSBTAG00000012884
OG0009152	CCG016009.1	CCG016009.1	ENSBMUP00000006408.1	ENSBMUG00000005056	ENSBTAP00000055589.1	ENSBTAG00000012886
OG0009153	CCG016013.1	CCG016013.1	ENSBMUP00000030814.1	ENSBMUG00000023023	ENSBTAP00000049846.2	ENSBTAG00000019618
OG0009154	CCG016015.1	CCG016015.1	ENSBMUP00000030847.1	ENSBMUG00000023042	ENSBTAP00000025339.5	ENSBTAG00000019038
OG0009155	CCG016016.1	CCG016016.1	ENSBMUP00000023185.1	ENSBMUG00000017430	ENSBTAP00000026133.3	ENSBTAG00000019616
OG0009156	CCG016017.1	CCG016017.1	ENSBMUP00000027021.1	ENSBMUG00000020257	ENSBTAP00000016071.6	ENSBTAG00000012120
OG0009157	CCG008975.1	CCG008975.1	ENSBMUP00000027562.1	ENSBMUG00000020649	ENSBTAP00000021067.5	ENSBTAG00000015849
OG0009158	CCG005402.1	CCG005402.1	ENSBMUP00000014565.1	ENSBMUG00000011070	ENSBTAP00000034740.5	ENSBTAG00000024991
OG0009159	CCG010546.1	CCG010546.1	ENSBMUP00000028020.1	ENSBMUG00000020982	ENSBTAP00000009487.6	ENSBTAG00000007214
OG0009160	CCG010548.1	CCG010548.1	ENSBMUP00000028044.1	ENSBMUG00000021003	ENSBTAP00000005786.6	ENSBTAG00000004413
OG0009161	CCG020776.1	CCG020776.1	ENSBMUP00000012547.1	ENSBMUG00000009602	ENSBTAP00000006982.5	ENSBTAG00000005306
OG0009162	CCG020780.1	CCG020780.1	ENSBMUP00000012809.1	ENSBMUG00000009767	ENSBTAP00000001730.5	ENSBTAG00000001310
OG0009163	CCG020783.1	CCG020783.1	ENSBMUP00000014116.1	ENSBMUG00000010745	ENSBTAP00000028840.5	ENSBTAG00000021643
OG0009164	CCG013903.1	CCG013903.1	ENSBMUP00000029933.1	ENSBMUG00000022366	ENSBTAP00000022342.6	ENSBTAG00000016794
OG0009165	CCG007115.2	CCG007115.2	ENSBMUP00000021320.1	ENSBMUG00000016036	ENSBTAP00000026423.5	ENSBTAG00000019832
OG0009166	CCG014194.1	CCG014194.1	ENSBMUP00000008595.1	ENSBMUG00000006715	ENSBTAP00000041368.3	ENSBTAG00000016073
OG0009167	CCG014196.1	CCG014196.1	ENSBMUP00000008710.1	ENSBMUG00000006783	ENSBTAP00000011980.5	ENSBTAG00000030960
OG0009168	CCG014197.1	CCG014197.1	ENSBMUP00000008721.1	ENSBMUG00000006796	ENSBTAP00000014649.3	ENSBTAG00000011027
OG0009169	CCG014199.1	CCG014199.1	ENSBMUP00000008908.1	ENSBMUG00000006946	ENSBTAP00000050237.2	ENSBTAG00000010686
OG0009170	CCG014205.1	CCG014205.1	ENSBMUP00000029217.1	ENSBMUG00000021874	ENSBTAP00000001128.2	ENSBTAG00000006724
OG0009171	CCG014209.1	CCG014209.1	ENSBMUP00000029256.1	ENSBMUG00000021896	ENSBTAP00000004381.5	ENSBTAG00000054986
OG0009172	CCG014213.1	CCG014213.1	ENSBMUP00000007331.1	ENSBMUG00000005762	ENSBTAP00000019358.5	ENSBTAG00000014564
OG0009174	CCG005958.1	CCG005958.1	ENSBMUP00000025727.1	ENSBMUG00000019294	ENSBTAP00000066273.1	ENSBTAG00000012109
OG0009175	CCG018694.1	CCG018694.1	ENSBMUP00000019401.1	ENSBMUG00000014669	ENSBTAP00000074128.1	ENSBTAG00000016231
OG0009176	CCG018695.1	CCG018695.1	ENSBMUP00000019421.1	ENSBMUG00000014678	ENSBTAP00000024395.6	ENSBTAG00000018334
OG0009177	CCG018697.3	CCG018697.3	ENSBMUP00000019449.1	ENSBMUG00000014698	ENSBTAP00000001344.5	ENSBTAG00000001015
OG0009178	CCG018707.1	CCG018707.1	ENSBMUP00000019663.1	ENSBMUG00000014851	ENSBTAP00000066166.1	ENSBTAG00000054678
OG0009179	CCG018715.1	CCG018715.1	ENSBMUP00000020433.1	ENSBMUG00000015394	ENSBTAP00000058082.1	ENSBTAG00000049491
OG0009180	CCG018716.1	CCG018716.1	ENSBMUP00000020577.1	ENSBMUG00000015501	ENSBTAP00000061955.1	ENSBTAG00000049760
OG0009181	CCG018717.1	CCG018717.1	ENSBMUP00000020605.1	ENSBMUG00000015519	ENSBTAP00000002731.5	ENSBTAG00000002115
OG0009182	CCG018720.1	CCG018720.1	ENSBMUP00000020666.1	ENSBMUG00000015562	ENSBTAP00000022616.2	ENSBTAG00000017007
OG0009183	CCG018723.1	CCG018723.1	ENSBMUP00000021238.1	ENSBMUG00000015893	ENSBTAP00000050939.3	ENSBTAG00000012341
OG0009184	CCG018726.2	CCG018726.2	ENSBMUP00000021278.1	ENSBMUG00000015998	ENSBTAP00000014499.4	ENSBTAG00000010913
OG0009185	CCG018730.1	CCG018730.1	ENSBMUP00000021299.1	ENSBMUG00000016012	ENSBTAP00000011392.4	ENSBTAG00000008638
OG0009186	CCG018731.1	CCG018731.1	ENSBMUP00000021313.1	ENSBMUG00000016032	ENSBTAP00000029073.5	ENSBTAG00000021811
OG0009187	CCG018733.1	CCG018733.1	ENSBMUP00000021381.1	ENSBMUG00000016071	ENSBTAP00000029170.5	ENSBTAG00000021885
OG0009188	CCG018735.1	CCG018735.1	ENSBMUP00000021433.1	ENSBMUG00000016113	ENSBTAP00000024507.6	ENSBTAG00000018418
OG0009189	CCG018736.4	CCG018736.4	ENSBMUP00000021503.1	ENSBMUG00000016172	ENSBTAP00000001812.6	ENSBTAG00000001376
OG0009190	CCG018745.1	CCG018745.1	ENSBMUP00000021797.1	ENSBMUG00000016427	ENSBTAP00000017292.5	ENSBTAG00000013007
OG0009191	CCG018746.1	CCG018746.1	ENSBMUP00000021878.1	ENSBMUG00000016455	ENSBTAP00000042073.3	ENSBTAG00000013009
OG0009192	CCG018748.1	CCG018748.1	ENSBMUP00000021999.1	ENSBMUG00000016558	ENSBTAP00000019348.6	ENSBTAG00000014555
OG0009193	CCG018749.1	CCG018749.1	ENSBMUP00000022056.1	ENSBMUG00000016603	ENSBTAP00000042068.2	ENSBTAG00000031462
OG0009194	CCG018750.1	CCG018750.1	ENSBMUP00000022079.1	ENSBMUG00000016627	ENSBTAP00000002671.3	ENSBTAG00000002065
OG0009195	CCG018751.1	CCG018751.1	ENSBMUP00000022105.1	ENSBMUG00000016640	ENSBTAP00000053246.2	ENSBTAG00000015362
OG0009196	CCG018753.1	CCG018753.1	ENSBMUP00000022302.1	ENSBMUG00000016782	ENSBTAP00000010660.4	ENSBTAG00000008105
OG0009197	CCG018756.1	CCG018756.1	ENSBMUP00000022513.1	ENSBMUG00000016873	ENSBTAP00000017390.4	ENSBTAG00000013079
OG0009198	CCG018758.1	CCG018758.1	ENSBMUP00000022551.1	ENSBMUG00000016977	ENSBTAP00000036951.4	ENSBTAG00000012406
OG0009199	CCG018759.3	CCG018759.3	ENSBMUP00000022556.1	ENSBMUG00000016982	ENSBTAP00000056660.1	ENSBTAG00000054628
OG0009200	CCG018762.1	CCG018762.1	ENSBMUP00000022575.1	ENSBMUG00000016991	ENSBTAP00000053114.3	ENSBTAG00000016926
OG0009201	CCG018764.1	CCG018764.1	ENSBMUP00000022670.1	ENSBMUG00000017052	ENSBTAP00000023164.4	ENSBTAG00000017424
OG0009202	CCG018765.1	CCG018765.1	ENSBMUP00000014913.1	ENSBMUG00000011347	ENSBTAP00000027185.5	ENSBTAG00000020397
OG0009203	CCG010431.1	CCG010431.1	ENSBMUP00000013177.1	ENSBMUG00000010061	ENSBTAP00000036176.4	ENSBTAG00000017354
OG0009204	CCG010432.2	CCG010432.2	ENSBMUP00000013143.1	ENSBMUG00000010032	ENSBTAP00000024313.6	ENSBTAG00000018263
OG0009205	CCG010433.1	CCG010433.1	ENSBMUP00000013102.1	ENSBMUG00000010009	ENSBTAP00000003960.5	ENSBTAG00000003045
OG0009206	CCG010436.1	CCG010436.1	ENSBMUP00000013099.1	ENSBMUG00000010001	ENSBTAP00000013640.5	ENSBTAG00000010330
OG0009207	CCG010438.1	CCG010438.1	ENSBMUP00000013041.1	ENSBMUG00000009960	ENSBTAP00000005760.4	ENSBTAG00000004387
OG0009208	CCG016371.1	CCG016371.1	ENSBMUP00000024835.1	ENSBMUG00000018641	ENSBTAP00000021876.6	ENSBTAG00000023182
OG0009209	CCG016583.1	CCG016583.1	ENSBMUP00000016171.1	ENSBMUG00000012301	ENSBTAP00000019145.6	ENSBTAG00000014397
OG0009210	CCG016586.1	CCG016586.1	ENSBMUP00000027991.1	ENSBMUG00000020957	ENSBTAP00000027775.4	ENSBTAG00000020843
OG0009211	CCG016591.1	CCG016591.1	ENSBMUP00000033512.1	ENSBMUG00000025009	ENSBTAP00000072298.1	ENSBTAG00000009983
OG0009212	CCG017358.1	CCG017358.1	ENSBMUP00000018779.1	ENSBMUG00000014222	ENSBTAP00000000375.4	ENSBTAG00000000300
OG0009213	CCG017367.1	CCG017367.1	ENSBMUP00000035428.1	ENSBMUG00000026328	ENSBTAP00000073794.1	ENSBTAG00000048061
OG0009214	CCG017370.1	CCG017370.1	ENSBMUP00000035423.1	ENSBMUG00000026325	ENSBTAP00000014735.4	ENSBTAG00000011100
OG0009215	CCG017371.1	CCG017371.1	ENSBMUP00000035910.1	ENSBMUG00000026676	ENSBTAP00000020971.5	ENSBTAG00000015793
OG0009216	CCG016182.1	CCG016182.1	ENSBMUP00000019825.1	ENSBMUG00000014946	ENSBTAP00000021559.4	ENSBTAG00000016199
OG0009217	CCG016183.1	CCG016183.1	ENSBMUP00000019845.1	ENSBMUG00000014961	ENSBTAP00000013683.6	ENSBTAG00000010363
OG0009218	CCG014414.1	CCG014414.1	ENSBMUP00000026386.1	ENSBMUG00000019826	ENSBTAP00000041629.3	ENSBTAG00000017043
OG0009219	CCG014419.1	CCG014419.1	ENSBMUP00000026140.1	ENSBMUG00000019599	ENSBTAP00000021553.4	ENSBTAG00000016193
OG0009220	CCG014421.1	CCG014421.1	ENSBMUP00000026122.1	ENSBMUG00000019582	ENSBTAP00000025539.3	ENSBTAG00000019190
OG0009221	CCG014427.1	CCG014427.1	ENSBMUP00000013356.1	ENSBMUG00000010190	ENSBTAP00000041785.3	ENSBTAG00000020957
OG0009222	CCG014431.1	CCG014431.1	ENSBMUP00000013484.1	ENSBMUG00000010261	ENSBTAP00000029019.1	ENSBTAG00000015054
OG0009223	CCG014434.1	CCG014434.1	ENSBMUP00000013649.1	ENSBMUG00000010416	ENSBTAP00000027348.2	ENSBTAG00000020527
OG0009224	CCG018164.1	CCG018164.1	ENSBMUP00000006157.1	ENSBMUG00000004825	ENSBTAP00000050471.2	ENSBTAG00000032340
OG0009225	CCG000362.1	CCG000362.1	ENSBMUP00000017099.1	ENSBMUG00000012955	ENSBTAP00000028765.3	ENSBTAG00000021587
OG0009226	CCG000363.1	CCG000363.1	ENSBMUP00000017124.1	ENSBMUG00000012977	ENSBTAP00000028105.4	ENSBTAG00000021099
OG0009227	CCG009706.1	CCG009706.1	ENSBMUP00000016985.1	ENSBMUG00000012871	ENSBTAP00000065597.1	ENSBTAG00000000019
OG0009228	CCG013993.1	CCG013993.1	ENSBMUP00000027474.1	ENSBMUG00000020586	ENSBTAP00000063389.1	ENSBTAG00000053687
OG0009229	CCG013994.1	CCG013994.1	ENSBMUP00000027468.1	ENSBMUG00000020577	ENSBTAP00000019870.6	ENSBTAG00000014925
OG0009230	CCG013995.3	CCG013995.3	ENSBMUP00000027441.1	ENSBMUG00000020557	ENSBTAP00000015948.6	ENSBTAG00000012024
OG0009231	CCG013997.1	CCG013997.1	ENSBMUP00000027337.1	ENSBMUG00000020492	ENSBTAP00000053786.3	ENSBTAG00000044073
OG0009232	CCG013999.2	CCG013999.2	ENSBMUP00000027323.1	ENSBMUG00000020480	ENSBTAP00000006343.4	ENSBTAG00000004829
OG0009233	CCG014001.1	CCG014001.1	ENSBMUP00000000709.1	ENSBMUG00000000617	ENSBTAP00000025752.5	ENSBTAG00000019334
OG0009234	CCG014002.2	CCG014002.2	ENSBMUP00000000760.1	ENSBMUG00000000653	ENSBTAP00000011884.6	ENSBTAG00000009026
OG0009235	CCG014009.1	CCG014009.1	ENSBMUP00000000792.1	ENSBMUG00000000678	ENSBTAP00000003602.4	ENSBTAG00000002778
OG0009236	CCG014011.1	CCG014011.1	ENSBMUP00000000846.1	ENSBMUG00000000708	ENSBTAP00000019586.5	ENSBTAG00000014720
OG0009237	CCG014012.1	CCG014012.1	ENSBMUP00000000851.1	ENSBMUG00000000717	ENSBTAP00000056554.2	ENSBTAG00000046587
OG0009238	CCG014014.1	CCG014014.1	ENSBMUP00000000886.1	ENSBMUG00000000746	ENSBTAP00000026889.5	ENSBTAG00000020186
OG0009239	CCG014015.1	CCG014015.1	ENSBMUP00000000930.1	ENSBMUG00000000780	ENSBTAP00000004027.5	ENSBTAG00000003094
OG0009240	CCG014016.1	CCG014016.1	ENSBMUP00000000956.1	ENSBMUG00000000817	ENSBTAP00000008142.4	ENSBTAG00000006199
OG0009241	CCG014017.1	CCG014017.1	ENSBMUP00000000979.1	ENSBMUG00000000828	ENSBTAP00000008137.3	ENSBTAG00000006195
OG0009242	CCG014019.2	CCG014019.2	ENSBMUP00000001084.1	ENSBMUG00000000899	ENSBTAP00000027685.4	ENSBTAG00000020775
OG0009243	CCG014021.1	CCG014021.1	ENSBMUP00000001116.1	ENSBMUG00000000923	ENSBTAP00000028604.5	ENSBTAG00000021457
OG0009244	CCG014022.1	CCG014022.1	ENSBMUP00000001173.1	ENSBMUG00000000950	ENSBTAP00000053117.3	ENSBTAG00000021456
OG0009245	CCG014026.2	CCG014026.2	ENSBMUP00000001228.1	ENSBMUG00000001004	ENSBTAP00000016791.4	ENSBTAG00000012656
OG0009246	CCG014028.1	CCG014028.1	ENSBMUP00000001245.1	ENSBMUG00000001015	ENSBTAP00000054921.1	ENSBTAG00000046875
OG0009247	CCG014031.1	CCG014031.1	ENSBMUP00000001371.1	ENSBMUG00000001126	ENSBTAP00000018453.4	ENSBTAG00000013895
OG0009248	CCG014033.1	CCG014033.1	ENSBMUP00000001628.1	ENSBMUG00000001322	ENSBTAP00000004893.6	ENSBTAG00000003759
OG0009249	CCG014036.1	CCG014036.1	ENSBMUP00000002488.1	ENSBMUG00000001971	ENSBTAP00000004835.5	ENSBTAG00000003713
OG0009250	CCG014039.1	CCG014039.1	ENSBMUP00000002658.1	ENSBMUG00000002080	ENSBTAP00000042855.2	ENSBTAG00000006740
OG0009251	CCG014043.1	CCG014043.1	ENSBMUP00000002935.1	ENSBMUG00000002328	ENSBTAP00000004005.3	ENSBTAG00000003079
OG0009252	CCG014044.3	CCG014044.3	ENSBMUP00000003000.1	ENSBMUG00000002373	ENSBTAP00000069369.1	ENSBTAG00000003077
OG0009253	CCG014046.1	CCG014046.1	ENSBMUP00000003018.1	ENSBMUG00000002398	ENSBTAP00000042899.2	ENSBTAG00000032089
OG0009254	CCG014047.2	CCG014047.2	ENSBMUP00000003057.1	ENSBMUG00000002428	ENSBTAP00000042901.2	ENSBTAG00000011455
OG0009255	CCG014048.1	CCG014048.1	ENSBMUP00000003080.1	ENSBMUG00000002453	ENSBTAP00000013515.6	ENSBTAG00000010233
OG0009256	CCG014051.1	CCG014051.1	ENSBMUP00000004156.1	ENSBMUG00000003265	ENSBTAP00000006689.6	ENSBTAG00000005075
OG0009257	CCG014052.1	CCG014052.1	ENSBMUP00000004217.1	ENSBMUG00000003299	ENSBTAP00000027728.4	ENSBTAG00000020807
OG0009258	CCG014053.4	CCG014053.4	ENSBMUP00000004297.1	ENSBMUG00000003376	ENSBTAP00000020600.6	ENSBTAG00000015499
OG0009259	CCG014054.1	CCG014054.1	ENSBMUP00000004322.1	ENSBMUG00000003399	ENSBTAP00000062521.1	ENSBTAG00000054077
OG0009260	CCG014056.1	CCG014056.1	ENSBMUP00000004385.1	ENSBMUG00000003447	ENSBTAP00000042980.2	ENSBTAG00000026971
OG0009261	CCG014061.1	CCG014061.1	ENSBMUP00000004777.1	ENSBMUG00000003741	ENSBTAP00000002890.3	ENSBTAG00000002238
OG0009262	CCG014062.1	CCG014062.1	ENSBMUP00000004820.1	ENSBMUG00000003774	ENSBTAP00000015237.3	ENSBTAG00000011467
OG0009263	CCG014063.1	CCG014063.1	ENSBMUP00000004847.1	ENSBMUG00000003803	ENSBTAP00000052051.2	ENSBTAG00000032178
OG0009264	CCG014064.1	CCG014064.1	ENSBMUP00000009473.1	ENSBMUG00000007370	ENSBTAP00000009286.1	ENSBTAG00000007063
OG0009265	CCG014066.3	CCG014066.3	ENSBMUP00000009521.1	ENSBMUG00000007401	ENSBTAP00000009283.6	ENSBTAG00000007058
OG0009266	CCG014074.1	CCG014074.1	ENSBMUP00000018802.1	ENSBMUG00000014246	ENSBTAP00000024981.5	ENSBTAG00000018762
OG0009267	CCG014077.1	CCG014077.1	ENSBMUP00000018862.1	ENSBMUG00000014301	ENSBTAP00000020910.5	ENSBTAG00000039153
OG0009268	CCG014079.1	CCG014079.1	ENSBMUP00000018976.1	ENSBMUG00000014383	ENSBTAP00000011403.3	ENSBTAG00000008648
OG0009269	CCG014080.1	CCG014080.1	ENSBMUP00000018989.1	ENSBMUG00000014392	ENSBTAP00000011401.2	ENSBTAG00000008646
OG0009270	CCG014081.1	CCG014081.1	ENSBMUP00000019000.1	ENSBMUG00000014400	ENSBTAP00000036275.4	ENSBTAG00000008645
OG0009271	CCG014082.1	CCG014082.1	ENSBMUP00000019093.1	ENSBMUG00000014468	ENSBTAP00000030100.2	ENSBTAG00000012512
OG0009272	CCG014089.1	CCG014089.1	ENSBMUP00000019885.1	ENSBMUG00000014985	ENSBTAP00000020809.2	ENSBTAG00000015663
OG0009273	CCG020194.1	CCG020194.1	ENSBMUP00000019921.1	ENSBMUG00000015023	ENSBTAP00000054502.1	ENSBTAG00000048264
OG0009274	CCG020196.1	CCG020196.1	ENSBMUP00000019982.1	ENSBMUG00000015062	ENSBTAP00000005174.3	ENSBTAG00000003967
OG0009275	CCG020199.1	CCG020199.1	ENSBMUP00000020005.1	ENSBMUG00000015090	ENSBTAP00000003996.5	ENSBTAG00000003073
OG0009276	CCG020203.1	CCG020203.1	ENSBMUP00000020722.1	ENSBMUG00000015605	ENSBTAP00000023992.4	ENSBTAG00000018022
OG0009277	CCG000553.1	CCG000553.1	ENSBMUP00000011145.1	ENSBMUG00000008597	ENSBTAP00000006196.6	ENSBTAG00000004723
OG0009278	CCG000557.1	CCG000557.1	ENSBMUP00000018510.1	ENSBMUG00000014009	ENSBTAP00000002096.5	ENSBTAG00000001603
OG0009279	CCG000559.1	CCG000559.1	ENSBMUP00000018522.1	ENSBMUG00000014019	ENSBTAP00000054055.2	ENSBTAG00000038659
OG0009280	CCG002921.1	CCG002921.1	ENSBMUP00000003628.1	ENSBMUG00000002874	ENSBTAP00000001699.2	ENSBTAG00000001289
OG0009281	CCG002922.1	CCG002922.1	ENSBMUP00000003593.1	ENSBMUG00000002835	ENSBTAP00000003662.3	ENSBTAG00000002829
OG0009282	CCG002923.1	CCG002923.1	ENSBMUP00000003490.1	ENSBMUG00000002762	ENSBTAP00000003660.5	ENSBTAG00000002827
OG0009283	CCG002925.2	CCG002925.2	ENSBMUP00000003406.1	ENSBMUG00000002696	ENSBTAP00000008569.6	ENSBTAG00000006523
OG0009284	CCG002930.1	CCG002930.1	ENSBMUP00000002897.1	ENSBMUG00000002298	ENSBTAP00000039684.4	ENSBTAG00000031701
OG0009285	CCG002932.1	CCG002932.1	ENSBMUP00000002869.1	ENSBMUG00000002272	ENSBTAP00000007814.4	ENSBTAG00000005955
OG0009286	CCG010763.3	CCG010763.3	ENSBMUP00000026773.1	ENSBMUG00000020082	ENSBTAP00000055499.2	ENSBTAG00000009457
OG0009287	CCG010765.1	CCG010765.1	ENSBMUP00000026744.1	ENSBMUG00000020061	ENSBTAP00000053461.3	ENSBTAG00000044025
OG0009288	CCG018779.1	CCG018779.1	ENSBMUP00000009002.1	ENSBMUG00000007015	ENSBTAP00000025475.5	ENSBTAG00000019138
OG0009289	CCG018780.1	CCG018780.1	ENSBMUP00000009020.1	ENSBMUG00000007030	ENSBTAP00000001303.4	ENSBTAG00000000985
OG0009290	CCG018781.1	CCG018781.1	ENSBMUP00000009027.1	ENSBMUG00000007039	ENSBTAP00000020013.6	ENSBTAG00000015037
OG0009291	CCG018785.1	CCG018785.1	ENSBMUP00000009258.1	ENSBMUG00000007207	ENSBTAP00000010310.6	ENSBTAG00000007837
OG0009292	CCG018788.1	CCG018788.1	ENSBMUP00000010521.1	ENSBMUG00000008127	ENSBTAP00000041595.1	ENSBTAG00000031150
OG0009293	CCG018792.1	CCG018792.1	ENSBMUP00000010577.1	ENSBMUG00000008165	ENSBTAP00000024978.4	ENSBTAG00000018761
OG0009294	CCG018795.1	CCG018795.1	ENSBMUP00000010646.1	ENSBMUG00000008220	ENSBTAP00000011696.4	ENSBTAG00000008884
OG0009295	CCG018796.2	CCG018796.2	ENSBMUP00000010820.1	ENSBMUG00000008345	ENSBTAP00000067922.1	ENSBTAG00000013403
OG0009296	CCG018801.3	CCG018801.3	ENSBMUP00000011016.1	ENSBMUG00000008491	ENSBTAP00000009307.4	ENSBTAG00000007080
OG0009297	CCG018804.1	CCG018804.1	ENSBMUP00000003754.1	ENSBMUG00000002956	ENSBTAP00000042413.3	ENSBTAG00000031724
OG0009298	CCG023657.1	CCG023657.1	ENSBMUP00000008483.1	ENSBMUG00000006633	ENSBTAP00000010386.2	ENSBTAG00000007897
OG0009299	CCG023660.1	CCG023660.1	ENSBMUP00000008364.1	ENSBMUG00000006549	ENSBTAP00000024278.3	ENSBTAG00000018239
OG0009300	CCG023661.1	CCG023661.1	ENSBMUP00000008344.1	ENSBMUG00000006526	ENSBTAP00000032877.4	ENSBTAG00000018705
OG0009301	CCG023666.1	CCG023666.1	ENSBMUP00000007847.1	ENSBMUG00000006172	ENSBTAP00000041217.1	ENSBTAG00000000261
OG0009302	CCG023667.1	CCG023667.1	ENSBMUP00000007812.1	ENSBMUG00000006147	ENSBTAP00000004413.2	ENSBTAG00000003405
OG0009303	CCG023671.1	CCG023671.1	ENSBMUP00000007768.1	ENSBMUG00000006096	ENSBTAP00000041195.3	ENSBTAG00000002034
OG0009304	CCG008744.3	CCG008744.3	ENSBMUP00000013290.1	ENSBMUG00000010143	ENSBTAP00000015261.4	ENSBTAG00000011483
OG0009305	CCG008748.1	CCG008748.1	ENSBMUP00000013016.1	ENSBMUG00000009935	ENSBTAP00000007443.5	ENSBTAG00000005665
OG0009306	CCG008750.1	CCG008750.1	ENSBMUP00000012962.1	ENSBMUG00000009892	ENSBTAP00000035058.5	ENSBTAG00000025140
OG0009307	CCG004513.1	CCG004513.1	ENSBMUP00000025037.1	ENSBMUG00000018798	ENSBTAP00000000507.6	ENSBTAG00000000394
OG0009308	CCG004515.1	CCG004515.1	ENSBMUP00000025124.1	ENSBMUG00000018867	ENSBTAP00000011146.4	ENSBTAG00000008471
OG0009309	CCG004517.1	CCG004517.1	ENSBMUP00000025239.1	ENSBMUG00000018928	ENSBTAP00000012035.5	ENSBTAG00000030913
OG0009310	CCG004521.1	CCG004521.1	ENSBMUP00000025348.1	ENSBMUG00000019020	ENSBTAP00000028318.4	ENSBTAG00000021251
OG0009311	CCG004523.1	CCG004523.1	ENSBMUP00000025551.1	ENSBMUG00000019154	ENSBTAP00000028327.5	ENSBTAG00000021259
OG0009312	CCG004524.1	CCG004524.1	ENSBMUP00000025564.1	ENSBMUG00000019176	ENSBTAP00000028333.4	ENSBTAG00000030836
OG0009313	CCG004527.1	CCG004527.1	ENSBMUP00000016110.1	ENSBMUG00000012249	ENSBTAP00000028354.6	ENSBTAG00000021280
OG0009314	CCG004534.1	CCG004534.1	ENSBMUP00000016473.1	ENSBMUG00000012508	ENSBTAP00000018809.5	ENSBTAG00000014153
OG0009315	CCG004536.1	CCG004536.1	ENSBMUP00000016835.1	ENSBMUG00000012764	ENSBTAP00000004073.3	ENSBTAG00000003134
OG0009316	CCG004537.1	CCG004537.1	ENSBMUP00000016847.1	ENSBMUG00000012772	ENSBTAP00000015200.6	ENSBTAG00000011437
OG0009317	CCG004543.1	CCG004543.1	ENSBMUP00000035084.1	ENSBMUG00000026110	ENSBTAP00000013658.5	ENSBTAG00000010344
OG0009318	CCG012328.1	CCG012328.1	ENSBMUP00000014567.1	ENSBMUG00000011069	ENSBTAP00000006726.4	ENSBTAG00000005103
OG0009319	CCG018946.1	CCG018946.1	ENSBMUP00000002061.1	ENSBMUG00000001636	ENSBTAP00000003636.4	ENSBTAG00000002808
OG0009320	CCG018949.1	CCG018949.1	ENSBMUP00000001115.1	ENSBMUG00000000916	ENSBTAP00000025871.6	ENSBTAG00000019421
OG0009321	CCG018955.1	CCG018955.1	ENSBMUP00000019068.1	ENSBMUG00000014451	ENSBTAP00000005938.5	ENSBTAG00000003370
OG0009322	CCG018957.1	CCG018957.1	ENSBMUP00000019108.1	ENSBMUG00000014473	ENSBTAP00000004373.5	ENSBTAG00000003371
OG0009323	CCG018958.1	CCG018958.1	ENSBMUP00000019153.1	ENSBMUG00000014494	ENSBTAP00000015213.4	ENSBTAG00000011451
OG0009324	CCG018959.3	CCG018959.3	ENSBMUP00000020289.1	ENSBMUG00000015287	ENSBTAP00000040370.2	ENSBTAG00000030269
OG0009325	CCG018960.1	CCG018960.1	ENSBMUP00000020276.1	ENSBMUG00000015270	ENSBTAP00000017401.6	ENSBTAG00000013085
OG0009326	CCG018962.1	CCG018962.1	ENSBMUP00000020162.1	ENSBMUG00000015211	ENSBTAP00000069426.1	ENSBTAG00000051083
OG0009327	CCG018964.1	CCG018964.1	ENSBMUP00000011841.1	ENSBMUG00000009089	ENSBTAP00000069636.1	ENSBTAG00000000273
OG0009328	CCG008969.1	CCG008969.1	ENSBMUP00000014385.1	ENSBMUG00000010957	ENSBTAP00000007524.5	ENSBTAG00000005724
OG0009329	CCG016049.1	CCG016049.1	ENSBMUP00000005032.1	ENSBMUG00000003954	ENSBTAP00000016645.5	ENSBTAG00000038058
OG0009330	CCG016050.1	CCG016050.1	ENSBMUP00000005063.1	ENSBMUG00000003974	ENSBTAP00000055984.2	ENSBTAG00000045939
OG0009331	CCG016052.1	CCG016052.1	ENSBMUP00000005079.1	ENSBMUG00000003988	ENSBTAP00000004729.5	ENSBTAG00000003624
OG0009332	CCG016062.1	CCG016062.1	ENSBMUP00000004487.1	ENSBMUG00000003528	ENSBTAP00000052980.3	ENSBTAG00000039592
OG0009333	CCG016066.1	CCG016066.1	ENSBMUP00000002343.1	ENSBMUG00000001857	ENSBTAP00000055167.2	ENSBTAG00000048032
OG0009334	CCG016068.1	CCG016068.1	ENSBMUP00000019740.1	ENSBMUG00000014893	ENSBTAP00000055528.2	ENSBTAG00000013700
OG0009335	CCG016069.1	CCG016069.1	ENSBMUP00000019664.1	ENSBMUG00000014829	ENSBTAP00000034065.3	ENSBTAG00000005200
OG0009336	CCG016072.1	CCG016072.1	ENSBMUP00000019442.1	ENSBMUG00000014690	ENSBTAP00000028902.4	ENSBTAG00000021688
OG0009337	CCG005388.2	CCG005388.2	ENSBMUP00000029045.1	ENSBMUG00000021745	ENSBTAP00000042037.4	ENSBTAG00000031435
OG0009338	CCG005389.1	CCG005389.1	ENSBMUP00000029028.1	ENSBMUG00000021729	ENSBTAP00000001756.6	ENSBTAG00000001331
OG0009339	CCG005392.1	CCG005392.1	ENSBMUP00000003054.1	ENSBMUG00000002425	ENSBTAP00000043172.4	ENSBTAG00000020788
OG0009340	CCG006482.1	CCG006482.1	ENSBMUP00000024640.1	ENSBMUG00000018525	ENSBTAP00000024328.5	ENSBTAG00000018280
OG0009341	CCG019239.1	CCG019239.1	ENSBMUP00000031786.1	ENSBMUG00000023710	ENSBTAP00000002751.5	ENSBTAG00000002129
OG0009342	CCG019241.1	CCG019241.1	ENSBMUP00000031716.1	ENSBMUG00000023659	ENSBTAP00000026500.6	ENSBTAG00000019889
OG0009343	CCG019242.1	CCG019242.1	ENSBMUP00000031686.1	ENSBMUG00000023634	ENSBTAP00000026496.5	ENSBTAG00000019886
OG0009344	CCG019249.1	CCG019249.1	ENSBMUP00000002357.1	ENSBMUG00000001870	ENSBTAP00000055537.2	ENSBTAG00000047472
OG0009345	CCG004649.1	CCG004649.1	ENSBMUP00000012861.1	ENSBMUG00000009822	ENSBTAP00000027357.6	ENSBTAG00000020533
OG0009346	CCG004650.1	CCG004650.1	ENSBMUP00000012855.1	ENSBMUG00000009811	ENSBTAP00000014296.3	ENSBTAG00000010795
OG0009347	CCG004652.1	CCG004652.1	ENSBMUP00000012813.1	ENSBMUG00000009785	ENSBTAP00000024325.6	ENSBTAG00000018277
OG0009348	CCG007793.1	CCG007793.1	ENSBMUP00000012906.1	ENSBMUG00000009850	ENSBTAP00000003008.5	ENSBTAG00000002331
OG0009349	CCG007794.1	CCG007794.1	ENSBMUP00000012916.1	ENSBMUG00000009866	ENSBTAP00000041298.2	ENSBTAG00000002326
OG0009350	CCG007796.1	CCG007796.1	ENSBMUP00000012943.1	ENSBMUG00000009882	ENSBTAP00000029320.2	ENSBTAG00000021988
OG0009351	CCG007797.1	CCG007797.1	ENSBMUP00000012994.1	ENSBMUG00000009904	ENSBTAP00000025453.5	ENSBTAG00000019120
OG0009352	CCG009970.2	CCG009970.2	ENSBMUP00000010529.1	ENSBMUG00000008131	ENSBTAP00000044019.3	ENSBTAG00000021365
OG0009353	CCG009976.1	CCG009976.1	ENSBMUP00000010645.1	ENSBMUG00000008230	ENSBTAP00000074158.1	ENSBTAG00000008302
OG0009354	CCG001176.1	CCG001176.1	ENSBMUP00000002072.1	ENSBMUG00000001648	ENSBTAP00000071324.1	ENSBTAG00000048740
OG0009355	CCG001180.1	CCG001180.1	ENSBMUP00000019283.1	ENSBMUG00000014598	ENSBTAP00000056237.2	ENSBTAG00000046392
OG0009356	CCG001185.1	CCG001185.1	ENSBMUP00000018711.1	ENSBMUG00000014160	ENSBTAP00000020701.5	ENSBTAG00000015582
OG0009357	CCG001188.1	CCG001188.1	ENSBMUP00000018523.1	ENSBMUG00000014014	ENSBTAP00000010095.6	ENSBTAG00000007674
OG0009358	CCG004747.1	CCG004747.1	ENSBMUP00000033351.1	ENSBMUG00000024899	ENSBTAP00000016190.4	ENSBTAG00000012192
OG0009359	CCG004751.1	CCG004751.1	ENSBMUP00000033346.1	ENSBMUG00000024890	ENSBTAP00000049156.1	ENSBTAG00000038652
OG0009360	CCG002614.1	CCG002614.1	ENSBMUP00000021439.1	ENSBMUG00000016124	ENSBTAP00000039441.3	ENSBTAG00000015252
OG0009361	CCG002615.1	CCG002615.1	ENSBMUP00000021457.1	ENSBMUG00000016136	ENSBTAP00000017893.5	ENSBTAG00000013451
OG0009362	CCG002617.1	CCG002617.1	ENSBMUP00000021517.1	ENSBMUG00000016193	ENSBTAP00000023680.6	ENSBTAG00000017809
OG0009363	CCG002619.1	CCG002619.1	ENSBMUP00000026493.1	ENSBMUG00000019895	ENSBTAP00000019302.4	ENSBTAG00000014521
OG0009364	CCG002622.1	CCG002622.1	ENSBMUP00000026218.1	ENSBMUG00000019680	ENSBTAP00000019297.6	ENSBTAG00000014517
OG0009365	CCG002627.1	CCG002627.1	ENSBMUP00000025721.1	ENSBMUG00000019289	ENSBTAP00000035880.5	ENSBTAG00000014031
OG0009366	CCG015505.1	CCG015505.1	ENSBMUP00000003167.1	ENSBMUG00000002513	ENSBTAP00000002582.5	ENSBTAG00000001992
OG0009367	CCG015506.1	CCG015506.1	ENSBMUP00000003201.1	ENSBMUG00000002539	ENSBTAP00000033782.2	ENSBTAG00000001571
OG0009368	CCG021846.1	CCG021846.1	ENSBMUP00000027787.1	ENSBMUG00000020805	ENSBTAP00000015881.5	ENSBTAG00000011966
OG0009369	CCG021848.5	CCG021848.5	ENSBMUP00000036261.1	ENSBMUG00000026927	ENSBTAP00000026409.5	ENSBTAG00000019821
OG0009370	CCG021849.1	CCG021849.1	ENSBMUP00000036258.1	ENSBMUG00000026926	ENSBTAP00000002925.3	ENSBTAG00000002266
OG0009371	CCG021851.1	CCG021851.1	ENSBMUP00000036254.1	ENSBMUG00000026923	ENSBTAP00000005642.4	ENSBTAG00000004305
OG0009372	CCG021853.1	CCG021853.1	ENSBMUP00000011344.1	ENSBMUG00000008734	ENSBTAP00000054343.1	ENSBTAG00000046333
OG0009373	CCG007928.1	CCG007928.1	ENSBMUP00000017530.1	ENSBMUG00000013257	ENSBTAP00000037071.4	ENSBTAG00000026250
OG0009374	CCG010687.1	CCG010687.1	ENSBMUP00000024107.1	ENSBMUG00000018105	ENSBTAP00000026829.6	ENSBTAG00000020142
OG0009375	CCG020545.1	CCG020545.1	ENSBMUP00000015954.1	ENSBMUG00000012152	ENSBTAP00000054837.1	ENSBTAG00000046058
OG0009376	CCG020546.1	CCG020546.1	ENSBMUP00000015976.1	ENSBMUG00000012165	ENSBTAP00000003912.6	ENSBTAG00000003006
OG0009377	CCG020548.1	CCG020548.1	ENSBMUP00000015984.1	ENSBMUG00000012173	ENSBTAP00000043940.3	ENSBTAG00000032869
OG0009378	CCG020551.1	CCG020551.1	ENSBMUP00000016052.1	ENSBMUG00000012225	ENSBTAP00000003559.4	ENSBTAG00000002745
OG0009379	CCG020552.1	CCG020552.1	ENSBMUP00000016095.1	ENSBMUG00000012247	ENSBTAP00000003557.2	ENSBTAG00000002743
OG0009380	CCG020554.1	CCG020554.1	ENSBMUP00000017181.1	ENSBMUG00000013007	ENSBTAP00000012338.6	ENSBTAG00000009374
OG0009381	CCG020556.1	CCG020556.1	ENSBMUP00000017313.1	ENSBMUG00000013088	ENSBTAP00000049172.3	ENSBTAG00000038643
OG0009382	CCG020558.1	CCG020558.1	ENSBMUP00000017374.1	ENSBMUG00000013135	ENSBTAP00000050569.3	ENSBTAG00000039785
OG0009383	CCG006936.1	CCG006936.1	ENSBMUP00000006255.1	ENSBMUG00000004856	ENSBTAP00000019777.5	ENSBTAG00000027809
OG0009384	CCG006937.1	CCG006937.1	ENSBMUP00000006298.1	ENSBMUG00000004934	ENSBTAP00000064320.1	ENSBTAG00000052708
OG0009385	CCG007001.1	CCG007001.1	ENSBMUP00000030136.1	ENSBMUG00000022540	ENSBTAP00000019205.5	ENSBTAG00000014443
OG0009386	CCG007002.1	CCG007002.1	ENSBMUP00000030179.1	ENSBMUG00000022581	ENSBTAP00000055502.2	ENSBTAG00000039299
OG0009388	CCG004186.1	CCG004186.1	ENSBMUP00000003265.1	ENSBMUG00000002589	ENSBTAP00000022620.4	ENSBTAG00000017010
OG0009389	CCG007192.1	CCG007192.1	ENSBMUP00000018920.1	ENSBMUG00000014335	ENSBTAP00000062845.1	ENSBTAG00000049215
OG0009390	CCG007491.1	CCG007491.1	ENSBMUP00000021277.1	ENSBMUG00000015994	ENSBTAP00000048072.2	ENSBTAG00000039756
OG0009391	CCG007492.1	CCG007492.1	ENSBMUP00000021291.1	ENSBMUG00000016008	ENSBTAP00000055914.1	ENSBTAG00000049751
OG0009392	CCG009068.1	CCG009068.1	ENSBMUP00000024378.1	ENSBMUG00000018312	ENSBTAP00000052207.2	ENSBTAG00000024210
OG0009393	CCG009069.1	CCG009069.1	ENSBMUP00000014153.1	ENSBMUG00000010770	ENSBTAP00000056572.1	ENSBTAG00000048126
OG0009394	CCG009071.1	CCG009071.1	ENSBMUP00000014395.1	ENSBMUG00000010966	ENSBTAP00000055287.2	ENSBTAG00000047994
OG0009396	CCG022060.1	CCG022060.1	ENSBMUP00000029075.1	ENSBMUG00000021767	ENSBTAP00000037738.4	ENSBTAG00000026626
OG0009397	CCG022062.1	CCG022062.1	ENSBMUP00000029194.1	ENSBMUG00000021840	ENSBTAP00000012863.4	ENSBTAG00000009755
OG0009398	CCG022063.1	CCG022063.1	ENSBMUP00000029219.1	ENSBMUG00000021872	ENSBTAP00000000786.5	ENSBTAG00000033339
OG0009399	CCG022064.2	CCG022064.2	ENSBMUP00000029232.1	ENSBMUG00000021881	ENSBTAP00000009887.5	ENSBTAG00000007513
OG0009400	CCG022066.1	CCG022066.1	ENSBMUP00000029580.1	ENSBMUG00000022115	ENSBTAP00000009869.5	ENSBTAG00000007496
OG0009401	CCG022072.1	CCG022072.1	ENSBMUP00000029737.1	ENSBMUG00000022227	ENSBTAP00000015774.6	ENSBTAG00000011889
OG0009402	CCG022075.1	CCG022075.1	ENSBMUP00000029850.1	ENSBMUG00000022302	ENSBTAP00000027216.6	ENSBTAG00000020423
OG0009403	CCG022077.2	CCG022077.2	ENSBMUP00000000083.1	ENSBMUG00000000105	ENSBTAP00000071958.1	ENSBTAG00000012987
OG0009404	CCG002520.1	CCG002520.1	ENSBMUP00000007489.1	ENSBMUG00000005891	ENSBTAP00000028111.3	ENSBTAG00000021102
OG0009405	CCG002522.1	CCG002522.1	ENSBMUP00000007580.1	ENSBMUG00000005967	ENSBTAP00000017264.6	ENSBTAG00000012984
OG0009406	CCG002524.1	CCG002524.1	ENSBMUP00000007615.1	ENSBMUG00000005986	ENSBTAP00000019540.6	ENSBTAG00000014679
OG0009407	CCG002530.1	CCG002530.1	ENSBMUP00000007869.1	ENSBMUG00000006188	ENSBTAP00000033059.4	ENSBTAG00000024044
OG0009408	CCG014457.1	CCG014457.1	ENSBMUP00000008073.1	ENSBMUG00000006342	ENSBTAP00000023028.5	ENSBTAG00000017318
OG0009409	CCG004242.1	CCG004242.1	ENSBMUP00000013969.1	ENSBMUG00000010652	ENSBTAP00000066744.1	ENSBTAG00000046589
OG0009410	CCG004246.1	CCG004246.1	ENSBMUP00000013957.1	ENSBMUG00000010639	ENSBTAP00000054056.1	ENSBTAG00000055305
OG0009411	CCG006346.1	CCG006346.1	ENSBMUP00000005793.1	ENSBMUG00000004537	ENSBTAP00000060789.1	ENSBTAG00000012265
OG0009412	CCG006349.1	CCG006349.1	ENSBMUP00000008075.1	ENSBMUG00000006345	ENSBTAP00000019643.5	ENSBTAG00000014764
OG0009413	CCG020130.1	CCG020130.1	ENSBMUP00000009244.1	ENSBMUG00000007200	ENSBTAP00000046927.3	ENSBTAG00000035696
OG0009414	CCG020131.1	CCG020131.1	ENSBMUP00000009223.1	ENSBMUG00000007187	ENSBTAP00000055631.2	ENSBTAG00000017740
OG0009415	CCG020134.1	CCG020134.1	ENSBMUP00000009142.1	ENSBMUG00000007132	ENSBTAP00000018403.3	ENSBTAG00000013854
OG0009416	CCG020138.1	CCG020138.1	ENSBMUP00000009120.1	ENSBMUG00000007108	ENSBTAP00000025032.5	ENSBTAG00000018805
OG0009417	CCG020143.4	CCG020143.4	ENSBMUP00000008948.1	ENSBMUG00000006969	ENSBTAP00000047681.2	ENSBTAG00000039071
OG0009418	CCG020147.2	CCG020147.2	ENSBMUP00000008867.1	ENSBMUG00000006892	ENSBTAP00000062233.1	ENSBTAG00000009881
OG0009419	CCG020148.1	CCG020148.1	ENSBMUP00000008821.1	ENSBMUG00000006855	ENSBTAP00000004329.6	ENSBTAG00000003335
OG0009420	CCG020150.1	CCG020150.1	ENSBMUP00000006816.1	ENSBMUG00000005410	ENSBTAP00000005603.6	ENSBTAG00000004278
OG0009421	CCG006683.1	CCG006683.1	ENSBMUP00000011796.1	ENSBMUG00000009058	ENSBTAP00000053164.3	ENSBTAG00000013806
OG0009422	CCG006685.1	CCG006685.1	ENSBMUP00000011759.1	ENSBMUG00000009035	ENSBTAP00000056220.2	ENSBTAG00000046385
OG0009423	CCG006686.1	CCG006686.1	ENSBMUP00000011746.1	ENSBMUG00000009022	ENSBTAP00000005303.6	ENSBTAG00000004061
OG0009424	CCG006688.1	CCG006688.1	ENSBMUP00000021637.1	ENSBMUG00000016287	ENSBTAP00000000999.5	ENSBTAG00000000752
OG0009425	CCG006690.1	CCG006690.1	ENSBMUP00000021552.1	ENSBMUG00000016230	ENSBTAP00000053936.2	ENSBTAG00000047076
OG0009426	CCG008340.1	CCG008340.1	ENSBMUP00000001247.1	ENSBMUG00000001016	ENSBTAP00000003517.5	ENSBTAG00000002717
OG0009427	CCG008342.1	CCG008342.1	ENSBMUP00000001101.1	ENSBMUG00000000897	ENSBTAP00000012818.6	ENSBTAG00000009715
OG0009428	CCG008343.1	CCG008343.1	ENSBMUP00000000950.1	ENSBMUG00000000810	ENSBTAP00000012820.5	ENSBTAG00000009719
OG0009429	CCG008344.1	CCG008344.1	ENSBMUP00000000938.1	ENSBMUG00000000792	ENSBTAP00000009263.5	ENSBTAG00000007044
OG0009430	CCG008345.1	CCG008345.1	ENSBMUP00000000929.1	ENSBMUG00000000783	ENSBTAP00000043449.1	ENSBTAG00000032761
OG0009431	CCG008350.1	CCG008350.1	ENSBMUP00000007673.1	ENSBMUG00000006029	ENSBTAP00000053891.2	ENSBTAG00000047450
OG0009433	CCG008354.1	CCG008354.1	ENSBMUP00000007445.1	ENSBMUG00000005861	ENSBTAP00000005211.4	ENSBTAG00000040290
OG0009434	CCG008355.1	CCG008355.1	ENSBMUP00000007411.1	ENSBMUG00000005830	ENSBTAP00000005212.4	ENSBTAG00000003990
OG0009435	CCG010012.1	CCG010012.1	ENSBMUP00000015451.1	ENSBMUG00000011744	ENSBTAP00000003812.6	ENSBTAG00000002929
OG0009436	CCG010854.3	CCG010854.3	ENSBMUP00000008208.1	ENSBMUG00000006450	ENSBTAP00000011125.4	ENSBTAG00000008453
OG0009437	CCG022626.1	CCG022626.1	ENSBMUP00000031080.1	ENSBMUG00000023195	ENSBTAP00000017003.6	ENSBTAG00000012798
OG0009438	CCG000581.1	CCG000581.1	ENSBMUP00000001236.1	ENSBMUG00000001008	ENSBTAP00000049780.2	ENSBTAG00000038670
OG0009439	CCG000585.1	CCG000585.1	ENSBMUP00000001174.1	ENSBMUG00000000959	ENSBTAP00000059355.1	ENSBTAG00000050247
OG0009440	CCG000589.1	CCG000589.1	ENSBMUP00000030520.1	ENSBMUG00000022822	ENSBTAP00000051777.1	ENSBTAG00000002693
OG0009441	CCG000591.1	CCG000591.1	ENSBMUP00000030610.1	ENSBMUG00000022878	ENSBTAP00000073316.1	ENSBTAG00000054993
OG0009442	CCG000593.2	CCG000593.2	ENSBMUP00000030715.1	ENSBMUG00000022951	ENSBTAP00000071888.1	ENSBTAG00000021808
OG0009443	CCG000595.1	CCG000595.1	ENSBMUP00000030771.1	ENSBMUG00000022996	ENSBTAP00000021022.3	ENSBTAG00000015825
OG0009444	CCG018302.1	CCG018302.1	ENSBMUP00000030864.1	ENSBMUG00000023052	ENSBTAP00000020402.4	ENSBTAG00000015347
OG0009445	CCG018303.1	CCG018303.1	ENSBMUP00000030878.1	ENSBMUG00000023065	ENSBTAP00000020414.2	ENSBTAG00000015364
OG0009446	CCG018304.1	CCG018304.1	ENSBMUP00000030886.1	ENSBMUG00000023077	ENSBTAP00000019185.4	ENSBTAG00000014424
OG0009447	CCG018307.2	CCG018307.2	ENSBMUP00000031062.1	ENSBMUG00000023184	ENSBTAP00000000135.6	ENSBTAG00000000124
OG0009448	CCG018308.1	CCG018308.1	ENSBMUP00000031088.1	ENSBMUG00000023203	ENSBTAP00000053276.2	ENSBTAG00000044048
OG0009449	CCG018309.1	CCG018309.1	ENSBMUP00000031119.1	ENSBMUG00000023231	ENSBTAP00000057774.1	ENSBTAG00000052201
OG0009450	CCG018316.1	CCG018316.1	ENSBMUP00000031240.1	ENSBMUG00000023330	ENSBTAP00000043534.2	ENSBTAG00000032567
OG0009451	CCG018317.1	CCG018317.1	ENSBMUP00000031267.1	ENSBMUG00000023341	ENSBTAP00000055590.1	ENSBTAG00000016398
OG0009452	CCG018319.1	CCG018319.1	ENSBMUP00000031293.1	ENSBMUG00000023357	ENSBTAP00000006116.5	ENSBTAG00000004660
OG0009453	CCG018320.1	CCG018320.1	ENSBMUP00000031311.1	ENSBMUG00000023375	ENSBTAP00000025668.4	ENSBTAG00000019277
OG0009454	CCG018322.1	CCG018322.1	ENSBMUP00000031383.1	ENSBMUG00000023416	ENSBTAP00000025675.3	ENSBTAG00000019283
OG0009455	CCG018328.1	CCG018328.1	ENSBMUP00000031677.1	ENSBMUG00000023628	ENSBTAP00000023645.3	ENSBTAG00000017781
OG0009456	CCG018329.1	CCG018329.1	ENSBMUP00000031715.1	ENSBMUG00000023660	ENSBTAP00000063728.1	ENSBTAG00000017504
OG0009457	CCG018331.1	CCG018331.1	ENSBMUP00000031748.1	ENSBMUG00000023686	ENSBTAP00000038149.5	ENSBTAG00000026813
OG0009458	CCG018335.1	CCG018335.1	ENSBMUP00000017780.1	ENSBMUG00000013453	ENSBTAP00000001283.5	ENSBTAG00000000970
OG0009459	CCG018337.1	CCG018337.1	ENSBMUP00000019389.1	ENSBMUG00000014660	ENSBTAP00000021683.5	ENSBTAG00000016296
OG0009460	CCG018338.1	CCG018338.1	ENSBMUP00000019486.1	ENSBMUG00000014718	ENSBTAP00000059173.1	ENSBTAG00000017395
OG0009461	CCG020093.1	CCG020093.1	ENSBMUP00000002948.1	ENSBMUG00000002342	ENSBTAP00000071438.1	ENSBTAG00000050238
OG0009462	CCG020094.1	CCG020094.1	ENSBMUP00000002913.1	ENSBMUG00000002313	ENSBTAP00000019623.5	ENSBTAG00000014748
OG0009463	CCG004598.1	CCG004598.1	ENSBMUP00000014067.1	ENSBMUG00000010710	ENSBTAP00000053200.2	ENSBTAG00000019625
OG0009464	CCG004603.1	CCG004603.1	ENSBMUP00000007209.1	ENSBMUG00000005684	ENSBTAP00000021251.4	ENSBTAG00000015974
OG0009465	CCG004604.3	CCG004604.3	ENSBMUP00000007531.1	ENSBMUG00000005926	ENSBTAP00000041396.3	ENSBTAG00000011340
OG0009466	CCG004607.1	CCG004607.1	ENSBMUP00000007630.1	ENSBMUG00000005996	ENSBTAP00000011265.4	ENSBTAG00000008545
OG0009467	CCG004612.1	CCG004612.1	ENSBMUP00000007679.1	ENSBMUG00000006033	ENSBTAP00000001006.5	ENSBTAG00000000758
OG0009468	CCG004621.1	CCG004621.1	ENSBMUP00000008043.1	ENSBMUG00000006316	ENSBTAP00000014489.2	ENSBTAG00000010909
OG0009469	CCG004622.1	CCG004622.1	ENSBMUP00000008050.1	ENSBMUG00000006323	ENSBTAP00000033826.2	ENSBTAG00000024453
OG0009470	CCG004623.1	CCG004623.1	ENSBMUP00000008081.1	ENSBMUG00000006340	ENSBTAP00000015940.5	ENSBTAG00000012020
OG0009471	CCG004624.1	CCG004624.1	ENSBMUP00000008114.1	ENSBMUG00000006369	ENSBTAP00000009355.5	ENSBTAG00000007110
OG0009472	CCG010878.1	CCG010878.1	ENSBMUP00000008087.1	ENSBMUG00000006358	ENSBTAP00000010541.5	ENSBTAG00000008016
OG0009473	CCG010879.1	CCG010879.1	ENSBMUP00000008074.1	ENSBMUG00000006344	ENSBTAP00000012930.5	ENSBTAG00000009804
OG0009474	CCG010881.1	CCG010881.1	ENSBMUP00000031714.1	ENSBMUG00000023662	ENSBTAP00000061210.1	ENSBTAG00000044003
OG0009475	CCG010887.1	CCG010887.1	ENSBMUP00000006574.1	ENSBMUG00000005199	ENSBTAP00000025066.3	ENSBTAG00000032576
OG0009476	CCG010892.1	CCG010892.1	ENSBMUP00000006509.1	ENSBMUG00000005139	ENSBTAP00000000581.5	ENSBTAG00000000458
OG0009477	CCG010893.1	CCG010893.1	ENSBMUP00000006434.1	ENSBMUG00000005064	ENSBTAP00000032300.3	ENSBTAG00000016438
OG0009478	CCG010895.1	CCG010895.1	ENSBMUP00000006330.1	ENSBMUG00000004973	ENSBTAP00000055842.1	ENSBTAG00000046708
OG0009479	CCG010897.1	CCG010897.1	ENSBMUP00000005932.1	ENSBMUG00000004656	ENSBTAP00000018509.4	ENSBTAG00000013931
OG0009480	CCG010898.3	CCG010898.3	ENSBMUP00000005855.1	ENSBMUG00000004603	ENSBTAP00000049320.2	ENSBTAG00000040413
OG0009481	CCG010900.1	CCG010900.1	ENSBMUP00000005717.1	ENSBMUG00000004491	ENSBTAP00000074180.1	ENSBTAG00000005058
OG0009482	CCG010901.1	CCG010901.1	ENSBMUP00000005686.1	ENSBMUG00000004470	ENSBTAP00000058412.1	ENSBTAG00000049665
OG0009483	CCG010902.1	CCG010902.1	ENSBMUP00000005681.1	ENSBMUG00000004465	ENSBTAP00000016776.2	ENSBTAG00000012642
OG0009484	CCG010903.1	CCG010903.1	ENSBMUP00000005672.1	ENSBMUG00000004457	ENSBTAP00000032274.4	ENSBTAG00000023632
OG0009485	CCG010904.1	CCG010904.1	ENSBMUP00000005658.1	ENSBMUG00000004436	ENSBTAP00000004568.4	ENSBTAG00000003514
OG0009486	CCG010906.1	CCG010906.1	ENSBMUP00000005527.1	ENSBMUG00000004337	ENSBTAP00000015999.5	ENSBTAG00000012063
OG0009487	CCG010909.1	CCG010909.1	ENSBMUP00000005391.1	ENSBMUG00000004238	ENSBTAP00000003002.2	ENSBTAG00000002327
OG0009488	CCG010911.1	CCG010911.1	ENSBMUP00000005205.1	ENSBMUG00000004079	ENSBTAP00000048897.1	ENSBTAG00000039190
OG0009489	CCG010913.1	CCG010913.1	ENSBMUP00000005016.1	ENSBMUG00000003932	ENSBTAP00000043298.4	ENSBTAG00000032396
OG0009490	CCG010914.1	CCG010914.1	ENSBMUP00000004984.1	ENSBMUG00000003891	ENSBTAP00000002402.4	ENSBTAG00000001838
OG0009491	CCG010916.1	CCG010916.1	ENSBMUP00000004987.1	ENSBMUG00000003891	ENSBTAP00000059997.1	ENSBTAG00000001838
OG0009492	CCG010918.1	CCG010918.1	ENSBMUP00000004748.1	ENSBMUG00000003730	ENSBTAP00000007470.4	ENSBTAG00000005685
OG0009493	CCG010919.1	CCG010919.1	ENSBMUP00000004694.1	ENSBMUG00000003696	ENSBTAP00000019346.3	ENSBTAG00000014553
OG0009494	CCG010921.1	CCG010921.1	ENSBMUP00000004514.1	ENSBMUG00000003531	ENSBTAP00000018279.5	ENSBTAG00000013757
OG0009495	CCG010923.1	CCG010923.1	ENSBMUP00000004402.1	ENSBMUG00000003453	ENSBTAP00000025159.5	ENSBTAG00000018903
OG0009496	CCG010924.1	CCG010924.1	ENSBMUP00000004355.1	ENSBMUG00000003421	ENSBTAP00000032435.5	ENSBTAG00000023734
OG0009497	CCG010925.1	CCG010925.1	ENSBMUP00000004334.1	ENSBMUG00000003405	ENSBTAP00000025160.5	ENSBTAG00000018904
OG0009498	CCG010926.1	CCG010926.1	ENSBMUP00000004282.1	ENSBMUG00000003370	ENSBTAP00000053901.2	ENSBTAG00000018906
OG0009499	CCG010927.1	CCG010927.1	ENSBMUP00000004273.1	ENSBMUG00000003362	ENSBTAP00000025164.5	ENSBTAG00000018908
OG0009500	CCG010929.1	CCG010929.1	ENSBMUP00000004056.1	ENSBMUG00000003195	ENSBTAP00000008380.6	ENSBTAG00000006387
OG0009501	CCG010931.1	CCG010931.1	ENSBMUP00000003886.1	ENSBMUG00000003057	ENSBTAP00000008406.3	ENSBTAG00000006411
OG0009502	CCG010932.1	CCG010932.1	ENSBMUP00000003872.1	ENSBMUG00000003042	ENSBTAP00000008410.4	ENSBTAG00000006414
OG0009503	CCG010933.1	CCG010933.1	ENSBMUP00000003857.1	ENSBMUG00000003019	ENSBTAP00000008416.6	ENSBTAG00000006417
OG0009504	CCG010934.2	CCG010934.2	ENSBMUP00000003757.1	ENSBMUG00000002959	ENSBTAP00000024011.3	ENSBTAG00000018037
OG0009505	CCG010935.1	CCG010935.1	ENSBMUP00000003702.1	ENSBMUG00000002927	ENSBTAP00000024018.3	ENSBTAG00000018043
OG0009506	CCG010937.1	CCG010937.1	ENSBMUP00000003556.1	ENSBMUG00000002813	ENSBTAP00000023962.4	ENSBTAG00000002824
OG0009507	CCG010938.1	CCG010938.1	ENSBMUP00000003483.1	ENSBMUG00000002754	ENSBTAP00000005622.3	ENSBTAG00000004290
OG0009508	CCG016645.1	CCG016645.1	ENSBMUP00000029633.1	ENSBMUG00000022155	ENSBTAP00000055053.1	ENSBTAG00000045633
OG0009509	CCG016646.1	CCG016646.1	ENSBMUP00000029661.1	ENSBMUG00000022173	ENSBTAP00000000580.4	ENSBTAG00000000456
OG0009510	CCG016648.1	CCG016648.1	ENSBMUP00000029684.1	ENSBMUG00000022187	ENSBTAP00000019982.5	ENSBTAG00000015008
OG0009511	CCG016650.1	CCG016650.1	ENSBMUP00000029821.1	ENSBMUG00000022266	ENSBTAP00000034398.5	ENSBTAG00000019704
OG0009512	CCG020716.1	CCG020716.1	ENSBMUP00000023575.1	ENSBMUG00000017670	ENSBTAP00000009988.5	ENSBTAG00000007594
OG0009513	CCG020719.2	CCG020719.2	ENSBMUP00000024105.1	ENSBMUG00000018089	ENSBTAP00000011772.5	ENSBTAG00000008939
OG0009514	CCG020721.1	CCG020721.1	ENSBMUP00000024201.1	ENSBMUG00000018169	ENSBTAP00000044493.4	ENSBTAG00000008936
OG0009515	CCG020723.1	CCG020723.1	ENSBMUP00000002254.1	ENSBMUG00000001777	ENSBTAP00000018522.6	ENSBTAG00000013941
OG0009516	CCG020727.1	CCG020727.1	ENSBMUP00000002397.1	ENSBMUG00000001898	ENSBTAP00000032448.5	ENSBTAG00000007488
OG0009517	CCG020804.1	CCG020804.1	ENSBMUP00000008901.1	ENSBMUG00000006938	ENSBTAP00000027825.5	ENSBTAG00000020886
OG0009518	CCG020806.1	CCG020806.1	ENSBMUP00000008812.1	ENSBMUG00000006838	ENSBTAP00000070687.1	ENSBTAG00000002846
OG0009519	CCG020807.1	CCG020807.1	ENSBMUP00000008716.1	ENSBMUG00000006788	ENSBTAP00000020078.4	ENSBTAG00000015086
OG0009520	CCG020814.1	CCG020814.1	ENSBMUP00000034573.1	ENSBMUG00000025733	ENSBTAP00000057135.1	ENSBTAG00000054931
OG0009521	CCG020815.1	CCG020815.1	ENSBMUP00000034574.1	ENSBMUG00000025735	ENSBTAP00000009930.4	ENSBTAG00000007547
OG0009522	CCG011648.1	CCG011648.1	ENSBMUP00000009153.1	ENSBMUG00000007135	ENSBTAP00000013659.5	ENSBTAG00000010337
OG0009523	CCG011660.2	CCG011660.2	ENSBMUP00000020586.1	ENSBMUG00000015480	ENSBTAP00000010340.6	ENSBTAG00000007860
OG0009524	CCG011662.1	CCG011662.1	ENSBMUP00000020640.1	ENSBMUG00000015537	ENSBTAP00000033786.5	ENSBTAG00000008944
OG0009525	CCG013991.1	CCG013991.1	ENSBMUP00000022455.1	ENSBMUG00000016918	ENSBTAP00000042707.4	ENSBTAG00000031958
OG0009526	CCG005411.1	CCG005411.1	ENSBMUP00000030614.1	ENSBMUG00000022883	ENSBTAP00000053994.2	ENSBTAG00000014788
OG0009527	CCG005412.2	CCG005412.2	ENSBMUP00000030621.1	ENSBMUG00000022889	ENSBTAP00000019675.3	ENSBTAG00000014790
OG0009528	CCG013358.1	CCG013358.1	ENSBMUP00000020853.1	ENSBMUG00000015713	ENSBTAP00000073686.1	ENSBTAG00000018061
OG0009529	CCG013362.1	CCG013362.1	ENSBMUP00000020753.1	ENSBMUG00000015618	ENSBTAP00000005652.6	ENSBTAG00000004314
OG0009530	CCG013364.1	CCG013364.1	ENSBMUP00000020721.1	ENSBMUG00000015601	ENSBTAP00000021334.3	ENSBTAG00000016030
OG0009531	CCG013366.1	CCG013366.1	ENSBMUP00000020687.1	ENSBMUG00000015587	ENSBTAP00000067793.1	ENSBTAG00000049845
OG0009532	CCG013367.2	CCG013367.2	ENSBMUP00000020674.1	ENSBMUG00000015572	ENSBTAP00000006353.4	ENSBTAG00000004835
OG0009533	CCG001224.1	CCG001224.1	ENSBMUP00000030545.1	ENSBMUG00000022829	ENSBTAP00000030917.5	ENSBTAG00000022801
OG0009534	CCG001226.1	CCG001226.1	ENSBMUP00000030466.1	ENSBMUG00000022791	ENSBTAP00000005640.5	ENSBTAG00000004303
OG0009535	CCG001230.2	CCG001230.2	ENSBMUP00000030392.1	ENSBMUG00000022736	ENSBTAP00000062832.1	ENSBTAG00000051898
OG0009537	CCG005945.1	CCG005945.1	ENSBMUP00000004556.1	ENSBMUG00000003580	ENSBTAP00000070584.1	ENSBTAG00000051428
OG0009538	CCG005948.1	CCG005948.1	ENSBMUP00000021658.1	ENSBMUG00000016311	ENSBTAP00000048476.2	ENSBTAG00000037985
OG0009539	CCG012317.1	CCG012317.1	ENSBMUP00000017731.1	ENSBMUG00000013416	ENSBTAP00000026630.2	ENSBTAG00000019993
OG0009540	CCG014390.1	CCG014390.1	ENSBMUP00000014806.1	ENSBMUG00000011239	ENSBTAP00000063394.1	ENSBTAG00000003825
OG0009541	CCG014391.1	CCG014391.1	ENSBMUP00000014850.1	ENSBMUG00000011287	ENSBTAP00000020914.6	ENSBTAG00000015753
OG0009543	CCG014397.1	CCG014397.1	ENSBMUP00000022651.1	ENSBMUG00000017033	ENSBTAP00000010972.4	ENSBTAG00000008332
OG0009544	CCG014399.1	CCG014399.1	ENSBMUP00000015260.1	ENSBMUG00000011577	ENSBTAP00000026452.6	ENSBTAG00000019857
OG0009545	CCG014401.1	CCG014401.1	ENSBMUP00000008139.1	ENSBMUG00000006391	ENSBTAP00000029802.5	ENSBTAG00000012800
OG0009546	CCG014405.1	CCG014405.1	ENSBMUP00000030413.1	ENSBMUG00000022746	ENSBTAP00000070702.1	ENSBTAG00000054105
OG0009547	CCG014410.1	CCG014410.1	ENSBMUP00000006170.1	ENSBMUG00000004838	ENSBTAP00000007421.5	ENSBTAG00000005648
OG0009548	CCG014411.1	CCG014411.1	ENSBMUP00000019586.1	ENSBMUG00000014771	ENSBTAP00000069303.1	ENSBTAG00000004167
OG0009549	CCG000284.1	CCG000284.1	ENSBMUP00000025184.1	ENSBMUG00000018896	ENSBTAP00000017987.5	ENSBTAG00000013528
OG0009550	CCG000286.1	CCG000286.1	ENSBMUP00000025027.1	ENSBMUG00000018800	ENSBTAP00000008159.6	ENSBTAG00000006214
OG0009551	CCG000289.2	CCG000289.2	ENSBMUP00000007752.1	ENSBMUG00000006085	ENSBTAP00000025426.4	ENSBTAG00000019099
OG0009552	CCG000291.1	CCG000291.1	ENSBMUP00000007726.1	ENSBMUG00000006065	ENSBTAP00000001615.6	ENSBTAG00000001221
OG0009553	CCG000292.1	CCG000292.1	ENSBMUP00000007711.1	ENSBMUG00000006056	ENSBTAP00000051347.3	ENSBTAG00000014008
OG0009554	CCG000294.1	CCG000294.1	ENSBMUP00000007695.1	ENSBMUG00000006043	ENSBTAP00000002200.3	ENSBTAG00000001687
OG0009555	CCG000295.1	CCG000295.1	ENSBMUP00000021641.1	ENSBMUG00000016293	ENSBTAP00000036438.5	ENSBTAG00000039530
OG0009556	CCG000296.1	CCG000296.1	ENSBMUP00000021648.1	ENSBMUG00000016301	ENSBTAP00000029264.4	ENSBTAG00000021949
OG0009557	CCG008432.1	CCG008432.1	ENSBMUP00000021714.1	ENSBMUG00000016356	ENSBTAP00000020616.5	ENSBTAG00000015513
OG0009558	CCG008434.1	CCG008434.1	ENSBMUP00000021803.1	ENSBMUG00000016433	ENSBTAP00000003573.6	ENSBTAG00000002756
OG0009559	CCG016105.2	CCG016105.2	ENSBMUP00000019839.1	ENSBMUG00000014956	ENSBTAP00000063399.1	ENSBTAG00000050872
OG0009560	CCG016107.1	CCG016107.1	ENSBMUP00000019891.1	ENSBMUG00000014994	ENSBTAP00000034763.3	ENSBTAG00000025005
OG0009561	CCG016108.1	CCG016108.1	ENSBMUP00000019908.1	ENSBMUG00000015010	ENSBTAP00000054417.1	ENSBTAG00000047358
OG0009562	CCG016110.1	CCG016110.1	ENSBMUP00000020084.1	ENSBMUG00000015149	ENSBTAP00000003434.5	ENSBTAG00000032899
OG0009563	CCG016115.1	CCG016115.1	ENSBMUP00000035248.1	ENSBMUG00000026218	ENSBTAP00000014517.6	ENSBTAG00000010928
OG0009564	CCG016116.1	CCG016116.1	ENSBMUP00000035255.1	ENSBMUG00000026224	ENSBTAP00000070610.1	ENSBTAG00000051039
OG0009565	CCG016117.2	CCG016117.2	ENSBMUP00000035289.1	ENSBMUG00000026239	ENSBTAP00000068624.1	ENSBTAG00000008897
OG0009566	CCG016118.2	CCG016118.2	ENSBMUP00000035295.1	ENSBMUG00000026245	ENSBTAP00000023861.3	ENSBTAG00000017943
OG0009567	CCG016125.1	CCG016125.1	ENSBMUP00000010864.1	ENSBMUG00000008391	ENSBTAP00000022764.6	ENSBTAG00000017113
OG0009568	CCG016127.2	CCG016127.2	ENSBMUP00000010918.1	ENSBMUG00000008421	ENSBTAP00000043941.2	ENSBTAG00000013555
OG0009569	CCG016129.1	CCG016129.1	ENSBMUP00000011097.1	ENSBMUG00000008556	ENSBTAP00000000651.2	ENSBTAG00000000510
OG0009570	CCG016132.1	CCG016132.1	ENSBMUP00000011144.1	ENSBMUG00000008600	ENSBTAP00000021516.3	ENSBTAG00000016165
OG0009571	CCG000798.4	CCG000798.4	ENSBMUP00000028490.1	ENSBMUG00000021344	ENSBTAP00000000143.5	ENSBTAG00000000131
OG0009572	CCG000799.7	CCG000799.7	ENSBMUP00000028629.1	ENSBMUG00000021449	ENSBTAP00000068397.1	ENSBTAG00000005462
OG0009573	CCG000800.1	CCG000800.1	ENSBMUP00000028647.1	ENSBMUG00000021464	ENSBTAP00000005531.3	ENSBTAG00000004222
OG0009574	CCG000801.1	CCG000801.1	ENSBMUP00000028818.1	ENSBMUG00000021535	ENSBTAP00000005537.5	ENSBTAG00000004226
OG0009575	CCG000802.2	CCG000802.2	ENSBMUP00000028844.1	ENSBMUG00000021597	ENSBTAP00000018181.4	ENSBTAG00000013680
OG0009576	CCG000803.3	CCG000803.3	ENSBMUP00000028863.1	ENSBMUG00000021612	ENSBTAP00000001420.3	ENSBTAG00000001069
OG0009577	CCG000804.1	CCG000804.1	ENSBMUP00000029191.1	ENSBMUG00000021802	ENSBTAP00000006277.5	ENSBTAG00000008605
OG0009578	CCG000806.1	CCG000806.1	ENSBMUP00000029273.1	ENSBMUG00000021910	ENSBTAP00000019555.4	ENSBTAG00000014693
OG0009579	CCG000807.1	CCG000807.1	ENSBMUP00000029291.1	ENSBMUG00000021923	ENSBTAP00000019556.3	ENSBTAG00000014695
OG0009580	CCG000809.1	CCG000809.1	ENSBMUP00000004047.1	ENSBMUG00000003191	ENSBTAP00000009750.4	ENSBTAG00000039951
OG0009581	CCG000812.1	CCG000812.1	ENSBMUP00000006173.1	ENSBMUG00000004824	ENSBTAP00000011562.5	ENSBTAG00000008772
OG0009582	CCG002451.1	CCG002451.1	ENSBMUP00000011987.1	ENSBMUG00000009205	ENSBTAP00000017376.4	ENSBTAG00000013068
OG0009583	CCG002453.1	CCG002453.1	ENSBMUP00000003427.1	ENSBMUG00000002695	ENSBTAP00000071668.1	ENSBTAG00000000222
[truncated: 4,373 more rows]
