# Supplementary material for: Comparative Transcriptome Analyses of Gayal (Bos frontalis), Yak (Bos grunniens), and Cattle (Bos taurus) Reveal the High-Altitude Adaptation
Source: Front Genet. 2022 Jan 11;12:778788. doi: 10.3389/fgene.2021.778788 (PMC8789257; doi:10.3389/fgene.2021.778788)
Supplement: Supplementary file 1 [file DataSheet1.ZIP › Table S4.GO and KEGG enrichment analysis of DEGs in six tissues of gayal vs. cattle group and yak vs. cattle group.xlsx]

## Sheet: Table S4A
Table S4A. GO and KEGG enrichment analysis of DEGs in six tissues of gayal vs. cattle group and yak vs. cattle group.
Contrast	Tissue	Category	Team	Functiom	Count	P value	Genes	Pop Hits	FDR
Gayal VS Cattle	Heart	GOTERM_BP_DIRECT	GO:0055114	oxidation-reduction process	45	0.000401711	PECR, DHRS13, NDUFB7, HPGD, MRPS36, HAAO, HSD17B6, PTGS2, HSD17B10, CYP3A5, GULO, TDO2, CYP11A1, FADS6, FDXR, TYW1, TDH, CYC1, PRODH, NDUFA9, AOC1, GPX3, DCXR, ADHFE1, CYBRD1, FMO2, FMO3, PTGR1, COQ7, DHRS3, DHFR, UGDH, ALDH6A1, CCS, NDUFS8, DHRS9, SCD, TMX1, PAH, FDX1, NDUFS3, NDUFS2, RDH5, L2HGDH, UOX	316	1
Gayal VS Cattle	Heart	GOTERM_BP_DIRECT	GO:0060326	cell chemotaxis	12	0.00124697	CCL25, CCL24, C5AR2, ARHGEF16, KIT, C5AR1, SAA4, AGTR1, C3AR1, EPHB1, CCL28, HBEGF	47	1
Gayal VS Cattle	Heart	GOTERM_BP_DIRECT	GO:0007219	Notch signaling pathway	14	0.00701048	CDKN1B, NOTCH4, IFT172, ANXA4, MIB1, TGFBR2, HHEX, HEY1, POFUT1, HES1, S1PR3, ANGPTL4, FAT4, AGXT	74	1
Gayal VS Cattle	Heart	GOTERM_BP_DIRECT	GO:0070493	thrombin receptor signaling pathway	4	0.0152037	HPGD, F2R, PLEK, IQGAP2	7	1
Gayal VS Cattle	Heart	GOTERM_BP_DIRECT	GO:0008203	cholesterol metabolic process	8	0.019041	LIPC, CYP11A1, FDX1, PON1, APOA2, FDXR, HNF1A, MBTPS2	34	1
Gayal VS Cattle	Heart	GOTERM_BP_DIRECT	GO:0042776	mitochondrial ATP synthesis coupled proton transport	3	0.0192662	STOML2, CYC1, COX5B	3	1
Gayal VS Cattle	Heart	GOTERM_BP_DIRECT	GO:0045766	positive regulation of angiogenesis	14	0.0214658	CCL24, RAMP2, C5AR1, HSPB1, FGF2, HIPK2, TGFBR2, AQP1, GREM1, C5, LRG1, C3AR1, AGGF1, ANGPTL4	85	1
Gayal VS Cattle	Heart	GOTERM_BP_DIRECT	GO:0030194	positive regulation of blood coagulation	4	0.0228515	F12, F2R, ENPP4, F2	8	1
Gayal VS Cattle	Heart	GOTERM_BP_DIRECT	GO:0042730	fibrinolysis	5	0.0235569	ANXA2, TMPRSS6, F12, GP1BA, F2	14	1
Gayal VS Cattle	Heart	GOTERM_BP_DIRECT	GO:0006979	response to oxidative stress	11	0.0265348	PRNP, NDUFS8, RRM2B, GPX3, IDH1, XPA, HMOX1, NDUFS2, PSIP1, HNF1A, PTGS2	61	1
Gayal VS Cattle	Heart	GOTERM_BP_DIRECT	GO:0019722	calcium-mediated signaling	6	0.036422	EDN1, RCAN3, AGTR1, CCL3, PPP1R9A, CCR5	23	1
Gayal VS Cattle	Heart	GOTERM_BP_DIRECT	GO:0007154	cell communication	6	0.036422	GJA1, GJC2, FRAS1, GJB1, GJA9, SLC8A2	23	1
Gayal VS Cattle	Heart	GOTERM_BP_DIRECT	GO:0032680	regulation of tumor necrosis factor production	3	0.0364327	ZFP36, ANGPT1, LTF	4	1
Gayal VS Cattle	Heart	GOTERM_BP_DIRECT	GO:0005975	carbohydrate metabolic process	15	0.0373596	KLB, CHIA, MDH2, HHIP, HEXA, TALDO1, LCTL, YDJC, UGDH, GPD1, HHIPL1, LCT, B4GALT7, FBP1, CTBS	101	1
Gayal VS Cattle	Heart	GOTERM_BP_DIRECT	GO:0070527	platelet aggregation	7	0.0383881	FIBP, CSRP1, PLEK, HSPB1, ILK, CLIC1, METAP1	31	1
Gayal VS Cattle	Heart	GOTERM_BP_DIRECT	GO:0007229	integrin-mediated signaling pathway	11	0.0392272	ITGAM, ITGB5, ITGA4, PLEK, ITGA1, NME2, ITGB8, ILK, MADCAM1, ITGAV, PTPN11	65	1
Gayal VS Cattle	Heart	GOTERM_CC_DIRECT	GO:0070062	extracellular exosome	214	0.00106224	CPNE8, TFRC, NUDT1, CLDN2, AQP1, TXNDC17, ICAM1, GJA1, LGALS1, TNFSF10, CPNE3, EPHB1, GAMT, RNASE6, TALDO1, ACSL4, UPB1, SCAMP3, TIAM2, SLC5A8, AZGP1, SFRP1, PPA1, CRISPLD2, PLPP3, CES3, ENDOD1, LYPD2, IQGAP2, GNS, C5, PROM2, NAPSA, ST14, IGF2, PRRC2A, PM20D2, FIBP, ALDH6A1, BHMT, TCN2, PAH, TOLLIP, FAT4, CC2D1A, CDC42SE2, CD320, BEX5, SLC35F6, BTG2, C8B, C8A, CSRP1, SDF4, TMED7, NANS, CLIC1, CTB…	2162	0.539076
Gayal VS Cattle	Heart	GOTERM_CC_DIRECT	GO:0005739	mitochondrion	97	0.00207031	DMGDH, PECR, TACO1, RAB3D, MPV17L, CPOX, THG1L, GJA1, COMTD1, CHCHD2, ABHD11, FDXR, SLC25A47, NUDT13, TMEM8B, ENDOG, PPTC7, CMC2, MNF1, ACOT13, ACSL4, HDHD3, TUFM, ARMC1, FDX1, DDIT4, GPD1, UQCRC1, SLC25A51, SLC27A2, NAIF1, AK3, DNAJC27, CYP27B1, MOBP, CYP11A1, NTHL1, BLOC1S1, THEM4, STAP1, RIPK1, CYC1, PRODH, VARS2, PRNP, NDFIP2, MTERF3, AGXT2, ADHFE1, MRPL22, COQ4, ALDH6A1, CAPRIN2, SLC35F6, HS…	887	0.539076
Gayal VS Cattle	Heart	GOTERM_CC_DIRECT	GO:0005789	endoplasmic reticulum membrane	46	0.00321667	RTN1, NRROS, STX17, FKBP14, POMT1, CISD2, HSD17B6, IER3IP1, PTGS2, CYP3A5, PIGV, GULO, APOO, PGRMC1, CREB3L3, HMOX1, LRAT, TMED7, TMED6, TMED5, SEC24A, RSAD2, TMEM178A, MX1, ORMDL1, ALG3, FMO2, FMO3, SHISA2, POMGNT2, FMO4, DGAT2L6, TM6SF2, RAB10, TTC9, CNIH1, SCD, TMX1, VMA21, TMEM106C, SERINC1, PLP2, KDELR3, REEP6, PLPP3, FKBP5	365	0.539076
Gayal VS Cattle	Heart	GOTERM_CC_DIRECT	GO:0005764	lysosome	22	0.00486531	NAPSA, TMEM150A, ARRDC3, HEXA, RNASE6, GLMP, EPDR1, ZC3HAV1, GNS, UNC13D, TMEM59, GJA1, DRAM1, AP5M1, VMA21, IL1B, MAN2B1, DNASE2, GLA, CTBS, LGMN, IFNAR1	141	0.539076
Gayal VS Cattle	Heart	GOTERM_CC_DIRECT	GO:0005777	peroxisome	11	0.0296924	ATAD1, PECR, FIS1, NUDT7, EHHADH, PEX6, TYSND1, HAO1, ACOX3, AGXT, UOX	63	1
Gayal VS Cattle	Heart	GOTERM_CC_DIRECT	GO:0000139	Golgi membrane	26	0.0479723	SLC35D1, GCNT1, APOO, FUT7, GOLGA5, MAN2A1, PMEPA1, MAN1A1, WHAMM, SLC35A5, SNAP29, COG8, SLC35A4, SEC24A, GALNT3, CAV2, RHBDD2, GLCE, B3GALT4, SCAMP3, SLC16A13, TMEM59, B3GNT8, CNIH1, RHOU, CORO7	217	1
Gayal VS Cattle	Heart	GOTERM_CC_DIRECT	GO:0005783	endoplasmic reticulum	52	0.0492029	NRROS, LCTL, PANX1, GJA1, POFUT1, NKRF, MAN1A1, TMEM8B, GPR37, TICAM2, RSAD2, ADIPOQ, ZDHHC12, SLC30A1, ATP11B, CNPY3, ACSL3, P3H3, VASH1, POMGNT2, TMX4, RNF128, TMX1, EEF1D, DNASE1L1, RTN4R, CATSPER3, TMF1, SLC35D1, CDNF, MTTP, PTGS2, HSPA13, AGPAT2, PGRMC1, SRP72, DNAJB9, UGGT2, UGGT1, FIS1, PRNP, HHATL, NDFIP2, CNBP, TMEM132A, HPS6, SGPP1, NCEH1, TMEM117, YIPF6, STUB1, CD320	497	1
Gayal VS Cattle	Heart	GOTERM_MF_DIRECT	GO:0046872	metal ion binding	121	0.00050625	ZBTB25, ZNF292, RFESD, TESK1, ZBTB21, CISD2, TGM1, ZC3H12D, ZFP36, ZNF81, TDO2, ENPP4, ZNF687, FADS1, NUDT13, ZNF18, ENDOG, RSAD2, USP2, GTF3A, ENTPD8, SDHD, ZBTB33, THAP4, ARMC1, THAP5, FDX1, RUFY2, ZNF713, UQCRC1, BTK, DUS3L, DPEP3, ZNF672, ZNF792, RTEL1, RNASEH2A, ENDOD1, ZC3HAV1, GTF2E1, GNS, GLIS2, NTHL1, AMDHD1, ZKSCAN2, HMOX1, SMYD3, CYC1, RIMKLA, PDZD8, RIMKLB, ZC3H14, PRNP, EGR3, ADHFE1,…	1142	0.479419
Gayal VS Cattle	Heart	GOTERM_MF_DIRECT	GO:0008324	cation transmembrane transporter activity	4	0.00431207	SLC41A3, SLC30A4, SLC30A1	5	1
Gayal VS Cattle	Heart	GOTERM_MF_DIRECT	GO:0020037	heme binding	17	0.0259047	HBA, CYP4B1, NR1D1, SDHD, PTGS2, CYP2C19, CYP3A5, CYP8B1, CYP27B1, PGRMC1, PGRMC2, TDO2, CYP11A1, HMOX1, CYC1, FADS1	120	1
Gayal VS Cattle	Heart	GOTERM_MF_DIRECT	GO:0003824	catalytic activity	12	0.0349611	HPGD, AUH, RSAD2, EHHADH, TYW1, UQCRC1, ACSL4, GTF2F1, ENPP5, SYN1, FAHD2A, MUTYH	76	1
Gayal VS Cattle	Heart	KEGG_PATHWAY	bta01100	Metabolic pathways	123	1.33002e-05	PANK4, DMGDH, PI4K2B, GDA, CPOX, NADSYN1, COX6A2, LIPC, TDO2, GAMT, G6PC, GLCE, IPMK, TALDO1, ALG3, ACSL4, SDHD, ACSL3, UPB1, MINPP1, UQCRC1, PLPP3, ISYNA1, GNS, MTMR6, ADH6, PLD2, HSD11B1, UGCG, CYP27B1, FUT7, MAN2A1, CYP11A1, AMDHD1, INPP5J, ATP6V0A2, CYC1, PRODH, RIMKLA, RIMKLB, ST3GAL2, COX10, GGT6, AGXT2, IDH1, B3GALT4, COQ7, DHFR, ALDH6A1, BHMT, AKR1B10, NAT1, PAH, GALK1, ALAS1, TREH, HEXA,…	1235	0.00360436
Gayal VS Cattle	Heart	KEGG_PATHWAY	bta03320	PPAR signaling pathway	14	0.000906061	ADIPOQ, APOA2, AQP7, ILK, ACSL4, ACSL3, APOA5, CYP8B1, SCD, EHHADH, SLC27A6, ANGPTL4, ACOX3, SLC27A2	70	0.0791586
Gayal VS Cattle	Heart	KEGG_PATHWAY	bta00052	Galactose metabolism	9	0.000966116	GALE, AKR1B10, GALT, G6PC, PGM2, LCT, GLA, GALK1	31	0.0791586
Gayal VS Cattle	Heart	KEGG_PATHWAY	bta05020	Prion diseases	9	0.00121125	C1QB, PRNP, STIP1, C5, IL1B, C8B, C8A, ELK1, C1QC	32	0.0791586
Gayal VS Cattle	Heart	KEGG_PATHWAY	bta04610	Complement and coagulation cascades	14	0.00154805	C1QB, F10, F12, C5AR1, F2R, C8B, F2, TFPI, C8A, KNG1, C5, C3AR1, MBL2, C1QC	74	0.0791586
Gayal VS Cattle	Heart	KEGG_PATHWAY	bta04146	Peroxisome	15	0.00175259	PECR, IDH1, PEX11A, MPV17L, ACSL4, ACSL3, PEX12, NUDT7, EHHADH, PEX6, AGPS, ACOX3, AGXT, SLC27A2, NUDT13	84	0.0791586
Gayal VS Cattle	Heart	KEGG_PATHWAY	bta04640	Hematopoietic cell lineage	14	0.01055	ITGAM, CSF1, ITGA4, TFRC, IL11RA, IL1R1, ITGA1, GP1BA, TNF, FCER2, IL1B, KIT, IL7R, IL6R	92	0.408434
Gayal VS Cattle	Heart	KEGG_PATHWAY	bta04151	PI3K-Akt signaling pathway	36	0.0153085	CHRM2, CDKN1A, HSP90AB1, CDKN1B, ITGB5, CSF1, YWHAB, FASLG, FOXO3, FGF2, CASP9, VTN, CCND2, CREB3L3, EIF4EBP1, THEM4, ITGB8, ITGAV, IL6R, MCL1, ANGPT2, G6PC, ITGA4, ANGPT1, RPS6, ITGA1, F2R, EFNA2, KIT, DDIT4, IL7R, SGK2, MET, FGF10, IFNAR1, TLR2	347	0.480251
Gayal VS Cattle	Heart	KEGG_PATHWAY	bta05150	Staphylococcus aureus infection	10	0.0194746	C1QB, C5, ITGAM, C5AR1, PTAFR, C3AR1, BOLA-DMB, MBL2, C1QC, ICAM1	59	0.480251
Gayal VS Cattle	Heart	KEGG_PATHWAY	bta04068	FoxO signaling pathway	17	0.0200274	PLK3, CDKN1A, CDKN1B, G6PC, HOMER2, PLK1, SETD7, FASLG, FOXO3, ATG12, TGFBR2, CCNB2, CCND2, TNFSF10, SKP2, IL7R, SGK2	132	0.480251
Gayal VS Cattle	Heart	KEGG_PATHWAY	bta04210	Apoptosis	10	0.0261875	NFKBIA, CASP9, ENDOG, AIFM1, CASP6, CASP3, TNFSF10, RIPK1, FASLG, TNF	62	0.480251
Gayal VS Cattle	Heart	KEGG_PATHWAY	bta03022	Basal transcription factors	8	0.0270896	TAF6L, TAF8, TBPL1, GTF2H1, TAF6, GTF2F1, GTF2E1, GTF2H4	43	0.480251
Gayal VS Cattle	Heart	KEGG_PATHWAY	bta04060	Cytokine-cytokine receptor interaction	24	0.0283543	CX3CR1, CCL25, CSF1, IL11RA, TNFSF15, IL1R1, FASLG, IL1RAP, TNF, TGFBR2, IL23A, IL1B, TNFSF10, CCL3, TNFRSF8, TNFSF8, AMH, IL7R, CCR5, CCL28, CCR4, IL6R, IL13RA1, IFNAR1	218	0.480251
Gayal VS Cattle	Heart	KEGG_PATHWAY	bta05168	Herpes simplex infection	21	0.0399003	RNASEL, FASLG, PTPN11, HCFC2, TNF, NFKBIA, TAF6L, NXF1, PER1, C5, UBE2R2, EEF1D, IL1B, CASP3, TBPL1, TAF6, SKP2, BOLA-DMB, NFKBIB, IFNAR1, TLR2	190	0.636058
Gayal VS Cattle	Kidney	GOTERM_BP_DIRECT	GO:1901657	glycosyl compound metabolic process	4	0.00313042	KLB, KL, LCTL, LCT	5	1
Gayal VS Cattle	Kidney	GOTERM_BP_DIRECT	GO:0007154	cell communication	7	0.00429857	GJA1, GJC2, FRAS1, GJA9, FREM1, FREM2, SLC8A2	23	1
Gayal VS Cattle	Kidney	GOTERM_BP_DIRECT	GO:0045766	positive regulation of angiogenesis	14	0.00629234	CCL24, RAMP2, SPHK1, HSPB1, FGF2, TGFBR2, AQP1, GREM1, C5, ADM2, ZC3H12A, C3AR1, AGGF1, CCR3	85	1
Gayal VS Cattle	Kidney	GOTERM_BP_DIRECT	GO:0009636	response to toxic substance	8	0.0099436	GJC2, CCL5, PON1, SLC30A4, CCL4, XPA, BLMH, SLC18A2	35	1
Gayal VS Cattle	Kidney	GOTERM_BP_DIRECT	GO:0007219	Notch signaling pathway	12	0.0140746	CDKN1B, APH1B, MAML2, POFUT1, IFT172, HEY2, PGAM2, HES1, S1PR3, FAT4, TGFBR2, MIB1	74	1
Gayal VS Cattle	Kidney	GOTERM_BP_DIRECT	GO:0006749	glutathione metabolic process	7	0.0140997	GGT5, GPX1, GSTP1, GSTT4, GSTT1, GDAP1, CLIC1	29	1
Gayal VS Cattle	Kidney	GOTERM_BP_DIRECT	GO:0007160	cell-matrix adhesion	10	0.0237442	CD63, BCAM, OTOA, CDK5, ITGB3, ITGA1, ITGB8, EPDR1, ITGAV, FREM1	60	1
Gayal VS Cattle	Kidney	GOTERM_BP_DIRECT	GO:0051092	positive regulation of NF-kappaB transcription factor activity	13	0.0256184	MTPN, PRKCI, TRIM52, RNF25, SPHK1, IL1RAP, AGER, GREM1, CD40LG, RIPK1, TRIM32, LTF, TLR2	91	1
Gayal VS Cattle	Kidney	GOTERM_BP_DIRECT	GO:0001525	angiogenesis	17	0.0262988	MED1, RAMP2, ANXA2, ANGPT1, NRXN1, VASH1, MEOX2, HS6ST1, FGF2, SAT1, ESM1, POFUT1, ADM2, ZC3H12A, ITGAV, TGFBI, EPHB1	134	1
Gayal VS Cattle	Kidney	GOTERM_BP_DIRECT	GO:2000503	positive regulation of natural killer cell chemotaxis	3	0.0270403	CCL5, CCL4, CXCL14	4	1
Gayal VS Cattle	Kidney	GOTERM_BP_DIRECT	GO:0032680	regulation of tumor necrosis factor production	3	0.0270403	ZFP36, ANGPT1, LTF	4	1
Gayal VS Cattle	Kidney	GOTERM_BP_DIRECT	GO:0055114	oxidation-reduction process	32	0.0383011	NDUFB7, HPGD, NDUFA11, MRPS36, NDUFB11, NDUFB5, NXN, HMGCR, HSD17B10, GULO, CYP26B1, TDO2, FADS6, PRDX1, TYW1, CYC1, NDUFA9, NDUFA8, GPX1, DCXR, CYP51A1, PIPOX, CYBA, PTGR1, COQ7, DHFR, ALDH6A1, NDUFS8, SCD, PAH, FDX1, NDUFS3	316	1
Gayal VS Cattle	Kidney	GOTERM_BP_DIRECT	GO:0071356	cellular response to tumor necrosis factor	9	0.0493954	CCL14, CCL24, SFRP1, BAG4, ZFP36, CCL5, ZC3H12A, CCL4, RIPK1	58	1
Gayal VS Cattle	Kidney	GOTERM_BP_DIRECT	GO:0006954	inflammatory response	23	0.0496572	GGT5, CCL14, CCL24, NGFR, PTGIR, NRROS, TICAM2, SPHK1, LY96, CYBA, AGER, C5, CYP26B1, CD40LG, CCL5, TOLLIP, CCL4, C3AR1, TNFRSF8, S1PR3, CCR3, PTGDR, TLR2	215	1
Gayal VS Cattle	Kidney	GOTERM_BP_DIRECT	GO:0032868	response to insulin	6	0.0497209	EGR1, VGF, SESN3, SESN2, IGF2, OGT	29	1
Gayal VS Cattle	Kidney	GOTERM_CC_DIRECT	GO:0005747	mitochondrial respiratory chain complex I	9	0.0135335	NDUFA9, NDUFA8, NDUFB7, NDUFS8, NDUFA11, NDUFB11, NDUFB5, NDUFS3, NDUFC2	47	1
Gayal VS Cattle	Kidney	GOTERM_CC_DIRECT	GO:0070062	extracellular exosome	173	0.0157954	RAB3B, SCARB2, TFRC, CLSTN3, GDA, RAB3D, NUDT1, HIKESHI, SAT2, RPL10A, AQP1, SMC2, TXNDC17, ICAM1, TGM1, GJA1, LGALS1, SNRPD2, ARHGDIB, TNFSF10, TNFRSF8, CPNE3, ENPP4, EPHB1, TGM3, GAMT, SLC30A7, PRKCI, RPS7, TPM4, SYTL1, TALDO1, EPDR1, ACSL4, SCAMP3, TOM1L1, TIAM2, ACE2, MINPP1, SFRP1, BCAM, PPA1, GEMIN4, PKP1, CHMP4A, S100A4, FREM2, FBLN7, CD274, RAB5B, SUCNR1, KLK1, PSMD13, GSTCD, C15H11ORF52,…	2162	1
Gayal VS Cattle	Kidney	GOTERM_MF_DIRECT	GO:0046872	metal ion binding	91	0.0372796	PLEKHF2, ZMYND15, ZBTB25, ZC3H3, ZNF292, TESK1, ZBTB21, ZC3H8, CTCF, TGM1, ZC3H12D, ZFP36, MCEE, MT2A, TDO2, ZNF280B, ZC3H12A, ITGAV, ENPP4, ZNF687, ZNF202, FADS1, ZNF683, KLF11, PRKCI, ENDOG, KCND1, RSAD2, USP2, NME2, GTF3A, CYBA, ZBTB33, MSS51, FAHD2A, TGFBR2, ARMC1, ACE2, NDUFS8, MBLAC2, THAP5, ZNF639, FDX1, ZNF713, TUT1, RHOU, CLEC4E, ZSCAN29, DPEP3, ZNF197, RTEL1, RNASEH2A, NRXN1, ENDOD1, GM…	1142	1
Gayal VS Cattle	Kidney	GOTERM_MF_DIRECT	GO:0008324	cation transmembrane transporter activity	3	0.0377913	SLC30A4, SLC30A1	5	1
Gayal VS Cattle	Kidney	KEGG_PATHWAY	bta04060	Cytokine-cytokine receptor interaction	29	0.000135213	CX3CR1, CSF3R, FASLG, IL1RAP, CXCL14, CXCL16, CCL5, CCL4, TNFSF10, TNFRSF8, IL6R, CCR3, IL13RA1, IL12RB2, NGFR, XCR1, TNFSF14, TNFSF15, OSM, BMP7, EPOR, TGFBR2, CD40LG, IL23A, LTA, TNFSF8, LTB, IL7R, IFNAR1	218	0.0351555
Gayal VS Cattle	Kidney	KEGG_PATHWAY	bta03010	Ribosome	18	0.00312411	RPS7, MRPS14, MRPL18, MRPS11, RPS6, RPLP0, MRPL16, MRPS18A, RPL10A, MRPS7, RPL6, MRPL2, RPS17, RPL18A, RPL27, RPL15, FAU, RPL29	134	0.379208
Gayal VS Cattle	Kidney	KEGG_PATHWAY	bta00190	Oxidative phosphorylation	18	0.00492258	NDUFA9, NDUFA8, COX8B, NDUFB7, NDUFA11, NDUFB11, NDUFB5, NDUFC2, UQCR10, COX5B, COX6A2, NDUFS8, UQCRQ, PPA1, ATP6V0A2, NDUFS3, CYC1, COX10	140	0.379208
Gayal VS Cattle	Kidney	KEGG_PATHWAY	bta05010	Alzheimer's disease	21	0.00583397	NDUFA9, NDUFA8, COX8B, NDUFB7, NDUFA11, NDUFB11, NDUFB5, NDUFC2, UQCR10, COX5B, GRIN2C, HSD17B10, COX6A2, BACE2, APH1B, NDUFS8, CDK5, UQCRQ, CASP3, NDUFS3, CYC1	178	0.379208
Gayal VS Cattle	Kidney	KEGG_PATHWAY	bta01100	Metabolic pathways	96	0.00779426	PI4K2B, NDUFA11, GDA, HEXA, APIP, CPOX, SAT2, ACSM5, SAT1, COX6A2, MCEE, CYP26B1, TDO2, PGM2, MAN1A1, DLAT, NANS, GAMT, SDS, TPI1, COX8B, DCXR, SPHK1, IPMK, PGAM2, NME2, PIPOX, TALDO1, NDUFC2, ACSL4, ACSL3, MINPP1, ITPKC, NDUFS8, EHHADH, AGPS, POLR1C, NDUFS3, ACOX3, LCT, B4GALT7, PTGES, NDUFB7, AHCY, NDUFB5, NDUFB11, GCNT1, UQCR10, HMGCR, COX5B, SDSL, GNS, HSD17B10, SELENOI, MTMR6, PLD2, ADH6, PO…	1235	0.405302
Gayal VS Cattle	Kidney	KEGG_PATHWAY	bta04640	Hematopoietic cell lineage	13	0.00976251	CSF3R, ITGA4, TFRC, FLT3, ITGB3, ITGA1, GP1BA, EPOR, FCER2, CD5, CD19, IL7R, IL6R	92	0.423042
Gayal VS Cattle	Kidney	KEGG_PATHWAY	bta04932	Non-alcoholic fatty liver disease (NAFLD)	18	0.017732	NDUFA9, NDUFA8, COX8B, NDUFB7, NDUFA11, NDUFB11, NDUFB5, NDUFC2, FASLG, UQCR10, COX5B, COX6A2, NDUFS8, UQCRQ, CASP3, NDUFS3, CYC1, IL6R	160	0.657619
Gayal VS Cattle	Kidney	KEGG_PATHWAY	bta04064	NF-kappa B signaling pathway	12	0.0221327	NFKBIA, CD40LG, TICAM2, TNFSF14, CCL4, LTA, LY96, RIPK1, IRAK4, LTB, MAP3K14, ICAM1	91	0.657619
Gayal VS Cattle	Kidney	KEGG_PATHWAY	bta05012	Parkinson's disease	17	0.0227637	NDUFA9, NDUFA8, COX8B, NDUFB7, NDUFA11, NDUFB11, NDUFB5, NDUFC2, UQCR10, COX5B, COX6A2, NDUFS8, UQCRQ, CASP3, NDUFS3, CYC1, SLC18A2	152	0.657619
Gayal VS Cattle	Kidney	KEGG_PATHWAY	bta03320	PPAR signaling pathway	10	0.0256923	SCD, EHHADH, APOA2, SLC27A6, ACSL4, PLIN1, ACOX3, ACSL3, CPT1C, CYP8B1	70	0.668
Gayal VS Cattle	Kidney	KEGG_PATHWAY	bta04146	Peroxisome	11	0.0311716	NUDT7, EHHADH, PRDX1, PEX11A, AGPS, PIPOX, PEX10, ACSL4, ACOX3, ACSL3, PEX12	84	0.711052
Gayal VS Cattle	Kidney	KEGG_PATHWAY	bta04151	PI3K-Akt signaling pathway	31	0.0328178	HSP90AB1, CSF3R, CDKN1B, LAMC3, YWHAB, PKN3, ITGB3, FASLG, LAMC1, FGF2, FGF7, CCND2, CD19, THEM4, ITGB8, ITGAV, IL6R, MCL1, NGFR, ITGA4, ANGPT1, RPS6, ITGA1, OSM, EPOR, COL4A3, IL7R, MET, FGF10, IFNAR1, TLR2	347	0.711052
Gayal VS Cattle	Kidney	KEGG_PATHWAY	bta05168	Herpes simplex infection	19	0.0414963	RNASEL, TNFSF14, FASLG, PTPN11, HCFC2, NFKBIA, TAF6L, PER1, C5, UBE2R2, EEF1D, CCL5, CASP3, LTA, TAF6, SKP2, BOLA-DMB, IFNAR1, TLR2	190	0.829926
Gayal VS Cattle	Liver	GOTERM_BP_DIRECT	GO:0005975	carbohydrate metabolic process	19	0.00131963	KLB, CHIA, MANBA, PARG, B3GAT2, HHIP, HEXA, TALDO1, LCTL, YDJC, PGM2L1, GK5, UGDH, GLB1L, GLB1, SHPK, HHIPL1, LCT, CTBS	101	1
Gayal VS Cattle	Liver	GOTERM_BP_DIRECT	GO:0006749	glutathione metabolic process	8	0.00765733	GGT5, GPX1, GSTP1, GSTT4, MGST1, GSTT1, GDAP1, CLIC1	29	1
Gayal VS Cattle	Liver	GOTERM_BP_DIRECT	GO:0006979	response to oxidative stress	12	0.0099369	PRNP, NDUFS8, GPX1, SRXN1, ALS2, GPX3, IDH1, PRDX1, XPA, HMOX1, PSIP1, GCLM	61	1
Gayal VS Cattle	Liver	GOTERM_BP_DIRECT	GO:0097190	apoptotic signaling pathway	8	0.0248546	NGFR, TFPT, CD40, CD5, CD28, TNFRSF8, TNFRSF11B, TNFRSF4	36	1
Gayal VS Cattle	Liver	GOTERM_BP_DIRECT	GO:0032680	regulation of tumor necrosis factor production	3	0.036012	ZFP36, ANGPT1, LTF	4	1
Gayal VS Cattle	Liver	GOTERM_BP_DIRECT	GO:2000503	positive regulation of natural killer cell chemotaxis	3	0.036012	CCL5, CCL4, CXCL14	4	1
Gayal VS Cattle	Liver	GOTERM_BP_DIRECT	GO:0051897	positive regulation of protein kinase B signaling	10	0.0496433	BAG4, TGFB1, F10, THPO, ANGPT1, IGF2, GCNT2, CD28, FGF2, HBEGF	59	1
Gayal VS Cattle	Liver	GOTERM_CC_DIRECT	GO:0070062	extracellular exosome	219	9.99613e-05	TFRC, NUDT1, CLDN2, TXNDC17, ICAM1, LGALS3, LGALS1, SNRPD2, ANPEP, CPNE3, GAMT, ARRDC1, SYTL1, KRT7, TALDO1, SCAMP3, TIAM2, ACE2, BCAM, SLC5A8, SFRP1, SERPING1, PLPP3, FREM2, SLC22A6, ENDOD1, LYPD2, SDSL, GNS, CYB5R1, C5, PRDX5, RRAS, CD19, PRDX1, TSPAN1, PROM2, NAPSA, ST14, FZD4, IGF2, RASSF9, PM20D2, FIBP, ALDH6A1, BPIFB1, TCN2, TOLLIP, SDC1, FAT4, CALR, SLC22A8, ITM2B, CDC42SE2, CD320, SLC35F6…	2162	0.0558784
Gayal VS Cattle	Liver	GOTERM_CC_DIRECT	GO:0005739	mitochondrion	97	0.00122674	DMGDH, PECR, CERK, NDUFA11, TACO1, RAB3D, CPOX, YARS2, PYCARD, COMTD1, CHCHD2, MTRF1, ABHD11, ACAD10, MCCC2, ENDOG, SDS, PPTC7, CMC2, MNF1, CYBA, ARMC1, PYURF, DNAJC30, FDX1, DDIT4, SLC25A51, NAIF1, AK3, ARL2, SDSL, DNAJC27, ACAT2, DGUOK, CYB5R1, CYP27B1, PRDX5, MOBP, NTHL1, BLOC1S1, PRDX1, THEM4, RIPK1, CYC1, PRNP, MTERF3, UROS, BRI3BP, MAVS, ALDH6A1, NDUFAF6, CAPRIN2, ALDH18A1, SLC35F6, GFM1, H…	887	0.255506
Gayal VS Cattle	Liver	GOTERM_CC_DIRECT	GO:0005737	cytoplasm	291	0.00140492	SLC46A1, DQX1, EIF4A3, RTCB, TONSL, NADSYN1, AQP3, DCAF7, NUDT4, MT2A, RNF114, RASSF3, ANPEP, SPATA24, CDC27, FBXO3, FBXO6, FBXO5, SPA17, SOX7, GAMT, CHIA, SDS, DAPK2, KRT7, TALDO1, FRS2, HCFC2, KNSTRN, TIAM2, ARMC1, DHX40, ACE2, BIN2, DDIT4, PIH1D2, KCTD11, HECA, ATF4, PTGES, MTMR9, SDSL, OAZ1, OSGEP, SKA1, MTMR6, RIC8A, SULT1A1, BLOC1S6, PPP4C, DHX38, ACD, GADD45B, PLK1, NR1D1, PARP14, SULT1B1,…	3109	0.255506
Gayal VS Cattle	Liver	GOTERM_CC_DIRECT	GO:0005764	lysosome	23	0.00182831	ARSA, MANBA, NAPSA, TMEM150A, ARRDC3, HEXA, CXCR4, ZC3HAV1, GNS, UNC13D, TMEM59, MT2A, CTSO, DRAM1, AP5M1, GLB1, VMA21, CTSH, MAN2B1, DNASE2, GLA, CTBS, IFNAR1	141	0.255506
Gayal VS Cattle	Liver	GOTERM_CC_DIRECT	GO:0005789	endoplasmic reticulum membrane	41	0.0251681	RTN2, LRRC59, RTN1, NRROS, STX17, FKBP14, RTCB, MGST1, CISD2, HSD17B6, IER3IP1, PIGV, GULO, APOO, UFL1, HMOX1, TMEM208, GPAT3, TMED6, TMED5, SEC24A, FKBPL, RSAD2, TREX1, MX1, ORMDL1, FMO2, DGAT2L6, PAFAH2, RAB10, PYURF, DPM3, SCD, VAPB, VMA21, SERINC1, ANKS4B, PIGM, PLP2, KDELR3, PLPP3	365	1
Gayal VS Cattle	Liver	GOTERM_MF_DIRECT	GO:0061630	ubiquitin protein ligase activity	22	0.00450223	UBE2H, ANKIB1, RNF24, RNF25, UBE2C, LTN1, UBR3, RNF19B, UBR1, UBE2Z, TRAIP, RNF146, RNF114, UBE2R2, RNF128, HLTF, RNF181, FBXO6, VHL, ARIH1, TRIM32, RNF166	146	1
Gayal VS Cattle	Liver	GOTERM_MF_DIRECT	GO:0046872	metal ion binding	109	0.0177257	ZBTB25, ZNF292, RTCB, TESK1, CISD2, ALKBH7, TGM1, ZC3H12D, ZFP36, MT2A, ZNF609, ENPP4, ENPP3, ZNF687, ZNF445, NUDT14, ENDOG, RSAD2, USP2, GTF3A, CYBA, SDHD, ZBTB33, ARMC1, ACE2, THAP5, PDE12, FDX1, ZNF713, CLEC4E, DPEP3, ZSCAN29, RTEL1, RNASEH2A, ENDOD1, ZC3HAV1, GTF2E1, GNS, OSGEP, NLN, PPP4C, NTHL1, ZKSCAN2, HMOX1, ZNF667, SMYD3, CYC1, ZNF148, PDZD8, ZC3H14, PRNP, ZBTB16, TREX1, ZBTB10, ZNF34, …	1142	1
Gayal VS Cattle	Liver	GOTERM_MF_DIRECT	GO:0031624	ubiquitin conjugating enzyme binding	6	0.0245044	RNF114, ANKIB1, TOLLIP, RNF19B, ARIH1, RNF166	22	1
Gayal VS Cattle	Liver	KEGG_PATHWAY	bta04142	Lysosome	20	0.00120077	SCARB2, ARSA, CD63, MANBA, NAPSA, ATP6V0B, HEXA, GNS, IGF2R, CTSO, AP1G2, GM2A, GLB1, ATP6V0A2, CTSH, AP3S2, MAN2B1, DNASE2, GLA	126	0.176521
Gayal VS Cattle	Liver	KEGG_PATHWAY	bta04060	Cytokine-cytokine receptor interaction	29	0.00131732	CNTFR, CD40, CSF3R, CXCR4, TNFRSF11B, IL1RAP, CXCL14, CXCL16, THPO, CCL5, CCL4, TNFRSF8, CCR7, TNFRSF4, IL6R, CCR3, IL13RA1, IL12RB2, NGFR, TGFB1, TNFSF15, OSM, IFNLR1, TGFBR2, IL23A, LTB, CCL28, CCL27, IFNAR1	218	0.176521
Gayal VS Cattle	Liver	KEGG_PATHWAY	bta01100	Metabolic pathways	111	0.00365167	DMGDH, PI4K2B, CHPF, NDUFA11, GDA, CPOX, NADSYN1, SAT1, ANPEP, ENPP3, GAMT, MCCC2, SDS, GLCE, IPMK, TALDO1, SDHD, ACSL3, MINPP1, DPM3, CMPK1, PLPP3, PTGES, ISYNA1, NDUFB11, COX17, MRI1, SDSL, GNS, ACAT2, MTMR6, ADH6, PLD2, DGUOK, CYP27B1, FUT7, CYP2B6, MAN2A1, ATP6V0A2, CYC1, ST3GAL2, COX10, GGT5, UROS, IDH1, B3GALT4, PAFAH2, DHFR, ALDH6A1, G6PC3, NAT1, UQCRQ, ALDH18A1, GCLM, HEXA, APIP, PIK3C2A,…	1235	0.326215
Gayal VS Cattle	Liver	KEGG_PATHWAY	bta00480	Glutathione metabolism	10	0.0121453	GGT5, GPX1, GPX3, IDH1, ANPEP, GSTP1, MGST1, GSTT1, GCLM	54	0.739774
Gayal VS Cattle	Liver	KEGG_PATHWAY	bta04146	Peroxisome	13	0.0139263	PECR, IDH1, PEX11A, ACSL3, PEX12, PEX7, PRDX5, NUDT7, EHHADH, PEX6, PRDX1, AGPS, ACOX3	84	0.739774
Gayal VS Cattle	Liver	KEGG_PATHWAY	bta00052	Galactose metabolism	7	0.0191325	GALE, G6PC3, GLB1, PGM2, LCT, GLA	31	0.739774
Gayal VS Cattle	Liver	KEGG_PATHWAY	bta05020	Prion diseases	7	0.0221928	C1QB, PRNP, C5, CCL5, MAPK1, LAMC1, C1QC	32	0.739774
Gayal VS Cattle	Liver	KEGG_PATHWAY	bta03010	Ribosome	17	0.0254051	RPS7, MRPS14, MRPS12, RPS6, RPLP0, MRPL28, MRPS18A, RPL10A, RPL6, RPS14, MRPL2, RPS17, RPL18A, RPL27, RPL15, FAU, RPL29	134	0.739774
Gayal VS Cattle	Liver	KEGG_PATHWAY	bta04623	Cytosolic DNA-sensing pathway	10	0.0256718	NFKBIA, PYCARD, ZBP1, MAVS, CCL5, TREX1, POLR1C, CCL4, RIPK1, NFKBIB	61	0.739774
Gayal VS Cattle	Liver	KEGG_PATHWAY	bta04610	Complement and coagulation cascades	11	0.0334076	C1QB, CFD, F8, C5, F10, F12, C3AR1, SERPING1, CD59, C1QC, F5	74	0.813929
Gayal VS Cattle	Lung	GOTERM_BP_DIRECT	GO:0006954	inflammatory response	25	0.00299052	PTGER4, PTAFR, PTGER3, TNFRSF11B, NLRC4, AGER, CYP26B1, CCL5, C3AR1, CCL3, TNFRSF8, CCL1, CCR5, CCR3, PTGDR, IL10, GGT5, CCL25, NGFR, CCL24, PTGIR, TICAM2, CD40LG, TOLLIP, TLR2	215	1
Gayal VS Cattle	Lung	GOTERM_BP_DIRECT	GO:0050729	positive regulation of inflammatory response	9	0.00339938	PTGER4, CCL24, IL33, FABP4, CCL5, CCL3, CCL1, TNF, TLR2	42	1
Gayal VS Cattle	Lung	GOTERM_BP_DIRECT	GO:0071356	cellular response to tumor necrosis factor	10	0.00798463	CCL25, CCL24, SFRP1, BAG4, CCL5, GPD1, CCL3, ANKRD1, RIPK1, CCL1	58	1
Gayal VS Cattle	Lung	GOTERM_BP_DIRECT	GO:0007154	cell communication	6	0.0111198	GJA1, GJC2, GJA9, FREM1, FREM2, SLC8A2	23	1
Gayal VS Cattle	Lung	GOTERM_BP_DIRECT	GO:0007596	blood coagulation	9	0.0113346	BLOC1S6, SERPINE2, TFPI2, HPS4, SERPING1, GP1BA, ENPP4, TFPI, F5	51	1
Gayal VS Cattle	Lung	GOTERM_BP_DIRECT	GO:0045766	positive regulation of angiogenesis	12	0.0138174	GREM1, CCL24, ADM2, KDR, C3AR1, HSPB1, AGGF1, FGF2, CCR3, TGFBR2, AQP1, HIPK2	85	1
Gayal VS Cattle	Lung	GOTERM_BP_DIRECT	GO:0007219	Notch signaling pathway	11	0.0138735	FOXC2, HHEX, HEY1, POFUT1, NOTCH4, IFT172, KCNA5, FAT4, AGXT, TGFBR2, MIB1	74	1
Gayal VS Cattle	Lung	GOTERM_BP_DIRECT	GO:2000503	positive regulation of natural killer cell chemotaxis	3	0.0204737	CCL5, CCL3, CXCL14	4	1
Gayal VS Cattle	Lung	GOTERM_BP_DIRECT	GO:0051092	positive regulation of NF-kappaB transcription factor activity	13	0.0256184	MTPN, PRKCI, TRIM52, RNF25, SPHK1, IL1RAP, AGER, GREM1, CD40LG, RIPK1, TRIM32, LTF, TLR2	91	1
Gayal VS Cattle	Lung	GOTERM_BP_DIRECT	GO:0006749	glutathione metabolic process	6	0.0290694	GGT5, GSTP1, GSTT4, MGST1, GSTT1, GDAP1	29	1
Gayal VS Cattle	Lung	GOTERM_BP_DIRECT	GO:1901657	glycosyl compound metabolic process	3	0.0327548	KLB, LCTL, LCT	5	1
Gayal VS Cattle	Lung	GOTERM_BP_DIRECT	GO:0043410	positive regulation of MAPK cascade	8	0.0406737	NGFR, IGFBP4, CAV2, IGFBP3, IGF2, CDK10, TNFRSF11B, ADRB2	53	1
Gayal VS Cattle	Lung	GOTERM_BP_DIRECT	GO:0048247	lymphocyte chemotaxis	5	0.0415643	CCL25, CCL24, CCL5, CCL3, CCL1	22	1
Gayal VS Cattle	Lung	GOTERM_BP_DIRECT	GO:0007229	integrin-mediated signaling pathway	9	0.0428914	ITGAM, ITGA4, RCC2, PLEK, ITGA1, NME2, ITGB8, MADCAM1, ITGAV	65	1
Gayal VS Cattle	Lung	GOTERM_BP_DIRECT	GO:0070098	chemokine-mediated signaling pathway	7	0.0491193	CCL25, CCL24, CCL5, CCL3, CXCR4, CCL1, CCR5	44	1
Gayal VS Cattle	Lung	GOTERM_BP_DIRECT	GO:0042730	fibrinolysis	4	0.049516	ANXA2, SERPING1, GP1BA, F2	14	1
Gayal VS Cattle	Lung	GOTERM_CC_DIRECT	GO:0005764	lysosome	20	0.000896495	UVRAG, TMEM150A, ARRDC3, RNASE6, HPS4, CXCR4, EPDR1, GNS, UNC13D, TMEM59, MT2A, GJA1, DRAM1, AP5M1, VMA21, IL1B, DNASE2, GLA, CTBS, IFNAR1	141	0.43211
Gayal VS Cattle	Lung	GOTERM_CC_DIRECT	GO:0070062	extracellular exosome	157	0.0105443	RAB3B, SCARB2, GDA, RAB3D, NUDT1, LOXL4, RPL10A, AQP1, SMC2, TXNDC17, ICAM1, TGM1, GJA1, LGALS1, TNFSF10, TNFRSF8, CPNE3, ENPP4, SLC39A4, GAMT, SLC30A7, TPM4, IGFBP3, ACOT11, SERPINF2, ADIPOQ, SYTL1, RNASE6, EPDR1, SCAMP3, TIAM2, ACE2, MINPP1, SLC5A8, SFRP1, PPA1, GPD1, GEMIN4, PKP1, SERPING1, CHMP4B, CHMP4A, S100A4, FREM2, FBLN7, RAB5B, ENPEP, TSG101, SUCNR1, KLK1, GSTCD, ENDOD1, RHOBTB3, LYPD2,…	2162	1
Gayal VS Cattle	Lung	GOTERM_CC_DIRECT	GO:0031307	integral component of mitochondrial outer membrane	5	0.0209462	ARMCX3, FIS1, FUNDC1, BAK1, GDAP1	18	1
Gayal VS Cattle	Lung	GOTERM_CC_DIRECT	GO:0005581	collagen trimer	9	0.0212135	C1QTNF3, COLEC10, C1QTNF2, MGC137211, MGC137014, ADIPOQ, CTHRC1, MBL2, C1QL1	57	1
Gayal VS Cattle	Lung	GOTERM_MF_DIRECT	GO:0008009	chemokine activity	7	0.0142723	CCL25, CCL24, CCL5, CCL3, CCL1, CXCL14, CXCL16	36	1
Gayal VS Cattle	Lung	GOTERM_MF_DIRECT	GO:0004672	protein kinase activity	14	0.0471556	CDKL2, RNASEL, NPR2, FASTKD3, LIMK1, TESK1, KALRN, STK36, CCL5, FASTK, ULK3, CCL3, RIPK1, SCYL1	138	1
Gayal VS Cattle	Lung	KEGG_PATHWAY	bta04060	Cytokine-cytokine receptor interaction	28	1.29587e-05	CXCR4, TNFRSF11B, CXCL14, TNF, CXCL16, TNFSF13B, CCL5, TNFSF10, CCL3, TNFRSF8, CCR6, AMH, CCR5, IL6R, CCR3, IL13RA1, IL12RB2, IL10, CCL25, NGFR, IFNLR1, TGFBR2, CD40LG, IL23A, IL1B, TNFSF8, CCL27, IFNAR1	218	0.00331744
Gayal VS Cattle	Lung	KEGG_PATHWAY	bta00260	Glycine, serine and threonine metabolism	8	0.00406055	GAMT, DMGDH, BHMT, ALAS1, GLDC, PIPOX, SDSL, AGXT	41	0.408025
Gayal VS Cattle	Lung	KEGG_PATHWAY	bta00052	Galactose metabolism	6	0.0185022	GALE, G6PC, PGM2, LCT, GLA	31	0.883938
Gayal VS Cattle	Lung	KEGG_PATHWAY	bta04610	Complement and coagulation cascades	9	0.0325789	SERPINF2, C3AR1, SERPING1, F2, TFPI, C8A, MBL2, SERPINA5, F5	74	0.883938
Gayal VS Cattle	Lung	KEGG_PATHWAY	bta04623	Cytosolic DNA-sensing pathway	8	0.0333514	NFKBIA, ZBP1, IL33, POLR3B, CCL5, IL1B, POLR1C, RIPK1	61	0.883938
Gayal VS Cattle	Lung	KEGG_PATHWAY	bta04620	Toll-like receptor signaling pathway	11	0.0391865	NFKBIA, TICAM2, TOLLIP, CCL5, IL1B, CCL3, RIPK1, IRAK4, TNF, IFNAR1, TLR2	105	0.883938
Gayal VS Cattle	Lung	KEGG_PATHWAY	bta05133	Pertussis	9	0.0399672	IL10, ITGAM, TICAM2, IL23A, CASP3, IL1B, SERPING1, IRAK4, TNF	77	0.883938
Gayal VS Cattle	Lung	KEGG_PATHWAY	bta04640	Hematopoietic cell lineage	10	0.0423846	ITGAM, ITGA4, CD5, IL1B, CD19, ITGA1, GP1BA, CD3G, IL6R, TNF	92	0.883938
Gayal VS Cattle	Muscle	GOTERM_BP_DIRECT	GO:0007219	Notch signaling pathway	16	0.000476414	FOXC2, CDKN1B, MAML2, IFT172, ANXA4, PGAM2, TGFBR2, IFT74, BMP2, HHEX, POFUT1, HEY2, HES1, S1PR3, FAT4, HOXD3	74	1
Gayal VS Cattle	Muscle	GOTERM_BP_DIRECT	GO:0042730	fibrinolysis	6	0.00308652	ANXA2, TMPRSS6, F12, PROS1, GP1BA, F2	14	1
Gayal VS Cattle	Muscle	GOTERM_BP_DIRECT	GO:0071910	determination of liver left/right asymmetry	4	0.00780186	CCDC39, DNAAF1, NPHP3, PKD2	6	1
Gayal VS Cattle	Muscle	GOTERM_BP_DIRECT	GO:0006457	protein folding	17	0.00823095	MKKS, HSP90AB1, FKBP14, DNAJB13, PPWD1, HSCB, CWC27, DNAJB1, PDCL3, TMX4, TMX1, DNAJA4, CDC37, QSOX2, PPIL4, FKBP5, NKTR	107	1
Gayal VS Cattle	Muscle	GOTERM_BP_DIRECT	GO:0005975	carbohydrate metabolic process	16	0.0109559	KLB, CHIA, MDH2, MPI, LCTL, PGM2L1, GK5, UGDH, SHPK, GPD1, HHIPL1, LCT, B4GALT7, CTBS, CHST2, B4GALT4	101	1
Gayal VS Cattle	Muscle	GOTERM_BP_DIRECT	GO:0070493	thrombin receptor signaling pathway	4	0.0128703	HPGD, F2R, PLEK, IQGAP2	7	1
Gayal VS Cattle	Muscle	GOTERM_BP_DIRECT	GO:0001569	patterning of blood vessels	7	0.0128983	DLL4, FOXC2, EDNRA, EDN1, SFRP2, SRF, TGFBR2	26	1
Gayal VS Cattle	Muscle	GOTERM_BP_DIRECT	GO:0071356	cellular response to tumor necrosis factor	11	0.012987	CCL14, CCL25, CCL24, SFRP1, BAG4, ZFP36, ZC3H12A, GPD1, CCL3, RIPK1, BRCA1	58	1
Gayal VS Cattle	Muscle	GOTERM_BP_DIRECT	GO:0009636	response to toxic substance	8	0.0163734	GJC2, TTPA, PON1, SLC30A4, XPA, CCL3, NUPR1, SLC18A2	35	1
Gayal VS Cattle	Muscle	GOTERM_BP_DIRECT	GO:0042776	mitochondrial ATP synthesis coupled proton transport	3	0.0171256	STOML2, CYC1, COX5B	3	1
Gayal VS Cattle	Muscle	GOTERM_BP_DIRECT	GO:0030194	positive regulation of blood coagulation	4	0.0194165	F12, F2R, ENPP4, F2	8	1
Gayal VS Cattle	Muscle	GOTERM_BP_DIRECT	GO:0035914	skeletal muscle cell differentiation	9	0.0210592	RB1, EGR2, BTG2, ANKRD33, ANKRD2, NUPR1, FOS, ATF3, BCL9L	45	1
Gayal VS Cattle	Muscle	GOTERM_BP_DIRECT	GO:0006954	inflammatory response	26	0.0273836	CCL14, CSF1, C5AR2, PTAFR, PTGER3, LY96, AGER, KNG1, NFKBIZ, C3AR1, CCL3, TNFRSF8, S1PR3, JAK2, PTGDR, IL10, CCL25, CCL24, PTGIR, TICAM2, F2R, BMP2, TOLLIP, KIT, PLAA, TLR2	215	1
Gayal VS Cattle	Muscle	GOTERM_BP_DIRECT	GO:0032680	regulation of tumor necrosis factor production	3	0.0324938	ZFP36, ANGPT1, LTF	4	1
Gayal VS Cattle	Muscle	GOTERM_BP_DIRECT	GO:0007596	blood coagulation	9	0.0414237	BLOC1S6, SERPINE2, F12, PROS1, GP1BA, ENPP4, TFPI, KNG1, F5	51	1
Gayal VS Cattle	Muscle	GOTERM_BP_DIRECT	GO:0051092	positive regulation of NF-kappaB transcription factor activity	13	0.0483651	MTPN, PRKCI, TRIM52, RNF25, IRAK3, IL1RAP, AGER, GREM1, TRAF5, RIPK1, RAB7B, LTF, TLR2	91	1
Gayal VS Cattle	Muscle	GOTERM_CC_DIRECT	GO:0005789	endoplasmic reticulum membrane	47	0.000442155	PPP1R15A, RTN2, STX17, RETSAT, FKBP14, CISD2, HSD17B6, IER3IP1, GBA2, CYP3A5, PIGV, APOO, UFL1, PGRMC1, NSDHL, CREB3L3, HMOX1, LRAT, TMED7, TMED6, TMED5, IKBIP, XBP1, SEC24A, RSAD2, CYP51A1, MX1, ORMDL1, FMO2, FMO3, FMO4, DGAT2L6, DDOST, PAFAH2, TM6SF2, RAB10, TTC9, TMX1, VMA21, LPCAT3, SERINC1, PIGM, PLP2, KDELR3, PLPP3, FKBP5, SLC27A4	365	0.241859
Gayal VS Cattle	Muscle	GOTERM_CC_DIRECT	GO:0070062	extracellular exosome	195	0.00510411	GLTP, CPNE8, SERPINE1, NUDT1, SMC2, ICAM1, LGALS3, GJA1, LGALS1, TNFSF10, CPNE3, GAMT, PRKCI, ARRDC1, RNASE6, ACSL4, SCAMP3, GAREM2, TIAM2, SLC5A8, AZGP1, SFRP1, CRISPLD1, CDC37, COL8A1, PLPP3, GPM6A, C15H11ORF52, ENDOD1, LYPD2, IQGAP2, GNS, ZMPSTE24, FLRT2, PRKAR2B, ZNHIT6, PCBP1, ATP6V1C1, PROM2, NAPSA, IGF2, RASSF9, PRRC2A, PM20D2, BHMT, GPR180, TOLLIP, FAT4, CC2D1A, CDC42SE2, SLC35F6, BTG2, C…	2162	0.697988
Gayal VS Cattle	Muscle	GOTERM_CC_DIRECT	GO:0005764	lysosome	18	0.0378722	NAPSA, TMEM150A, ARRDC3, RNASE6, CXCR4, EPDR1, ZC3HAV1, GNS, UNC13D, TMEM59, GJA1, DRAM1, AP5M1, VMA21, MAN2B1, RAB7B, CTBS, IFNAR1	141	1
Gayal VS Cattle	Muscle	GOTERM_CC_DIRECT	GO:0005794	Golgi apparatus	52	0.0430969	MAML2, GORAB, MANEA, FGFRL1, FGF7, GJA1, DUSP10, KIF1C, TMED7, TMED5, SCYL1, SLC30A7, CCDC110, TIPIN, TICAM2, SLC30A5, GLCE, ZDHHC12, SLC30A1, ACSL3, TERF2, HAUS2, SYN1, ADAM19, CCNA2, PREPL, RNF128, EAPP, RAB7B, PLPP3, TLR2, PPP1R15A, CUL7, PKDCC, TMF1, XPA, ZC3HAV1, FGD1, LRP6, STRN3, PLD2, VPS51, NAA25, PRNP, NDFIP2, FZD5, RAB10, MOB4, KLF5, RAB14, CORO7, CBLN3	528	1
Gayal VS Cattle	Muscle	GOTERM_CC_DIRECT	GO:0005739	mitochondrion	82	0.0446895	TDRKH, PECR, SLC35F6, GFM1, HSP90AB1, NDUFA11, TACO1, RAB3D, HSPB7, CPOX, HSCB, YARS2, THG1L, CHCHD2, TMEM223, MTRF1, STK11, GJA1, AUH, RFK, OPA3, FLVCR1, SLC25A47, RAB8B, ENDOG, PPTC7, CMC2, DCXR, ACSL4, MRPL46, HDHD3, ARMC1, CTU2, RAD51C, RRM2B, DNAJC30, AGPS, FDX1, GPD1, UQCRC1, NDUFS2, SLC25A51, FAM32A, L2HGDH, PPP1R15A, LIPT1, URI1, OAT, STX17, MRPL18, NOL7, NAIF1, AK3, FITM2, MRPL58, SPG7, …	887	1
Gayal VS Cattle	Muscle	GOTERM_MF_DIRECT	GO:0046872	metal ion binding	113	0.000648299	ZBTB25, GFI1, ZNF292, RFESD, TESK1, CISD2, ALKBH7, TGM1, ZC3H12D, ZFP36, ZNF609, TDO2, ZC3H12A, ENPP4, ZNF687, ZFP37, PRKCI, ENDOG, RSAD2, OSR1, USP2, GTF3A, ZNF10, SDHD, ZBTB33, ARMC1, THAP5, FDX1, RUFY2, ZNF713, UQCRC1, ATF7, ZNF311, ZSCAN29, ZNF672, ZNF792, RTEL1, TSHZ3, ENDOD1, ZC3HAV1, GNS, GLIS2, NTHL1, HMOX1, ZNF667, SMYD3, HIVEP2, CYC1, PDZD8, RIMKLB, ZC3H14, PRNP, EGR2, EGR3, TIPARP, ZBT…	1142	0.561427
Gayal VS Cattle	Muscle	GOTERM_MF_DIRECT	GO:0008324	cation transmembrane transporter activity	4	0.00347885	SLC41A3, SLC30A4, SLC30A1	5	1
Gayal VS Cattle	Muscle	GOTERM_MF_DIRECT	GO:0003950	NAD+ ADP-ribosyltransferase activity	5	0.0313356	PARP3, TIPARP, ZC3HAV1, PARP14, PARP12	17	1
Gayal VS Cattle	Muscle	GOTERM_MF_DIRECT	GO:0042813	Wnt-activated receptor activity	5	0.0313356	SFRP1, SFRP2, FZD5, FZD9, LRP6	17	1
Gayal VS Cattle	Muscle	GOTERM_MF_DIRECT	GO:0017147	Wnt-protein binding	5	0.0313356	SFRP1, SFRP2, FZD5, FZD9, LRP6	17	1
Gayal VS Cattle	Muscle	GOTERM_MF_DIRECT	GO:0008201	heparin binding	14	0.0450075	AOC1, ECM2, SERPINE2, ANXA4, APOA5, FGF2, AGER, FGFRL1, SFRP1, OGN, RSPO2, RSPO3, LTF, HBEGF	106	1
Gayal VS Cattle	Muscle	KEGG_PATHWAY	bta04610	Complement and coagulation cascades	14	0.00070211	C1QB, F12, PROS1, F2R, SERPINE1, F2, TFPI, C8A, KNG1, F5, C3AR1, CFB, MBL2, C1QC	74	0.187463
Gayal VS Cattle	Muscle	KEGG_PATHWAY	bta03460	Fanconi anemia pathway	10	0.00505184	TOP3B, BRIP1, RAD51C, ERCC4, RMI1, REV3L, HES1, BRCA1, FANCE, PALB2	52	0.674421
Gayal VS Cattle	Muscle	KEGG_PATHWAY	bta05020	Prion diseases	7	0.0142151	C1QB, PRNP, STIP1, MAP2K1, C8A, ELK1, C1QC	32	0.985739
Gayal VS Cattle	Muscle	KEGG_PATHWAY	bta04068	FoxO signaling pathway	16	0.0203309	IL10, PLK3, MAP2K1, CDKN1A, CDKN1B, GADD45B, IRS1, PLK1, FASLG, ATG12, TGFBR2, STK11, TNFSF10, HOMER3, SKP2, IL7R	132	0.985739
Gayal VS Cattle	Muscle	KEGG_PATHWAY	bta03018	RNA degradation	11	0.0216447	DDX6, ZCCHC7, BTG2, PNPT1, DIS3, CNOT1, DIS3L, PABPC5, C1D, PABPC4L, MPHOSPH6	76	0.985739
Gayal VS Cattle	Muscle	KEGG_PATHWAY	bta01100	Metabolic pathways	96	0.0241913	PANK4, PI4K2B, ALAS1, NDUFA11, GDA, TREH, MPI, CPOX, PIK3C2A, PIGV, GBA2, COX6A2, NSDHL, SPTLC1, SPR, ALDH2, TDO2, RFK, DBT, REV3L, PGM2, UPP2, MAN1A1, A4GALT, NANS, GAMT, TPI1, GGPS1, PLA2G4B, DCXR, GLCE, IPMK, PGAM2, ACSL4, SDHD, ACSL3, DCK, DDOST, MINPP1, UGDH, RRM2B, AGPS, UQCRC1, NDUFS3, NDUFS2, PIGM, LCT, PLPP3, B4GALT7, CERS1, B4GALT4, LIPT1, OAT, AHCY, GCNT1, HSD17B6, COX5B, GNS, CYP3A5, …	1235	0.985739
Gayal VS Cattle	Muscle	KEGG_PATHWAY	bta05150	Staphylococcus aureus infection	9	0.0323474	C1QB, IL10, ITGAM, PTAFR, C3AR1, CFB, MBL2, C1QC, ICAM1	59	1
Gayal VS Cattle	Spleen	GOTERM_BP_DIRECT	GO:0007154	cell communication	8	0.00105978	GJA1, GJC3, GJC2, GJA4, GJA9, FREM1, FREM2, SLC8A2	23	1
Gayal VS Cattle	Spleen	GOTERM_BP_DIRECT	GO:0007219	Notch signaling pathway	14	0.00297844	CDKN1B, MAML2, IFT172, ANXA4, HNF1B, NR0B2, MIB1, TGFBR2, BMP2, HHEX, POFUT1, S1PR3, ANGPTL4, FAT4	74	1
Gayal VS Cattle	Spleen	GOTERM_BP_DIRECT	GO:0045766	positive regulation of angiogenesis	15	0.00387541	RAMP2, SERPINE1, HSPB1, F3, FGF2, HIPK2, TGFBR2, AQP1, GREM1, C5, ADM2, KDR, C3AR1, AGGF1, ANGPTL4	85	1
Gayal VS Cattle	Spleen	GOTERM_BP_DIRECT	GO:0048247	lymphocyte chemotaxis	7	0.00445891	CCL14, CCL25, CCL5, CCL4, CCL3, CCL1, CCL16	22	1
Gayal VS Cattle	Spleen	GOTERM_BP_DIRECT	GO:0006954	inflammatory response	27	0.00976042	CCL14, CSF1, PTGER2, PTAFR, AGER, C5, CCL5, CCL4, NFKBIZ, C3AR1, CCL3, TNFRSF8, CCL1, S1PR3, TNFRSF4, CCL16, IL10, CCR1, GGT5, CCL25, NGFR, TICAM2, BMP2, CD40LG, TOLLIP, LTBR, TLR2	215	1
Gayal VS Cattle	Spleen	GOTERM_BP_DIRECT	GO:0071356	cellular response to tumor necrosis factor	11	0.00990922	CCL14, CCL25, SFRP1, BAG4, CCL5, GPD1, CCL4, CCL3, RIPK1, CCL1, CCL16	58	1
Gayal VS Cattle	Spleen	GOTERM_BP_DIRECT	GO:0001525	angiogenesis	19	0.0105267	MED1, RAMP2, CLIC4, ENPEP, FZD5, ANXA2, ANGPT1, SERPINE1, VASH1, MEOX2, HS6ST1, FGF2, MEIS1, SRPX2, POFUT1, ADM2, ITGAV, ANGPTL4, JAM3	134	1
Gayal VS Cattle	Spleen	GOTERM_BP_DIRECT	GO:0007160	cell-matrix adhesion	11	0.012522	BCAM, OTOA, EDA, CDK5, ITGB3, ITGA1, ITGA8, EPDR1, ITGAV, FREM1, JAM3	60	1
Gayal VS Cattle	Spleen	GOTERM_BP_DIRECT	GO:0009636	response to toxic substance	8	0.0132918	GJC2, CCL5, TTPA, PON1, SLC30A4, CCL4, XPA, CCL3	35	1
Gayal VS Cattle	Spleen	GOTERM_BP_DIRECT	GO:0043410	positive regulation of MAPK cascade	10	0.015481	NGFR, GPR37, IGFBP4, CAV2, IGFBP3, WWC1, IGF2, CDK10, LTBR, TNFRSF4	53	1
Gayal VS Cattle	Spleen	GOTERM_BP_DIRECT	GO:0006094	gluconeogenesis	6	0.0169418	TPI1, SDS, G6PC, GPD1, FBP1, ATF4	21	1
Gayal VS Cattle	Spleen	GOTERM_BP_DIRECT	GO:0051092	positive regulation of NF-kappaB transcription factor activity	14	0.0170224	MTPN, PRKCI, TRIM52, EDA, RNF25, IL1RAP, AGER, GREM1, CD40LG, RPS6KA5, RIPK1, RAB7B, LTF, TLR2	91	1
Gayal VS Cattle	Spleen	GOTERM_BP_DIRECT	GO:2000352	negative regulation of endothelial cell apoptotic process	6	0.0206132	RAMP2, ANGPT1, SERPINE1, KDR, ANGPTL4, ICAM1	22	1
Gayal VS Cattle	Spleen	GOTERM_BP_DIRECT	GO:2000503	positive regulation of natural killer cell chemotaxis	3	0.0300707	CCL5, CCL4, CCL3	4	1
Gayal VS Cattle	Spleen	GOTERM_BP_DIRECT	GO:0042981	regulation of apoptotic process	16	0.0351846	GDF11, NGFR, EGR1, NME2, FRS2, INHBA, BMP7, BMP3, BMP2, RASSF3, ANP32E, TNFRSF8, HS1BP3, LTBR, TNFRSF4, PAK2	121	1
Gayal VS Cattle	Spleen	GOTERM_BP_DIRECT	GO:0070098	chemokine-mediated signaling pathway	8	0.0425158	CCL14, CCL25, CCL5, CCL4, CCL3, CXCR4, CCL1, CCL16	44	1
Gayal VS Cattle	Spleen	GOTERM_BP_DIRECT	GO:0010739	positive regulation of protein kinase A signaling	3	0.0476651	AKAP12, ADIPOQ, AKAP5	5	1
Gayal VS Cattle	Spleen	GOTERM_CC_DIRECT	GO:0070062	extracellular exosome	205	3.67119e-05	SERPINE1, NUDT1, AQP1, TXNDC17, ICAM1, LGALS3, GJA1, LGALS1, TNFSF10, CPNE3, GAMT, PRKCI, ARRDC1, SERPINF2, SYTL1, TALDO1, UPB1, SCAMP3, TIAM2, BCAM, SLC5A8, SFRP1, PPA1, CRISPLD2, COL8A1, SERPING1, PLPP3, FREM2, ENPEP, KLK1, SDC4, ENDOD1, LYPD2, SDSL, KALRN, GNS, C5, APOM, CD19, PRDX1, PROM2, NAPSA, FZD4, IGF2, RASSF9, BST1, PM20D2, FIBP, ALDH6A1, BPIFB1, TCN2, TOLLIP, FAT4, CDC42SE2, SLC35F6, C…	2162	0.0192003
Gayal VS Cattle	Spleen	GOTERM_CC_DIRECT	GO:0005739	mitochondrion	86	0.0053326	PECR, SLC35F6, CLIC4, HSP90AB1, CERK, NDUFA11, GLDC, TACO1, RAB3D, HSPB7, NUDT2, HSCB, YARS2, COMTD1, CHCHD2, TMEM223, GJA1, AUH, SESN2, FLVCR1, ME3, ACAD10, ZNF202, NUDT13, RAB8B, ENDOG, SDS, PPTC7, CMC2, DCXR, CPT1C, ARMC1, CTU2, HSH2D, DNAJC30, EHHADH, AGPS, FDX1, DDIT4, GPD1, UQCRC1, NDUFS2, SLC25A51, MGARP, ACOX3, DTYMK, STX17, GSTP1, MRPL18, NAIF1, AK3, ARL2, FITM2, MRPL58, SDSL, DNAJC27, C…	887	0.929649
Gayal VS Cattle	Spleen	GOTERM_CC_DIRECT	GO:0005764	lysosome	18	0.0278732	UVRAG, NAPSA, TMEM150A, ARRDC3, CXCR4, EPDR1, GNS, UNC13D, TMEM59, GJA1, DRAM1, AP5M1, VMA21, DNASE2, RAB7B, GLA, CTBS, IFNAR1	141	1
Gayal VS Cattle	Spleen	GOTERM_CC_DIRECT	GO:0031307	integral component of mitochondrial outer membrane	5	0.0378388	ARMCX3, FIS1, FUNDC1, MGARP, GDAP1	18	1
Gayal VS Cattle	Spleen	GOTERM_CC_DIRECT	GO:0005615	extracellular space	84	0.0464545	C1H3ORF33, ECM2, WNT2B, CSF1, SERPINE2, POP1, HFE, SERPINE1, HMGB2, HSPB1, FGF2, TSKU, SERPINA5, ICAM1, ADAMTS4, LGALS3, LGALS1, TNFSF10, CPXM1, AMH, CTBS, IL10, TPI1, ANXA2, IGFBP4, IGFBP3, NOG, SERPINF2, ADIPOQ, VASH1, F3, MMP9, GREM1, SFRP4, SFRP1, VGF, SERPING1, S100A4, ANGPTL4, ANGPTL1, LTF, HBEGF, CCL14, NRN1, SEMA3C, GSTP1, MRPL18, PON1, KLHL17, DPT, PRELP, RETN, C5, SRPX2, ADAMTS13, PRDX1…	950	1
Gayal VS Cattle	Spleen	GOTERM_CC_DIRECT	GO:0005794	Golgi apparatus	50	0.0475973	MAML2, ZDHHC3, FGFRL1, FGF7, GJA1, DUSP10, KDR, TRIM68, TMED3, TMED5, SCYL1, SLC30A7, CCDC110, TICAM2, GLCE, ZDHHC12, SLC30A1, SLC35G2, ASH1L, IL17RD, TERF2, HAUS2, CCNA2, PREPL, RNF128, KAT6A, FAM20A, RAB7B, PLPP3, TLR2, TMF1, XPA, LRP6, STRN3, PLD2, STC2, NAA25, ZNF148, JAM3, PRNP, FZD5, KCNIP3, SLC16A13, RAB10, MOB4, RAB14, FGFR4, CBLN3, GLA, SERINC5	528	1
Gayal VS Cattle	Spleen	GOTERM_MF_DIRECT	GO:0017147	Wnt-protein binding	6	0.00476731	SFRP4, SFRP1, FZD3, FZD5, FZD4, LRP6	17	1
Gayal VS Cattle	Spleen	GOTERM_MF_DIRECT	GO:0042813	Wnt-activated receptor activity	6	0.00476731	SFRP4, SFRP1, FZD3, FZD5, FZD4, LRP6	17	1
Gayal VS Cattle	Spleen	GOTERM_MF_DIRECT	GO:0008201	heparin binding	16	0.00603946	ECM2, SERPINE2, ANXA4, PRELP, FGF2, AGER, FGFRL1, SERPINA5, SFRP1, CRISPLD2, OGN, RSPO3, FGFR4, FMOD, LTF, HBEGF	106	1
Gayal VS Cattle	Spleen	GOTERM_MF_DIRECT	GO:0003735	structural constituent of ribosome	25	0.0114026	MRPL18, MRPS11, RPLP0, MRPL16, MRPL15, RPL10A, RPL6, MRPL2, RPS17, RPL18A, RPL15, MRPS26, COA1, RPS7, MRPS25, RPS6, MRPS18A, MRPS7, SLC25A30, SLC25A51, RPL27, FAU, SLC25A53, RPL29, SLC25A33	212	1
Gayal VS Cattle	Spleen	GOTERM_MF_DIRECT	GO:0008009	chemokine activity	7	0.0349907	CCL14, CCL25, CCL5, CCL4, CCL3, CCL1, CCL16	36	1
Gayal VS Cattle	Spleen	GOTERM_MF_DIRECT	GO:0008324	cation transmembrane transporter activity	3	0.0413806	SLC30A4, SLC30A1	5	1
Gayal VS Cattle	Spleen	KEGG_PATHWAY	bta04060	Cytokine-cytokine receptor interaction	32	1.00524e-05	CSF3R, EDA, CSF1, CXCR5, CXCR4, IL1RAP, TNFSF13B, CCL5, CCL4, TNFSF10, CCL3, TNFRSF8, AMH, TNFRSF4, IL6R, IL13RA1, IL12RB2, IL10, CCR1, CCL25, NGFR, TNFSF15, IL1R1, IFNLR1, BMP7, TGFBR2, CD40LG, IL23A, TNFSF8, LTBR, IL7R, IFNAR1	218	0.00267394
Gayal VS Cattle	Spleen	KEGG_PATHWAY	bta00190	Oxidative phosphorylation	20	0.000946885	NDUFA9, COX8B, NDUFB7, NDUFA11, NDUFB5, COX17, UQCR11, UQCR10, COX5B, COX5A, COX6A2, NDUFS8, UQCRQ, PPA1, ATP6V0A2, NDUFS3, UQCRC1, NDUFS2, CYC1, COX10	140	0.125936
Gayal VS Cattle	Spleen	KEGG_PATHWAY	bta00052	Galactose metabolism	8	0.00237258	GALE, G6PC, PGM2, GALM, LCT, GLA, GANC	31	0.210369
Gayal VS Cattle	Spleen	KEGG_PATHWAY	bta03010	Ribosome	18	0.00356807	RPS7, MRPL18, MRPS11, RPS6, RPLP0, MRPL16, MRPS18A, MRPL15, RPL10A, MRPS7, RPL6, MRPL2, RPS17, RPL18A, RPL27, RPL15, FAU, RPL29	134	0.237276
Gayal VS Cattle	Spleen	KEGG_PATHWAY	bta04932	Non-alcoholic fatty liver disease (NAFLD)	20	0.00449018	NDUFA9, COX8B, NDUFB7, NDUFA11, NDUFB5, ADIPOQ, UQCR11, UQCR10, COX5B, COX5A, COX6A2, NDUFS8, UQCRQ, CASP3, NDUFS3, UQCRC1, NDUFS2, CYC1, IL6R, ATF4	160	0.238877
Gayal VS Cattle	Spleen	KEGG_PATHWAY	bta05020	Prion diseases	7	0.0124081	EGR1, PRNP, C5, CCL5, LAMC1, C8A, ELK1	32	0.473142
Gayal VS Cattle	Spleen	KEGG_PATHWAY	bta05012	Parkinson's disease	18	0.0124511	NDUFA9, COX8B, NDUFB7, GPR37, NDUFA11, NDUFB5, UQCR11, UQCR10, COX5B, COX5A, COX6A2, NDUFS8, UQCRQ, CASP3, NDUFS3, UQCRC1, NDUFS2, CYC1	152	0.473142
Gayal VS Cattle	Spleen	KEGG_PATHWAY	bta01100	Metabolic pathways	94	0.0207911	PI4K2B, NDUFA11, GLDC, GDA, PIK3C2A, PIGV, COX6A2, GMPPA, PGM2, ME3, UPP1, ENPP3, A4GALT, NANS, GAMT, SDS, TPI1, COX8B, G6PC, DCXR, GLCE, IPMK, NME2, TALDO1, ALG3, UPB1, GANC, MINPP1, NDUFS8, EHHADH, AGPS, UQCRC1, NDUFS3, B3GNT2, NDUFS2, ACOX3, LCT, PLPP3, FBP1, DTYMK, ISYNA1, NDUFB7, NDUFB5, COX17, GCNT1, MRI1, UQCR11, UQCR10, COX5B, SDSL, GNS, COX5A, SELENOI, ACAT2, PLD2, ADH6, GULO, UGCG, CYP2…	1235	0.688904
Gayal VS Cattle	Spleen	KEGG_PATHWAY	bta04640	Hematopoietic cell lineage	12	0.0258986	FCER2, CSF3R, CSF1, ITGA4, CD5, IL1R1, ITGB3, CD19, ITGA1, GP1BA, IL7R, IL6R	92	0.688904
Gayal VS Cattle	Spleen	KEGG_PATHWAY	bta04146	Peroxisome	11	0.0336534	PECR, NUDT7, EHHADH, PRDX1, PEX11A, IDH2, AGPS, PEX10, ACOX3, PEX12, NUDT13	84	0.722031
Gayal VS Cattle	Spleen	KEGG_PATHWAY	bta01200	Carbon metabolism	13	0.0362782	TPI1, SDS, MDH1, GLDC, MDH2, IDH2, TALDO1, SDSL, ACAT2, ALDH6A1, EHHADH, ME3, FBP1	109	0.722031
Gayal VS Cattle	Spleen	KEGG_PATHWAY	bta04151	PI3K-Akt signaling pathway	31	0.0380016	HSP90AB1, CSF3R, CDKN1B, CSF1, LAMC3, ITGB3, LAMC1, FOXO3, FGF2, FGF7, CD19, KDR, EIF4EBP1, ITGAV, IL6R, MCL1, NGFR, G6PC, ITGA4, ANGPT1, RPS6, ITGA1, DDIT4, ITGA8, FGFR4, IL7R, MET, FGF10, IFNAR1, ATF4, TLR2	347	0.722031
Gayal VS Cattle	Spleen	KEGG_PATHWAY	bta05010	Alzheimer's disease	18	0.0484359	NDUFA9, COX8B, NDUFB7, NDUFA11, NDUFB5, UQCR11, UQCR10, COX5B, COX5A, COX6A2, NDUFS8, CDK5, UQCRQ, CASP3, NDUFS3, UQCRC1, NDUFS2, CYC1	178	0.757879
Yak VS Cattle	Heart	GOTERM_BP_DIRECT	GO:0070374	positive regulation of ERK1 and ERK2 cascade	16	0.000303419	C5AR2, F2R, SERPINF2, DNAJC27, FGF2, ICAM1, HCRTR1, CCL8, CCL5, CCL4, GCNT2, CCL3, F2RL1, CCL2, TNFAIP8L3, FGFR4	130	0.60957
Yak VS Cattle	Heart	GOTERM_BP_DIRECT	GO:0009615	response to virus	8	0.00200343	CHRM2, RSAD2, CCL5, MX2, MX1, DHX58, BCL3, GATA3	44	1
Yak VS Cattle	Heart	GOTERM_BP_DIRECT	GO:0070098	chemokine-mediated signaling pathway	8	0.00200343	CX3CR1, CCL8, CCL5, CCL4, CCL3, CCL2, CXCR4, ACKR1	44	1
Yak VS Cattle	Heart	GOTERM_BP_DIRECT	GO:0030194	positive regulation of blood coagulation	4	0.00335975	F12, F2R, ENPP4, F2	8	1
Yak VS Cattle	Heart	GOTERM_BP_DIRECT	GO:0006979	response to oxidative stress	9	0.00344893	PRNP, GPX1, RRM2B, SRXN1, GPX3, PNKP, TXNIP, HNF1A, PTGS2	61	1
Yak VS Cattle	Heart	GOTERM_BP_DIRECT	GO:0006954	inflammatory response	19	0.00355375	PTGIR, TICAM2, SPHK1, C5AR2, PTGER2, F2R, PTGS2, KNG1, C5, CCL8, CD40LG, CCL5, CCL4, CCL3, F2RL1, CCL2, ACKR1, TNFRSF4, PTGDR	215	1
Yak VS Cattle	Heart	GOTERM_BP_DIRECT	GO:2000503	positive regulation of natural killer cell chemotaxis	3	0.00966714	CCL5, CCL4, CCL3	4	1
Yak VS Cattle	Heart	GOTERM_BP_DIRECT	GO:0051897	positive regulation of protein kinase B signaling	8	0.0104932	BAG4, F10, IGF2, GCNT2, TNFAIP8L3, GATA3, FGF2, STOX1	59	1
Yak VS Cattle	Heart	GOTERM_BP_DIRECT	GO:0048247	lymphocyte chemotaxis	5	0.0116449	CCL8, CCL5, CCL4, CCL3, CCL2	22	1
Yak VS Cattle	Heart	GOTERM_BP_DIRECT	GO:0008203	cholesterol metabolic process	6	0.0121927	LIPC, CYP11A1, PON1, APOA2, LCAT, HNF1A	34	1
Yak VS Cattle	Heart	GOTERM_BP_DIRECT	GO:0019722	calcium-mediated signaling	5	0.0136459	SPHK1, RCAN3, AGTR1, CCL3, CXCR4	23	1
Yak VS Cattle	Heart	GOTERM_BP_DIRECT	GO:0009636	response to toxic substance	6	0.0137542	CCL5, TTPA, PON1, CCL4, CCL3, SLC18A2	35	1
Yak VS Cattle	Heart	GOTERM_BP_DIRECT	GO:0030168	platelet activation	5	0.0158524	CD40LG, SRF, F2R, F2, F5	24	1
Yak VS Cattle	Heart	GOTERM_BP_DIRECT	GO:0007596	blood coagulation	7	0.0180056	F10, MMRN1, F12, F2RL1, ENPP4, KNG1, F5	51	1
Yak VS Cattle	Heart	GOTERM_BP_DIRECT	GO:0055114	oxidation-reduction process	22	0.0218292	PECR, DHRS13, GPX1, NXN, GPX3, HAAO, DCXR, PIPOX, FMO3, HSD17B6, PTGS2, CYP3A5, LOXL2, DHFR, NSDHL, TDO2, CYP11A1, FADS6, PAH, ALDH1A1, TDH, PAOX	316	1
Yak VS Cattle	Heart	GOTERM_BP_DIRECT	GO:0023052	signaling	3	0.0228708	CCL3, TOB2, APLN	6	1
Yak VS Cattle	Heart	GOTERM_BP_DIRECT	GO:0045987	positive regulation of smooth muscle contraction	4	0.0262742	SPHK1, SRF, F2R, TACR2	16	1
Yak VS Cattle	Heart	GOTERM_BP_DIRECT	GO:0071356	cellular response to tumor necrosis factor	7	0.0318451	BAG4, CCL8, CCL5, CCL4, CCL3, CCL2, GATA3	58	1
Yak VS Cattle	Heart	GOTERM_BP_DIRECT	GO:0007219	Notch signaling pathway	8	0.0327719	HHEX, HEY1, MAML2, NOTCH4, IFT172, PGAM2, ANGPTL4, AGXT	74	1
Yak VS Cattle	Heart	GOTERM_BP_DIRECT	GO:0048662	negative regulation of smooth muscle cell proliferation	4	0.0360282	PTGIR, IGFBP3, ADIPOQ, TNFAIP3	18	1
Yak VS Cattle	Heart	GOTERM_BP_DIRECT	GO:0045820	negative regulation of glycolytic process	3	0.040417	TIGAR, DDIT4, FBP1	8	1
Yak VS Cattle	Heart	GOTERM_BP_DIRECT	GO:0048246	macrophage chemotaxis	3	0.040417	CX3CR1, CCL3, CCL2	8	1
Yak VS Cattle	Heart	GOTERM_BP_DIRECT	GO:0060326	cell chemotaxis	6	0.0435468	C5AR2, ARHGEF16, SAA4, AGTR1, CCL2, EPHB1	47	1
Yak VS Cattle	Heart	GOTERM_CC_DIRECT	GO:0070062	extracellular exosome	116	0.00130609	PLVAP, STEAP4, CLDN2, ICAM1, ENPP4, EPHB1, PLS1, IGFBP3, SERPINF2, ADIPOQ, UPB1, TOM1L1, TIAM2, ACE2, SLC9A3, AZGP1, SCNN1A, CES3, SLC27A2, FKBP5, RTN4R, GPM6A, RAB5B, SLC22A6, SDC4, GSTCD, CCDC25, ENDOD1, LYPD2, SLC1A4, KALRN, VTN, SLC9A3R1, C5, PPCS, SLAMF6, PROM2, PRNP, ST14, FUCA1, TMEM132A, IGF2, PAICS, BHMT, BPIFB1, PAH, OGN, SDC1, MELTF, SLC22A8, BEX5, SLC35F6, BTG2, TREH, TNFAIP3, C8B, C8…	2162	0.42709
Yak VS Cattle	Heart	GOTERM_CC_DIRECT	GO:0005739	mitochondrion	52	0.00828151	DMGDH, PECR, SLC35F6, FEN1, PARS2, MPV17L, LRRK1, HSPB7, HSCB, TMEM186, DHTKD1, CHCHD2, TMEM223, GM2A, NARS2, FLVCR1, SLC25A47, PPTC7, DCXR, HDHD3, RAB32, RRM2B, DNAJC30, EHHADH, PTRH2, SDHAF1, DDIT4, SLC27A2, MRRF, GSTP1, AK3, FITM2, HACD3, DNAJC27, CYP27B1, CYP11A1, NTHL1, TDH, BCO2, PRNP, TIGAR, SPRYD4, ERCC6L2, AGXT2, UROS, GATC, MCAT, ETNPPL, NUDT9, MAVS, PEMT, SLC25A35	887	0.541611
Yak VS Cattle	Heart	GOTERM_CC_DIRECT	GO:0005777	peroxisome	8	0.0138342	PECR, MVK, EHHADH, PIPOX, TYSND1, HAO1, AGXT, PAOX	63	0.753966
Yak VS Cattle	Heart	GOTERM_CC_DIRECT	GO:0005741	mitochondrial outer membrane	8	0.0394337	PRNP, MAVS, TIGAR, RSAD2, MTX3, MGST1, BOK, MCL1	78	1
Yak VS Cattle	Heart	GOTERM_CC_DIRECT	GO:0005789	endoplasmic reticulum membrane	27	0.00421852	RTN2, RTN1, RETSAT, MGST1, HSD17B6, PTGS2, CYP3A5, NSDHL, CREB3L3, RSAD2, TMEM178A, TREX1, MX1, ALG3, ALG12, FMO3, SHISA2, PAFAH2, TM6SF2, TTC9, CNIH1, VAPB, VMA21, PEMT, KDELR3, FKBP5, SLC27A4	365	0.459819
Yak VS Cattle	Heart	GOTERM_MF_DIRECT	GO:0016491	oxidoreductase activity	10	0.0272183	DHRS13, AKR1B10, FADS6, CREG1, HAO1, HSD17B6, OSGIN2, ADH6, PAOX	108	1
Yak VS Cattle	Heart	GOTERM_MF_DIRECT	GO:0004602	glutathione peroxidase activity	4	0.0322602	GPX1, GPX3, GSTP1, MGST1	18	1
Yak VS Cattle	Heart	GOTERM_MF_DIRECT	GO:0004672	protein kinase activity	11	0.0471751	NEK9, CCL8, FASTK, CCL5, LIMK1, RIPK4, LRRK1, CCL3, PIM1, PKMYT1, KALRN	138	1
Yak VS Cattle	Heart	GOTERM_MF_DIRECT	GO:0020037	heme binding	10	0.0483907	CYP27B1, TDO2, CYP11A1, HBA, CYP4B1, PTGS2, CYP2C19, CYP3A5, CYP8B1	120	1
Yak VS Cattle	Heart	KEGG_PATHWAY	bta04610	Complement and coagulation cascades	12	6.87029e-05	C5, F10, F12, F2R, SERPINF2, C8B, F2, C8A, KNG1, CFB, MBL2, F5	74	0.0166948
Yak VS Cattle	Heart	KEGG_PATHWAY	bta01100	Metabolic pathways	67	0.000626685	DMGDH, PI4K2B, TREH, APIP, COX6A2, NSDHL, LIPC, IMPA1, TDO2, UPP2, MAN1A1, TPI1, G6PC, DCXR, SPHK1, PGAM2, PIPOX, ALG3, ALG12, UPB1, GANC, RRM2B, EHHADH, ALDH1A1, B3GNT2, AGXT, MOCS1, FBP1, MVK, AHCY, GLS2, HAAO, PDXP, HSD17B6, COX5B, PTGS2, CYP3A5, ADH6, HSD11B1, CYP27B1, CYP11A1, RDH11, PPCS, AMDHD1, ATP6V0A2, POLR2I, HSD3B7, AGXT2, UROS, GATC, FAH, PAICS, CYP8B1, MCAT, PAFAH2, AGMAT, ETNPPL, D…	1235	0.0761423
Yak VS Cattle	Heart	KEGG_PATHWAY	bta05204	Chemical carcinogenesis	10	0.000940315	HSD11B1, GSTO2, NAT1, GSTP1, MGST1, PTGS2, CYP3A5, ADH6	70	0.0761656
Yak VS Cattle	Heart	KEGG_PATHWAY	bta04668	TNF signaling pathway	12	0.00188978	NFKBIA, BAG4, CREB3L3, CCL5, CASP3, BCL3, CCL2, TNFAIP3, FOS, PTGS2, MAPK13, ICAM1	108	0.114804
Yak VS Cattle	Heart	KEGG_PATHWAY	bta04146	Peroxisome	10	0.00341231	PECR, MVK, EHHADH, MPV17L, PIPOX, PEX10, AGXT, DECR2, SLC27A2, PAOX	84	0.140099
Yak VS Cattle	Heart	KEGG_PATHWAY	bta00260	Glycine, serine and threonine metabolism	7	0.00345924	DMGDH, BHMT, AGXT2, PGAM2, TDH, PIPOX, AGXT	41	0.140099
Yak VS Cattle	Heart	KEGG_PATHWAY	bta00480	Glutathione metabolism	7	0.013395	GPX1, GSTO2, RRM2B, GPX3, GSTP1, MGST1	54	0.412261
Yak VS Cattle	Heart	KEGG_PATHWAY	bta03320	PPAR signaling pathway	8	0.0135724	EHHADH, ADIPOQ, APOA2, ANGPTL4, SLC27A2, APOA5, CYP8B1, SLC27A4	70	0.412261
Yak VS Cattle	Heart	KEGG_PATHWAY	bta00830	Retinol metabolism	7	0.0158539	RETSAT, RDH11, ALDH1A1, HSD17B6, CYP3A5, ADH6	56	0.428054
Yak VS Cattle	Heart	KEGG_PATHWAY	bta00980	Metabolism of xenobiotics by cytochrome P450	7	0.0201017	HSD11B1, GSTO2, GSTP1, DCXR, MGST1, ADH6	59	0.488472
Yak VS Cattle	Heart	KEGG_PATHWAY	bta05020	Prion diseases	5	0.0280918	PRNP, C5, CCL5, C8B, C8A	32	0.620573
Yak VS Cattle	Kidney	GOTERM_BP_DIRECT	GO:0006874	cellular calcium ion homeostasis	8	0.00543222	CCL8, EDN3, VAPB, CCL5, ATP13A4, STC1, TNNI3, ATP13A2	63	1
Yak VS Cattle	Kidney	GOTERM_BP_DIRECT	GO:0001525	angiogenesis	12	0.00609803	TMEM100, ANGPT4, ESM1, ADM2, VHL, PLCD3, MEOX2, EPHB1, HS6ST1, SAT1, FGF2, JAM3	134	1
Yak VS Cattle	Kidney	GOTERM_BP_DIRECT	GO:0007219	Notch signaling pathway	8	0.0128584	TMEM100, BMP2, HHEX, APH1B, NOTCH4, IFT172, HEY2, S1PR3	74	1
Yak VS Cattle	Kidney	GOTERM_BP_DIRECT	GO:0051897	positive regulation of protein kinase B signaling	7	0.01486	MYOC, IGF2, GCNT2, TNFAIP8L3, F3, FGF2, STOX1	59	1
Yak VS Cattle	Kidney	GOTERM_BP_DIRECT	GO:0046007	negative regulation of activated T cell proliferation	3	0.0158635	CD274, PRNP, LRRC32	6	1
Yak VS Cattle	Kidney	GOTERM_BP_DIRECT	GO:0032270	positive regulation of cellular protein metabolic process	3	0.0158635	NFKBIA, ADIPOQ, AGTR1	6	1
Yak VS Cattle	Kidney	GOTERM_BP_DIRECT	GO:0009636	response to toxic substance	5	0.0302541	GUCY2C, GJC2, CCL5, XPA, SLC18A2	35	1
Yak VS Cattle	Kidney	GOTERM_CC_DIRECT	GO:0030672	synaptic vesicle membrane	5	0.0321752	SYNGR1, SLC6A17, SYT12, SYN3, SLC18A2	35	1
Yak VS Cattle	Kidney	GOTERM_CC_DIRECT	GO:0005783	endoplasmic reticulum	27	0.0250707	PPP1R15A, CEMIP, UBIAD1, UNC93B1, LCTL, HACD3, TMEM100, ZDHHC19, APH1B, BAK1, MEST, SLC36A1, PRNP, TICAM2, RSAD2, MYOC, ANGEL1, ADIPOQ, ZDHHC12, ALG1, CPT1C, CYP2S1, FIBIN, ITGA8, YIPF6, AQP11, FAM20A	497	1
Yak VS Cattle	Kidney	GOTERM_CC_DIRECT	GO:0005789	endoplasmic reticulum membrane	23	0.00880998	PPP1R15A, RTN1, RSAD2, FKBP14, TMEM178A, TREX1, MX1, ORMDL1, ALG3, SLC16A11, SHISA2, DGAT2L6, CYP3A5, GULO, TTC9, CNIH1, CREB3L3, VAPB, VMA21, ANKS4B, MEST, TMED6, SLC27A4	365	1
Yak VS Cattle	Kidney	GOTERM_MF_DIRECT	GO:0004672	protein kinase activity	11	0.0144555	GUCY2C, NEK9, HIPK4, RNASEL, CCL8, STK36, FASTK, CCL5, PBK, TSSK4, KALRN	138	1
Yak VS Cattle	Kidney	KEGG_PATHWAY	bta00230	Purine metabolism	12	0.00801105	GUCY2C, POLE4, ADCY10, NT5E, RRM2B, POLE3, GMPR, NUDT2, ENPP3, POLR2I, PAICS, FHIT	176	1
Yak VS Cattle	Kidney	KEGG_PATHWAY	bta05204	Chemical carcinogenesis	6	0.0402962	HSD11B1, GSTP1, CYP3A5, ADH6	70	1
Yak VS Cattle	Kidney	KEGG_PATHWAY	bta00240	Pyrimidine metabolism	7	0.0490132	POLE4, NT5E, RRM2B, POLE3, NUDT2, UPP2, POLR2I	98	1
Yak VS Cattle	Liver	GOTERM_BP_DIRECT	GO:0070373	negative regulation of ERK1 and ERK2 cascade	6	0.00371086	GSTP1, ADIPOQ, SPRY4, SPRY1, ATF3, DUSP6	40	1
Yak VS Cattle	Liver	GOTERM_BP_DIRECT	GO:0006094	gluconeogenesis	4	0.0166911	TPI1, SDS, G6PC, ATF3	21	1
Yak VS Cattle	Liver	GOTERM_BP_DIRECT	GO:0009615	response to virus	5	0.0275743	RSAD2, MX2, MX1, DHX58, HSPB1	44	1
Yak VS Cattle	Liver	GOTERM_BP_DIRECT	GO:0043407	negative regulation of MAP kinase activity	4	0.0327268	RGS14, ADIPOQ, SPRY4, SPRY1	27	1
Yak VS Cattle	Liver	GOTERM_BP_DIRECT	GO:0006749	glutathione metabolic process	4	0.0393572	GPX1, GSTA3, GSTP1, GSTT4	29	1
Yak VS Cattle	Liver	GOTERM_BP_DIRECT	GO:0043123	positive regulation of I-kappaB kinase/NF-kappaB signaling	8	0.0494736	MAVS, UNC5CL, TICAM2, TRAF3IP2, TNIP2, ADIPOQ, IRAK4, TRIM32	127	1
Yak VS Cattle	Liver	GOTERM_CC_DIRECT	GO:0005739	mitochondrion	40	0.00161426	SLC35F6, FH, FEN1, OAT, GSTP1, RAB3D, HSCB, HACD3, SDSL, SLC25A48, CYB5R1, CHCHD2, TMEM223, GM2A, CYP11A1, DHX34, RFK, LDHD, HS1BP3, BCO2, DECR1, PRNP, TIGAR, SDS, MDH1, GOT1, UROS, HDHD3, COQ4, MAVS, GOLPH3, AMACR, RRM2B, DNAJC30, NDUFAF7, PTRH2, DDIT4, SDHAF1, MRRF, UOX	887	0.429392
Yak VS Cattle	Liver	GOTERM_CC_DIRECT	GO:0005737	cytoplasm	102	0.0175968	DQX1, UBE2Z, HELB, PODNL1, RNF114, ANPEP, DHX58, CHP2, SOX7, SDS, RUNX3, KNSTRN, TIAM2, DOK1, DDIT4, ULK3, TXNIP, TSSK2, HEPACAM, GSTCD, GSTT4, CDCA7, GMPR, SPATA2, SDSL, NPAS2, NUAK1, TSNAXIP1, NEK9, ZNF263, GADD45B, KLHL21, ARHGAP27, PARP14, MLLT11, NFKBIA, RCAN1, SH3BP5L, TADA1, RAD9A, MON1B, TTC25, RTP4, HSPB6, HMGB2, HSPB1, TDRP, HHEX, EEF2K, CATIP, TRIM7, SH3PXD2B, TNFAIP8L1, CCDC39, TSC22D…	3109	1
Yak VS Cattle	Liver	GOTERM_CC_DIRECT	GO:0005737	cytoplasm	102	0.0175968	DQX1, UBE2Z, HELB, PODNL1, RNF114, ANPEP, DHX58, CHP2, SOX7, SDS, RUNX3, KNSTRN, TIAM2, DOK1, DDIT4, ULK3, TXNIP, TSSK2, HEPACAM, GSTCD, GSTT4, CDCA7, GMPR, SPATA2, SDSL, NPAS2, NUAK1, TSNAXIP1, NEK9, ZNF263, GADD45B, KLHL21, ARHGAP27, PARP14, MLLT11, NFKBIA, RCAN1, SH3BP5L, TADA1, RAD9A, MON1B, TTC25, RTP4, HSPB6, HMGB2, HSPB1, TDRP, HHEX, EEF2K, CATIP, TRIM7, SH3PXD2B, TNFAIP8L1, CCDC39, TSC22D…	3109	1
Yak VS Cattle	Liver	GOTERM_CC_DIRECT	GO:0005789	endoplasmic reticulum membrane	17	0.0372024	RTN1, RSAD2, INSIG2, MX1, ALG3, SLC16A11, FMO2, SHISA2, HSD17B6, DGAT2L6, CYP3A5, APOO, DPM3, VAPB, SCD, VMA21, PLPP3	365	1
Yak VS Cattle	Liver	GOTERM_MF_DIRECT	GO:0005506	iron ion binding	9	0.0256681	CYP2B6, CYP11A1, SCD, HBA, CYP2S1, TET2, PPEF2, CYP3A5	142	1
Yak VS Cattle	Liver	GOTERM_MF_DIRECT	GO:0004364	glutathione transferase activity	4	0.0411048	GSTA3, GSTP1, GSTT4	31	1
Yak VS Cattle	Liver	KEGG_PATHWAY	bta01100	Metabolic pathways	45	0.000916469	PIGS, FH, OAT, AHCY, GLS2, TREH, HEXA, PDXP, HSD17B6, COX5B, SDSL, CYP3A5, HSD11B1, NT5E, CYP2B6, CYP11A1, RFK, ANPEP, POLR2I, ATP6V1C1, HSD3B7, TPI1, G6PC, SDS, MDH1, GOT1, UROS, NME2, MBOAT2, ALG3, PAICS, DHFR, POLE4, GALE, DPM3, AMACR, RRM2B, B3GNT6, CYP2S1, POLE3, PLPP3, PLCD3, PLPP1, UOX	1235	0.0927307
Yak VS Cattle	Liver	KEGG_PATHWAY	bta05204	Chemical carcinogenesis	8	0.000942573	HSD11B1, CYP2B6, GSTA3, GSTP1, CYP3A5	70	0.0927307
Yak VS Cattle	Liver	KEGG_PATHWAY	bta00480	Glutathione metabolism	7	0.00125879	GPX1, RRM2B, GSTA3, ANPEP, GSTP1	54	0.0927307
Yak VS Cattle	Liver	KEGG_PATHWAY	bta00230	Purine metabolism	12	0.00201736	GUCY2C, POLE4, ADCY10, NT5E, GUCY2D, RRM2B, POLE3, NME2, GMPR, POLR2I, PAICS, UOX	176	0.111459
Yak VS Cattle	Liver	KEGG_PATHWAY	bta00830	Retinol metabolism	6	0.00825405	CYP2B6, CYP2S1, RDH5, HSD17B6, CYP3A5	56	0.283198
Yak VS Cattle	Liver	KEGG_PATHWAY	bta00140	Steroid hormone biosynthesis	6	0.00888684	HSD11B1, CYP2B6, CYP11A1, HSD17B6, CYP3A5	57	0.283198
Yak VS Cattle	Liver	KEGG_PATHWAY	bta00980	Metabolism of xenobiotics by cytochrome P450	6	0.0102515	HSD11B1, GSTA3, GSTP1, CYP2S1	59	0.283198
Yak VS Cattle	Liver	KEGG_PATHWAY	bta00982	Drug metabolism - cytochrome P450	5	0.0411051	GSTA3, GSTP1, FMO2	58	0.995495
Yak VS Cattle	Lung	GOTERM_BP_DIRECT	GO:0051897	positive regulation of protein kinase B signaling	12	5.54068e-05	BAG4, F10, THPO, MYOC, IGF2, GCNT2, CD28, TNFAIP8L3, MST1R, F3, TNF, FGF2	59	0.113861
Yak VS Cattle	Lung	GOTERM_BP_DIRECT	GO:1901657	glycosyl compound metabolic process	4	0.000850886	KLB, KL, LCTL, LCT	5	0.874285
Yak VS Cattle	Lung	GOTERM_BP_DIRECT	GO:0050729	positive regulation of inflammatory response	8	0.00248762	CCL14, IL33, FABP4, CCL3, CCL1, TNF, CCL16, TLR2	42	1
Yak VS Cattle	Lung	GOTERM_BP_DIRECT	GO:0070374	positive regulation of ERK1 and ERK2 cascade	14	0.00580073	CCL14, JUN, C5AR1, SERPINF2, DNAJC27, FGF2, ICAM1, GAREM1, THPO, GCNT2, CCL3, CCL1, TNFAIP8L3, CCL16	130	1
Yak VS Cattle	Lung	GOTERM_BP_DIRECT	GO:0007596	blood coagulation	8	0.00753441	PROCR, THBD, F10, PROS1, ENPP4, F3, KNG1, F5	51	1
Yak VS Cattle	Lung	GOTERM_BP_DIRECT	GO:0005975	carbohydrate metabolic process	11	0.0155419	KLB, KL, CHIA, HHIP, SLC3A1, LCTL, LCT, YDJC, FBP1, CTBS, GANC	101	1
Yak VS Cattle	Lung	GOTERM_BP_DIRECT	GO:0001525	angiogenesis	13	0.0178888	ENPEP, JUN, FZD5, NRXN1, THY1, HS6ST1, FGF2, TMEM100, SRPX2, HEY1, HOXB3, VHL, PLCD3	134	1
Yak VS Cattle	Lung	GOTERM_BP_DIRECT	GO:0007219	Notch signaling pathway	9	0.017931	TMEM100, FOXC2, HHEX, HEY1, NOTCH4, IFT172, PGAM2, AGXT, TBX2	74	1
Yak VS Cattle	Lung	GOTERM_BP_DIRECT	GO:0023052	signaling	3	0.0269534	CCL3, TOB2, APLN	6	1
Yak VS Cattle	Lung	GOTERM_BP_DIRECT	GO:0070098	chemokine-mediated signaling pathway	6	0.046729	CCL14, CX3CR1, CCL3, CCL1, CCR5, CCL16	44	1
Yak VS Cattle	Lung	GOTERM_BP_DIRECT	GO:0048246	macrophage chemotaxis	3	0.0473948	CX3CR1, LGALS3, CCL3	8	1
Yak VS Cattle	Lung	GOTERM_BP_DIRECT	GO:0045820	negative regulation of glycolytic process	3	0.0473948	TIGAR, DDIT4, FBP1	8	1
Yak VS Cattle	Lung	GOTERM_CC_DIRECT	GO:0005615	extracellular space	60	0.00702301	ORM1, FGF2, TNF, TSKU, ICAM1, LGALS4, LGALS3, C1QTNF2, CTSO, LIPC, AMH, CTBS, CTSB, MBL2, CHIA, TPI1, MYOC, NOG, SERPINF2, OMD, ADIPOQ, F3, F5, GREM1, ACE2, IL1B, DNAJC9, S100A4, ANGPTL1, CCL14, CDNF, GSTP1, PON1, KLHL17, SAA4, STC1, LYPD3, RETN, C5, WNT11, SRPX2, ADAMTS13, TTR, CCL3, CCL1, WNT2, CCL16, KL, NAPSA, TNFSF14, LGI4, IGF2, OSM, PRSS33, APLN, POMC, TG, CD40LG, LRG1, TCN1	950	0.596956
Yak VS Cattle	Lung	GOTERM_CC_DIRECT	GO:0045335	phagocytic vesicle	6	0.0151095	RAB32, UVRAG, RAB14, RAB38, RAB7B, RAB8B	33	0.951259
Yak VS Cattle	Lung	GOTERM_CC_DIRECT	GO:0070062	extracellular exosome	117	0.0211814	PLVAP, STEAP4, TFRC, GALNT16, PROS1, ICAM1, TGM1, LGALS3, TEKT3, ENPP4, ENPP3, ENPP6, SLC39A4, PLS1, OMD, SERPINF2, ADIPOQ, RNASE6, ATP1B1, TIAM2, ACE2, SLC9A3, MINPP1, PROCR, CRISPLD1, CHMP4C, PKP1, S100A4, SLC27A2, FKBP5, CD274, GPM6A, RAB5B, ENPEP, SDC4, PSMD13, GSTCD, CCDC25, C15H11ORF52, ENDOD1, THY1, SDSL, KALRN, VTN, C5, ZNHIT6, SLAMF6, LTA4H, PRNP, KL, NAPSA, FUCA1, IGF2, TOR1B, PAICS, BS…	2162	0.951259
Yak VS Cattle	Lung	GOTERM_CC_DIRECT	GO:0005741	mitochondrial outer membrane	9	0.0236109	PPP1R15A, PRNP, TIGAR, MYOC, MTX3, MGST1, BAK1, BOK, MCL1	78	0.951259
Yak VS Cattle	Lung	GOTERM_CC_DIRECT	GO:0005764	lysosome	13	0.0251804	UVRAG, NAPSA, PLEKHF1, FUCA1, RNASE6, MT2A, CTSO, DRAM1, VMA21, IL1B, RAB7B, CTBS, CTSB	141	0.951259
Yak VS Cattle	Lung	GOTERM_CC_DIRECT	GO:0005576	extracellular region	32	0.0481498	DHRS13, ADPGK, PON1, ASIP, LECT2, RETN, FGF2, CXCL14, CYB5D2, C5, GLIPR1, THPO, BGLAP, MGC137211, MGC137014, RSPO2, ENPP3, AMH, C9H6ORF120, CHIA, F10, BDNF, IGF2, OSM, GPX7, PGA5, F5, POMC, GDNF, QPCT, ZPBP2, SCGB1A1	505	1
Yak VS Cattle	Lung	GOTERM_CC_DIRECT	GO:0005783	endoplasmic reticulum	37	0.00334643	PPP1R15A, CEMIP, UBIAD1, CATSPER3, SLC35D1, ADPGK, UNC93B1, CDNF, MGST1, THY1, LCTL, HACD3, TMEM100, HSD11B2, BAK1, MEST, SLC36A1, UVRAG, PRNP, TICAM2, MYOC, TPBG, KCNIP3, ANGEL1, ADIPOQ, ZDHHC12, GPX7, CNPY3, FOS, PDIA5, NCEH1, TMEM259, ITGA8, YIPF6, AQP11, FAM20A, CD320	497	0.379262
Yak VS Cattle	Lung	GOTERM_MF_DIRECT	GO:0004672	protein kinase activity	13	0.0133698	GUCY2C, CDKL2, RNASEL, GUCY2D, NPR2, LIMK1, KALRN, CDK8, STK36, FASTK, ULK3, CCL3, TSSK4	138	1
Yak VS Cattle	Lung	GOTERM_MF_DIRECT	GO:0004602	glutathione peroxidase activity	4	0.0375819	GPX1, GSTP1, MGST1, GPX7	18	1
Yak VS Cattle	Lung	KEGG_PATHWAY	bta04610	Complement and coagulation cascades	13	2.36295e-05	F10, PROS1, C5AR1, SERPINF2, F2, F3, C8A, KNG1, F5, THBD, C5, C3AR1, MBL2	74	0.00588374
Yak VS Cattle	Lung	KEGG_PATHWAY	bta00260	Glycine, serine and threonine metabolism	9	0.000146021	DMGDH, BHMT, ALAS1, PGAM2, TDH, PIPOX, PHGDH, SDSL, AGXT	41	0.0181796
Yak VS Cattle	Lung	KEGG_PATHWAY	bta00830	Retinol metabolism	9	0.00131048	CYP2B6, DHRS9, RETSAT, RDH11, PNPLA4, RDH5, HSD17B6, CYP3A5	56	0.108769
Yak VS Cattle	Lung	KEGG_PATHWAY	bta04060	Cytokine-cytokine receptor interaction	19	0.00197359	CX3CR1, TNFSF14, OSM, IFNLR1, IL1RAP, ACVR1B, TNF, CXCL14, EPOR, CD40LG, THPO, IL1B, CCL3, CCR6, AMH, IL7R, CCR5, TNFRSF4, IL13RA1	218	0.122856
Yak VS Cattle	Lung	KEGG_PATHWAY	bta04514	Cell adhesion molecules (CAMs)	13	0.016386	CD274, SELPLG, SDC4, NRXN1, LRRC4, CLDN1, ICAM1, CLDN5, CD40LG, ITGA8, CD28, ITGB8, MPZL1	154	0.680019
Yak VS Cattle	Lung	KEGG_PATHWAY	bta04668	TNF signaling pathway	10	0.0240589	NFKBIA, BAG4, JUN, CASP3, IL1B, TRAF5, FOS, TNF, MAPK13, ICAM1	108	0.71853
Yak VS Cattle	Lung	KEGG_PATHWAY	bta05150	Staphylococcus aureus infection	7	0.0260795	C5, SELPLG, C5AR1, PTAFR, C3AR1, MBL2, ICAM1	59	0.71853
Yak VS Cattle	Lung	KEGG_PATHWAY	bta05133	Pertussis	8	0.0292586	C5, JUN, TICAM2, CASP3, IL1B, FOS, TNF, MAPK13	77	0.71853
Yak VS Cattle	Lung	KEGG_PATHWAY	bta01100	Metabolic pathways	61	0.033794	DMGDH, ALAS1, GALNT16, ADPGK, ACSM5, PIK3C2A, COX6A2, LIPC, RFK, PGM2, PHGDH, UPP1, ENPP3, A4GALT, TPI1, G6PC, PGAM2, PIPOX, ALG3, GANC, MINPP1, ITPKC, RRM2B, B3GNT2, LCT, AGXT, FBP1, PIGH, CDS1, MVK, OAT, AHCY, GLS2, HAAO, PDXP, HSD17B6, COX5B, SDSL, CYP3A5, GULO, FUT7, CYP2B6, EXTL1, RDH11, INPP5J, LTA4H, HSD3B7, KL, PAICS, AGMAT, POLE4, BST1, SQLE, BHMT, NAT1, DHRS9, ETNK2, PAH, POLE3, PLCD3	1235	0.71853
Yak VS Cattle	Lung	KEGG_PATHWAY	bta05020	Prion diseases	5	0.0339797	EGR1, PRNP, C5, IL1B, C8A	32	0.71853
Yak VS Cattle	Lung	KEGG_PATHWAY	bta00010	Glycolysis / Gluconeogenesis	7	0.034628	MINPP1, TPI1, G6PC, ADPGK, PGAM2, PGM2, FBP1	63	0.71853
Yak VS Cattle	Lung	KEGG_PATHWAY	bta00230	Purine metabolism	13	0.0407884	GUCY2C, GUCY2D, NPR2, NUDT2, AK3, PAICS, POLE4, ADCY10, RRM2B, POLE3, PGM2, ENPP4, ENPP3	176	0.744307
Yak VS Cattle	Muscle	GOTERM_BP_DIRECT	GO:0030199	collagen fibril organization	6	0.00625149	FOXC2, MMP11, SFRP2, SERPINF2, DPT, FMOD	29	1
Yak VS Cattle	Muscle	GOTERM_BP_DIRECT	GO:0035914	skeletal muscle cell differentiation	7	0.0101772	EGR1, EGR2, BTG2, ANKRD2, NUPR1, FOS, ATF3	45	1
Yak VS Cattle	Muscle	GOTERM_BP_DIRECT	GO:0030217	T cell differentiation	5	0.0117846	DLL4, EGR1, TBX21, KIT, PKNOX1	22	1
Yak VS Cattle	Muscle	GOTERM_BP_DIRECT	GO:0043123	positive regulation of I-kappaB kinase/NF-kappaB signaling	12	0.0164168	TMEM101, UNC5CL, GJA1, TICAM2, SLC20A1, TRAF5, TERF2IP, IRAK4, NOD2, MAP3K14, BRD4, LTF	127	1
Yak VS Cattle	Muscle	GOTERM_BP_DIRECT	GO:0001569	patterning of blood vessels	5	0.0211468	GNA13, DLL4, FOXC2, SFRP2, RBM15	26	1
Yak VS Cattle	Muscle	GOTERM_BP_DIRECT	GO:0043410	positive regulation of MAPK cascade	7	0.0217599	GPR37, IGFBP4, IGFBP3, IGF2, TNFRSF11B, LAMTOR1, TNFRSF4	53	1
Yak VS Cattle	Muscle	GOTERM_BP_DIRECT	GO:0090263	positive regulation of canonical Wnt signaling pathway	7	0.0323165	RNF146, AMER1, SFRP2, CAPRIN2, RSPO2, FGF2, WNT4	58	1
Yak VS Cattle	Muscle	GOTERM_CC_DIRECT	GO:0005925	focal adhesion	21	0.0344012	GIT2, SYNPO2, ITGA1, LIMK1, ANXA5, PIK3R2, HACD3, LIMD1, SENP1, AKAP12, GNA13, PDLIM1, GJA1, CSRP1, FLRT2, ADGRE5, ITGA8, SDC1, ITGAV, RHOU, MPZL1	318	1
Yak VS Cattle	Muscle	GOTERM_CC_DIRECT	GO:0070062	extracellular exosome	104	0.0384232	STEAP4, SERPINE1, AQP1, GJA1, ENPP4, IGFBP3, SERPINF2, RNASE6, ACSL4, ATP1B1, GAREM2, TIAM2, AZGP1, CHMP4C, PKP1, GPM6A, RAB5B, SUCNR1, SDC4, GSTCD, CCDC25, ARL2, DPT, SLC1A4, KALRN, FLRT2, MAN2A1, PPCS, PODXL, PMVK, PRNP, FZD4, TMEM132A, IGF2, PAICS, BST1, SDC1, SLC26A9, TGFBI, CDC42SE2, LGALS3BP, SLC35F6, CLIC4, BTG2, TREH, MAGEF1, BRK1, JCHAIN, GMPPB, IMPA1, ADGRE5, CSRP1, CTSH, PGM2, ITGAV, M…	2162	1
Yak VS Cattle	Muscle	GOTERM_CC_DIRECT	GO:0005783	endoplasmic reticulum	37	0.000529615	PPP1R15A, UBIAD1, TMF1, ADPGK, UNC93B1, LCTL, HACD3, PTGS2, AGPAT2, GJA1, GPAT4, SLC39A6, MAN1A1, BAK1, UGGT1, SLC36A1, UVRAG, PRNP, GPR37, TICAM2, RSAD2, CNBP, TMEM132A, ANGEL1, ZDHHC12, CNPY3, ALG1, FOS, TMX4, RNF103, TMEM98, NPC1, RNF128, ITGA8, YIPF6, FAM20A, FGFR4	497	0.185895
Yak VS Cattle	Muscle	GOTERM_CC_DIRECT	GO:0005789	endoplasmic reticulum membrane	23	0.0410831	PPP1R15A, RSAD2, DGAT1, FKBP14, TMEM178A, MX1, ORMDL1, ALG3, FMO2, SHISA2, PTGS2, SELENOK, PAFAH2, TTC9, NSDHL, CNIH1, VAPB, GPAT4, VMA21, PEMT, LRAT, KDELR3, SLC27A4	365	1
Yak VS Cattle	Muscle	GOTERM_MF_DIRECT	GO:0046872	metal ion binding	59	0.0275244	PLEKHF2, ADPGK, ZNF292, KDM8, ZFP36, ZNF609, TATDN1, ZNF81, ZNF280B, ITGAV, ENPP4, ZBTB39, RSAD2, USP2, MBLAC2, RRM2B, MFNG, KIT, FDX1, ATF7, RHOU, CRYAB, ZSCAN29, ZNF792, PPM1L, PLAG1, COX5B, PTGS2, ZBTB5, RLF, SELENOI, GLIS2, ZBTB2, NT5E, ZFP57, PLAGL2, TNNI3, HIVEP2, ZNF148, RIMKLA, TIMM8A, EGR1, PRNP, ZNF263, EGR2, EGR3, ZBTB14, ZBTB16, ADHFE1, ZBTB10, MTHFS, PARP12, BCL6B, KLF9, CDK2, ZNF614…	1142	1
Yak VS Cattle	Muscle	KEGG_PATHWAY	bta04146	Peroxisome	9	0.00598147	PECR, AMACR, MVK, PMVK, PEX10, ACSL4, PEX11G, DECR2, PAOX	84	1
Yak VS Cattle	Muscle	KEGG_PATHWAY	bta01100	Metabolic pathways	54	0.0196751	ADPGK, TREH, HEXA, PIK3C2A, COX6A2, GMPPB, NSDHL, LIPC, IMPA1, REV3L, PGM2, MAN1A1, A4GALT, TPI1, DGAT1, ALG3, ACSL4, ALG1, GANC, RRM2B, B3GNT2, LCT, MVK, OAT, GLS2, PDXP, COX5B, PTGS2, AGPAT2, SELENOI, ADH6, NT5E, CYP11A1, RDH11, PPCS, MAN2A1, GPAT4, PMVK, NT5M, RIMKLA, HSD3B7, UROS, MBOAT2, MTHFS, PAICS, MCAT, PAFAH2, BST1, AMACR, NAT1, POLE3, PEMT, GALM, PLCD3	1235	1
Yak VS Cattle	Muscle	KEGG_PATHWAY	bta05204	Chemical carcinogenesis	7	0.0264378	NAT1, GSTA3, GSTP1, PTGS2, ADH6	70	1
Yak VS Cattle	Muscle	KEGG_PATHWAY	bta00480	Glutathione metabolism	6	0.0309491	GPX1, RRM2B, GSTA3, GSTP1	54	1
Yak VS Cattle	Muscle	KEGG_PATHWAY	bta00982	Drug metabolism - cytochrome P450	6	0.0404147	GSTA3, GSTP1, FMO2, ADH6	58	1
Yak VS Cattle	Muscle	KEGG_PATHWAY	bta04810	Regulation of actin cytoskeleton	13	0.0451131	ITGB3, ITGA1, LIMK1, BRK1, PIK3R2, F2, FGF2, GNA13, ITGA8, PIP4K2B, ITGAV, FGFR4, CRK	212	1
Yak VS Cattle	Muscle	KEGG_PATHWAY	bta05410	Hypertrophic cardiomyopathy (HCM)	7	0.0464362	ITGB3, ITGA1, ITGA8, TNNI3, ITGAV, CACNG4, SGCG	80	1
Yak VS Cattle	Spleen	GOTERM_BP_DIRECT	GO:0007154	cell communication	6	0.00188905	GJC3, GJC2, FRAS1, GJB1, GJA9, FREM2	23	1
Yak VS Cattle	Spleen	GOTERM_BP_DIRECT	GO:0060326	cell chemotaxis	8	0.00252098	ARHGEF16, C5AR1, SAA4, HMGB2, C3AR1, CCL2, EPHB1, CXCL14	47	1
Yak VS Cattle	Spleen	GOTERM_BP_DIRECT	GO:0048246	macrophage chemotaxis	4	0.00309842	CX3CR1, LGALS3, CCL3, CCL2	8	1
Yak VS Cattle	Spleen	GOTERM_BP_DIRECT	GO:0009636	response to toxic substance	6	0.0122769	GUCY2C, GJC2, TTPA, PON1, XPA, CCL3	35	1
Yak VS Cattle	Spleen	GOTERM_BP_DIRECT	GO:0006006	glucose metabolic process	6	0.017212	KCNJ11, DCXR, ADIPOQ, IGF2, PGM2, TNF	38	1
Yak VS Cattle	Spleen	GOTERM_BP_DIRECT	GO:0046007	negative regulation of activated T cell proliferation	3	0.0216738	CD274, PRNP, LRRC32	6	1
Yak VS Cattle	Spleen	GOTERM_BP_DIRECT	GO:0051897	positive regulation of protein kinase B signaling	7	0.0304087	F10, IGF2, GCNT2, F3, TNF, FGF2, STOX1	59	1
Yak VS Cattle	Spleen	GOTERM_BP_DIRECT	GO:0006874	cellular calcium ion homeostasis	7	0.0401734	CCL8, VAPB, ATP13A4, CCL3, STC1, TNNI3, ATP13A2	63	1
Yak VS Cattle	Spleen	GOTERM_BP_DIRECT	GO:0001525	angiogenesis	11	0.0434427	SRPX2, ANPEP, NRXN1, THY1, VHL, PLCD3, EPHB1, HS6ST1, PLXDC1, FGF2, JAM3	134	1
Yak VS Cattle	Spleen	GOTERM_CC_DIRECT	GO:0005615	extracellular space	54	0.0114727	ECM2, HMGB2, FGF2, TNF, TSKU, IRF2BPL, ICAM1, LGALS4, ADAMTS4, LGALS3, CTSO, LIPC, ANPEP, CPXM1, LMCD1, CTSB, EDN1, TPI1, SERPINF2, ADIPOQ, F3, DCN, IL1B, DNAJC9, SMPDL3A, CES3, LTF, CDNF, GSTP1, PON1, KLHL17, SAA4, TACSTD2, DPT, STC1, LYPD3, C5, SRPX2, CCL8, TTR, FLRT2, CCL3, CCL2, CD59, JAM3, GDF11, TNFSF14, IGF2, INHBA, PRSS33, BMP2, TG, CD40LG, OGN	950	0.871638
Yak VS Cattle	Spleen	GOTERM_CC_DIRECT	GO:0070062	extracellular exosome	107	0.0200377	SCARB2, STEAP4, CLSTN3, AQP1, ICAM1, LGALS3, ANPEP, TMEM38A, EPHB1, PLS1, SERPINF2, ADIPOQ, RNASE6, EPDR1, PDZK1, GAREM2, TIAM2, MINPP1, SLC5A8, CRISPLD1, SCNN1A, CES3, SLC27A2, FREM2, FBLN7, CD274, GPM6A, RAB5B, GSTCD, CCDC25, C15H11ORF52, TACSTD2, ENDOD1, DPT, THY1, SDSL, KALRN, FHIT, VTN, SEC14L3, C5, FLRT2, LTA4H, PRNP, FUCA1, IGF2, RASSF9, TOR1B, PAICS, BST1, OGN, SHBG, SLC35F6, BTG2, TNFAIP…	2162	0.871638
Yak VS Cattle	Spleen	GOTERM_CC_DIRECT	GO:0045335	phagocytic vesicle	5	0.0434297	UVRAG, RAB14, RAB38, RAB7B, RAB8B	33	1
Yak VS Cattle	Spleen	GOTERM_CC_DIRECT	GO:0005783	endoplasmic reticulum	32	0.0119674	CEMIP, UBIAD1, SLC35D1, UNC93B1, CDNF, MGST1, LRP2, THY1, LCTL, HACD3, HSD11B2, CREB3L4, SLC39A6, BAK1, SLC36A1, UVRAG, PRNP, HHATL, TICAM2, ADIPOQ, ZDHHC12, CNPY3, ALG1, FOS, TMX4, RNF103, TMEM259, COL4A3, ITGA8, YIPF6, FAM20A, CERS1	497	0.871638
Yak VS Cattle	Spleen	GOTERM_MF_DIRECT	GO:0004672	protein kinase activity	13	0.00763765	GUCY2C, NEK9, RNASEL, GUCY2D, LIMK1, KALRN, CDK8, CCL8, FASTK, ULK3, CCL3, PIM1, TSSK4	138	1
Yak VS Cattle	Spleen	GOTERM_MF_DIRECT	GO:0005506	iron ion binding	12	0.0229214	CYP27B1, CYP2B6, CYP11A1, SCD, TET2, CYP4B1, HBQ1, CYP2C19, PPEF2, CYP3A5, LTF	142	1
Yak VS Cattle	Spleen	GOTERM_MF_DIRECT	GO:0004364	glutathione transferase activity	5	0.031117	GSTA3, GSTP1, MGST1, GDAP1	31	1
Yak VS Cattle	Spleen	KEGG_PATHWAY	bta04610	Complement and coagulation cascades	10	0.000552117	C5, F10, C5AR1, SERPINF2, C3AR1, CD59, F2, C8A, F3, KNG1	74	0.0764848
Yak VS Cattle	Spleen	KEGG_PATHWAY	bta04668	TNF signaling pathway	12	0.000648176	NFKBIA, EDN1, CREB3L4, CASP3, IL1B, CCL2, MAPK1, TNFAIP3, FOS, TNF, MAPK13, ICAM1	108	0.0764848
Yak VS Cattle	Spleen	KEGG_PATHWAY	bta04060	Cytokine-cytokine receptor interaction	17	0.00165898	CX3CR1, CCR1, CNTFR, TNFSF14, CXCR5, CXCR4, TNF, CXCL14, IL17RA, TNFSF13B, CCL8, CD40LG, IL1B, CCL3, CCL2, IL13RA1	218	0.130506
Yak VS Cattle	Spleen	KEGG_PATHWAY	bta05020	Prion diseases	6	0.00321869	EGR1, PRNP, C5, IL1B, MAPK1, C8A	32	0.189903
Yak VS Cattle	Spleen	KEGG_PATHWAY	bta04062	Chemokine signaling pathway	14	0.00637267	CX3CR1, CCR1, SHC2, CXCR5, CXCR4, CXCL14, NFKBIA, CCL8, CCL3, CCL2, MAPK1, CRK, CCL26	185	0.204476
Yak VS Cattle	Spleen	KEGG_PATHWAY	bta05204	Chemical carcinogenesis	8	0.006852	CYP2B6, GSTA3, GSTP1, MGST1, CYP3A5	70	0.204476
Yak VS Cattle	Spleen	KEGG_PATHWAY	bta00480	Glutathione metabolism	7	0.00726649	RRM2B, GSTA3, ANPEP, GSTP1, MGST1	54	0.204476
Yak VS Cattle	Spleen	KEGG_PATHWAY	bta04064	NF-kappa B signaling pathway	9	0.00853489	NFKBIA, CD40LG, TICAM2, TNFSF14, IL1B, TNFAIP3, TNF, ICAM1, TNFSF13B	91	0.204476
Yak VS Cattle	Spleen	KEGG_PATHWAY	bta00830	Retinol metabolism	7	0.00866423	CYP2B6, DHRS9, PNPLA4, RDH5, HSD17B6, CYP3A5	56	0.204476
Yak VS Cattle	Spleen	KEGG_PATHWAY	bta00982	Drug metabolism - cytochrome P450	7	0.010245	GSTA3, GSTP1, MGST1, FMO2, FMO3	58	0.206746
Yak VS Cattle	Spleen	KEGG_PATHWAY	bta00230	Purine metabolism	13	0.0108284	GUCY2C, GUCY2D, NUDT2, PAICS, FHIT, POLE4, NUDT9, RRM2B, POLE3, PGM2, NT5M, POLR2I, UOX	176	0.206746
Yak VS Cattle	Spleen	KEGG_PATHWAY	bta05133	Pertussis	8	0.0113885	C5, TICAM2, CASP3, IL1B, MAPK1, FOS, TNF, MAPK13	77	0.206746
Yak VS Cattle	Spleen	KEGG_PATHWAY	bta00140	Steroid hormone biosynthesis	6	0.0351663	HSD11B2, CYP2B6, CYP11A1, HSD17B6, CYP3A5	57	0.518703
Yak VS Cattle	Spleen	KEGG_PATHWAY	bta00980	Metabolism of xenobiotics by cytochrome P450	6	0.0399627	GSTA3, GSTP1, DCXR, MGST1	59	0.554776

## Sheet: Table S4B
Table S4B. GO and KEGG enrichment analysis of shared and uniquely DEGs in six tissues of gayal vs. cattle group and yak vs. cattle group.
Tissue	Category	Team	Functiom	Count	P value	Genes	Pop Hits	FDR	Shared or uniquely
Heart	GOTERM_BP_DIRECT	GO:0023052	signaling	3	0.00557036	CCL3, TOB2, APLN	6	1	shared
Heart	GOTERM_BP_DIRECT	GO:0032270	positive regulation of cellular protein metabolic process	3	0.00557036	NFKBIA, ADIPOQ, AGTR1	6	1	shared
Heart	GOTERM_BP_DIRECT	GO:0010800	positive regulation of peptidyl-threonine phosphorylation	4	0.00589923	CAB39, PLK1, S1PR2, STOX1	19	1	shared
Heart	GOTERM_BP_DIRECT	GO:0051897	positive regulation of protein kinase B signaling	6	0.00617225	BAG4, F10, IGF2, TNFAIP8L3, FGF2, STOX1	59	1	shared
Heart	GOTERM_BP_DIRECT	GO:0010873	positive regulation of cholesterol esterification	3	0.00769685	AGTR1, APOA2, APOA5	7	1	shared
Heart	GOTERM_BP_DIRECT	GO:0030194	positive regulation of blood coagulation	3	0.0101289	F12, ENPP4, F2	8	1	shared
Heart	GOTERM_BP_DIRECT	GO:0042632	cholesterol homeostasis	5	0.0138099	LIPC, G6PC, MTTP, APOA2, APOA5	47	1	shared
Heart	GOTERM_BP_DIRECT	GO:0043691	reverse cholesterol transport	3	0.0191319	APOA2, HNF1A, APOA5	11	1	shared
Heart	GOTERM_BP_DIRECT	GO:0055114	oxidation-reduction process	13	0.0239496	PECR, GPX3, HAAO, DCXR, FMO3, HSD17B6, CYP3A5, DHFR, TDO2, CYP11A1, FADS6, PAH, TDH	316	1	shared
Heart	GOTERM_BP_DIRECT	GO:0045671	negative regulation of osteoclast differentiation	3	0.0264362	TMEM178A, CCL3, TOB2	13	1	shared
Heart	GOTERM_BP_DIRECT	GO:0008203	cholesterol metabolic process	4	0.0293183	LIPC, CYP11A1, APOA2, HNF1A	34	1	shared
Heart	GOTERM_BP_DIRECT	GO:0042730	fibrinolysis	3	0.0304448	TMPRSS6, F12, F2	14	1	shared
Heart	GOTERM_BP_DIRECT	GO:0010468	regulation of gene expression	5	0.034372	G6PC, STAB2, TOB2, F2, TSKU	62	1	shared
Heart	GOTERM_BP_DIRECT	GO:0030322	stabilization of membrane potential	3	0.0391218	KCNK5, KCNK6, KCNK17	16	1	shared
Heart	GOTERM_BP_DIRECT	GO:0070328	triglyceride homeostasis	3	0.0391218	LIPC, ANGPTL4, APOA5	16	1	shared
Heart	GOTERM_BP_DIRECT	GO:0019265	glycine biosynthetic process, by transamination of glyoxylate	2	0.0392498	AGXT2, AGXT	2	1	shared
Heart	GOTERM_BP_DIRECT	GO:0048285	organelle fission	2	0.0392498	MX2, MX1	2	1	shared
Heart	GOTERM_BP_DIRECT	GO:0070374	positive regulation of ERK1 and ERK2 cascade	7	0.0447883	C5AR2, CCL3, TNFAIP8L3, DNAJC27, FGF2, ICAM1, HCRTR1	130	1	shared
Heart	GOTERM_BP_DIRECT	GO:0006953	acute-phase response	3	0.0486108	ORM1, SAA4, F2	18	1	shared
Heart	GOTERM_BP_DIRECT	GO:0000070	mitotic sister chromatid segregation	3	0.0486108	PLK1, MIS12, KNSTRN	18	1	shared
Heart	GOTERM_CC_DIRECT	GO:0072562	blood microparticle	8	0.000710924	VTN, APCS, APOA2, ANGPTL4, F2, C8A, APOA5, KNG1	75	0.142896	shared
Heart	GOTERM_CC_DIRECT	GO:0070062	extracellular exosome	63	0.00158682	SLC35F6, BTG2, STEAP4, TREH, C8B, CLDN2, C8A, ICAM1, SDF4, ENPP4, MAN1A1, EPHB1, TPI1, GPX3, DCXR, ADIPOQ, APOA2, F2, UPB1, TOM1L1, TIAM2, SLC9A3, AZGP1, SLC27A2, FBP1, CRK, CES3, DNASE1L1, RTN4R, APCS, RAB5B, CAB39, HAAO, GSTCD, SAA4, ENDOD1, LYPD2, SLC1A4, VTN, C5, FAM168B, TTR, CREG1, SNCG, SPP2, RPL15, PRNP, ST14, F12, CMTM6, IGF2, MPP5, AGMAT, NUDT9, MFAP4, BHMT, SNX18, LRG1, RAB14, PAH, MEL…	2162	0.159475	shared
Heart	GOTERM_CC_DIRECT	GO:0034364	high-density lipoprotein particle	3	0.0348007	LIPC, SAA4, APOA5	15	1	shared
Heart	GOTERM_CC_DIRECT	GO:0033116	endoplasmic reticulum-Golgi intermediate compartment membrane	3	0.0487798	VMA21, WHAMM, TM6SF2	18	1	shared
Heart	GOTERM_MF_DIRECT	GO:0042802	identical protein binding	12	5.28792e-05	DRAP1, PRNP, TTR, MRFAP1L1, AGXT2, LECT2, YIPF6, CIDEB, ANGPTL4, CLDN2, FBP1, KCNJ2	135	0.018402	shared
Heart	GOTERM_MF_DIRECT	GO:0005506	iron ion binding	9	0.00575954	CYP11A1, PAH, HBA, CYP4B1, MELTF, CYP2C19, CYP3A5, CYP8B1	142	0.924793	shared
Heart	GOTERM_MF_DIRECT	GO:0020037	heme binding	8	0.00797235	TDO2, CYP11A1, HBA, CYP4B1, CYP2C19, CYP3A5, CYP8B1	120	0.924793	shared
Heart	GOTERM_MF_DIRECT	GO:0016491	oxidoreductase activity	7	0.017029	AKR1B10, FADS6, CREG1, HAO1, HSD17B6, ADH6	108	1	shared
Heart	GOTERM_MF_DIRECT	GO:0022841	potassium ion leak channel activity	3	0.0362646	KCNK5, KCNK6, KCNK17	16	1	shared
Heart	GOTERM_MF_DIRECT	GO:0008453	alanine-glyoxylate transaminase activity	2	0.0376696	AGXT2, AGXT	2	1	shared
Heart	KEGG_PATHWAY	bta04610	Complement and coagulation cascades	8	0.000251163	C5, F10, F12, C8B, F2, C8A, KNG1, MBL2	74	0.0467163	shared
Heart	KEGG_PATHWAY	bta03320	PPAR signaling pathway	7	0.00118698	EHHADH, ADIPOQ, APOA2, ANGPTL4, SLC27A2, APOA5, CYP8B1	70	0.110389	shared
Heart	KEGG_PATHWAY	bta01100	Metabolic pathways	35	0.00242695	DMGDH, PI4K2B, HAAO, TREH, HSD17B6, COX5B, CYP3A5, COX6A2, ADH6, HSD11B1, LIPC, TDO2, CYP11A1, AMDHD1, UPP2, MAN1A1, POLR2I, HSD3B7, TPI1, G6PC, AGXT2, DCXR, CYP8B1, UPB1, AGMAT, DHFR, BHMT, AKR1B10, NAT1, EHHADH, PAH, AGXT, FBP1	1235	0.150471	shared
Heart	KEGG_PATHWAY	bta00260	Glycine, serine and threonine metabolism	5	0.00505215	DMGDH, BHMT, AGXT2, TDH, AGXT	41	0.234925	shared
Heart	KEGG_PATHWAY	bta00140	Steroid hormone biosynthesis	5	0.0159937	HSD11B1, CYP11A1, HSD17B6, CYP3A5	57	0.447552	shared
Heart	KEGG_PATHWAY	bta04152	AMPK signaling pathway	7	0.0165936	CCNA2, G6PC, RAB14, CREB3L3, CAB39, ADIPOQ, FBP1	120	0.447552	shared
Heart	KEGG_PATHWAY	bta05020	Prion diseases	4	0.0168434	PRNP, C5, C8B, C8A	32	0.447552	shared
Heart	KEGG_PATHWAY	bta05204	Chemical carcinogenesis	5	0.0313768	HSD11B1, NAT1, CYP3A5, ADH6	70	0.729512	shared
Liver	GOTERM_BP_DIRECT	GO:0045087	innate immune response	9	0.00377046	MAVS, TICAM2, RSAD2, MX2, MX1, HMGB2, IRAK4, CNPY3, TRIM32	227	1	shared
Liver	GOTERM_BP_DIRECT	GO:0016226	iron-sulfur cluster assembly	3	0.0101491	ISCA1, HSCB, CIAO1	14	1	shared
Liver	GOTERM_BP_DIRECT	GO:0051607	defense response to virus	6	0.0126183	MAVS, RSAD2, KCNJ8, MX2, DDIT4, MX1	125	1	shared
Liver	GOTERM_BP_DIRECT	GO:0048285	organelle fission	2	0.0220137	MX2, MX1	2	1	shared
Liver	GOTERM_BP_DIRECT	GO:0045071	negative regulation of viral genome replication	3	0.0222678	MAVS, RSAD2, MX1	21	1	shared
Liver	GOTERM_BP_DIRECT	GO:0071651	positive regulation of chemokine (C-C motif) ligand 5 production	2	0.0435459	MAVS, TICAM2	4	1	shared
Liver	GOTERM_BP_DIRECT	GO:0019563	glycerol catabolic process	2	0.0435459	GK5, TPI1	4	1	shared
Liver	GOTERM_CC_DIRECT	GO:0005737	cytoplasm	47	0.0231422	RTP4, CSTB, OAT, HPGD, CAB39, HSPB6, NXN, GSTCD, DQX1, GSTT4, HMGB2, SPATA2, CFAP206, TOB2, SDSL, GK5, HELB, RNF114, EEF2K, CATIP, TRIM7, ANPEP, TNFAIP8L1, SOX7, MAPK4, NEK9, SDS, GADD45B, MX2, SPRY4, MX1, KLHL21, NME2, VSTM2L, IRAK4, PARP14, KNSTRN, DUSP6, TIAM2, NFKBIA, SH3BP5L, RTN4RL1, DDIT4, SPAG1, DNAJC9, PPIL4	3109	1	shared
Liver	GOTERM_CC_DIRECT	GO:0031225	anchored component of membrane	3	0.0495941	PRNP, NT5E, DPEP3	32	1	shared
Liver	GOTERM_MF_DIRECT	GO:0042802	identical protein binding	6	0.0125234	DRAP1, PRNP, OAT, BAG2, YIPF6, KCNJ2	135	1	shared
Liver	GOTERM_MF_DIRECT	GO:0046982	protein heterodimerization activity	5	0.0271078	DRAP1, VAPB, POLE3, SLC51B, MCL1	111	1	shared
Liver	GOTERM_MF_DIRECT	GO:0008017	microtubule binding	4	0.036173	PRNP, VAPB, MX2, MX1	71	1	shared
Liver	GOTERM_MF_DIRECT	GO:0004563	beta-N-acetylhexosaminidase activity	2	0.0403122	GM2A, HEXA	4	1	shared
Liver	KEGG_PATHWAY	bta05164	Influenza A	6	0.0172938	NFKBIA, MAVS, RSAD2, MX1, IRAK4, ICAM1	173	1	shared
Liver	KEGG_PATHWAY	bta05162	Measles	5	0.0336949	NFKBIA, MAVS, MX1, CD28, IRAK4	140	1	shared
Liver	KEGG_PATHWAY	bta00290	Valine, leucine and isoleucine biosynthesis	2	0.0345178	SDS, SDSL	4	1	shared
Liver	KEGG_PATHWAY	bta04064	NF-kappa B signaling pathway	4	0.0449777	NFKBIA, TICAM2, IRAK4, ICAM1	91	1	shared
Spleen	GOTERM_BP_DIRECT	GO:0045944	positive regulation of transcription from RNA polymerase II promoter	20	0.00402709	EGR1, RNASEL, HMGB2, TET2, TRIAP1, INHBA, ETV4, FGF2, ARMCX3, NFKBIA, PER1, BMP2, CHCHD2, HHEX, PAX8, ZMIZ1, TFR2, MAFG, CHP2, CCL3	580	1	shared
Spleen	GOTERM_BP_DIRECT	GO:0006935	chemotaxis	5	0.00893954	CCR1, PTAFR, CXCR5, CCL3, CXCR4	49	1	shared
Spleen	GOTERM_BP_DIRECT	GO:0006457	protein folding	7	0.00908977	TMX4, FKBP14, GRPEL2, DNAJB13, AHSP, HSCB, PPIL4	107	1	shared
Spleen	GOTERM_BP_DIRECT	GO:0008285	negative regulation of cell proliferation	10	0.0108121	KLF11, GDF11, BMP2, DPT, SSTR1, INHBA, TOB2, SOX7, FGF2, FGFRL1	217	1	shared
Spleen	GOTERM_BP_DIRECT	GO:0033690	positive regulation of osteoblast proliferation	3	0.0138449	BMP2, ITGB3, LTF	11	1	shared
Spleen	GOTERM_BP_DIRECT	GO:0016226	iron-sulfur cluster assembly	3	0.0221664	ISCA1, HSCB, CIAO1	14	1	shared
Spleen	GOTERM_BP_DIRECT	GO:0048285	organelle fission	2	0.0331421	MX2, MX1	2	1	shared
Spleen	GOTERM_BP_DIRECT	GO:0032543	mitochondrial translation	4	0.0348243	MRPS25, MRPS11, MRPL16, MRPS7	43	1	shared
Spleen	GOTERM_BP_DIRECT	GO:0010800	positive regulation of peptidyl-threonine phosphorylation	3	0.0394454	CAB39, S1PR2, STOX1	19	1	shared
Spleen	GOTERM_BP_DIRECT	GO:0007059	chromosome segregation	4	0.0413179	UVRAG, OIP5, KNSTRN, CIAO1	46	1	shared
Spleen	GOTERM_BP_DIRECT	GO:0040007	growth	3	0.0433554	GDF11, BMP2, INHBA	20	1	shared
Spleen	GOTERM_BP_DIRECT	GO:0001938	positive regulation of endothelial cell proliferation	4	0.0459612	BMP2, HMGB2, F3, FGF2	48	1	shared
Spleen	GOTERM_BP_DIRECT	GO:0045071	negative regulation of viral genome replication	3	0.0474029	RNASEL, MX1, LTF	21	1	shared
Spleen	GOTERM_BP_DIRECT	GO:0060128	corticotropin hormone secreting cell differentiation	2	0.0493007	BMP2, FGF2	3	1	shared
Spleen	GOTERM_BP_DIRECT	GO:0010922	positive regulation of phosphatase activity	2	0.0493007	BMP2, CHP2	3	1	shared
Spleen	GOTERM_BP_DIRECT	GO:0061418	regulation of transcription from RNA polymerase II promoter in response to hypoxia	2	0.0493007	EGR1, STOX1	3	1	shared
Spleen	GOTERM_CC_DIRECT	GO:0045335	phagocytic vesicle	4	0.0193415	UVRAG, RAB14, RAB7B, RAB8B	33	1	shared
Spleen	GOTERM_CC_DIRECT	GO:0005770	late endosome	5	0.0470157	UVRAG, TICAM2, SDF4, CXCR4, RAB7B	78	1	shared
Spleen	KEGG_PATHWAY	bta04064	NF-kappa B signaling pathway	5	0.0292732	NFKBIA, CD40LG, TICAM2, ICAM1, TNFSF13B	91	1	shared
Spleen	KEGG_PATHWAY	bta04062	Chemokine signaling pathway	7	0.0314341	NFKBIA, CCR1, SHC2, CXCR5, CCL3, CXCR4, CRK	185	1	shared
Spleen	KEGG_PATHWAY	bta00010	Glycolysis / Gluconeogenesis	4	0.0469319	MINPP1, TPI1, G6PC, PGM2	63	1	shared
Spleen	KEGG_PATHWAY	bta04514	Cell adhesion molecules (CAMs)	6	0.0477604	CLDN11, CD274, CD40LG, MPZL1, JAM3, ICAM1	154	1	shared
Lung	GOTERM_BP_DIRECT	GO:0007267	cell-cell signaling	7	0.00169144	POMC, GREM1, BDNF, CCL3, AMH, CCR5, CXCL14	68	1	shared
Lung	GOTERM_BP_DIRECT	GO:1901657	glycosyl compound metabolic process	3	0.00336866	KLB, LCTL, LCT	5	1	shared
Lung	GOTERM_BP_DIRECT	GO:0045880	positive regulation of smoothened signaling pathway	4	0.00504452	STK36, IFT172, ULK3, DCDC2	19	1	shared
Lung	GOTERM_BP_DIRECT	GO:0050729	positive regulation of inflammatory response	5	0.00770854	IL33, CCL3, CCL1, TNF, TLR2	42	1	shared
Lung	GOTERM_BP_DIRECT	GO:0030168	platelet activation	4	0.00983625	CD40LG, P2RY1, F2, F5	24	1	shared
Lung	GOTERM_BP_DIRECT	GO:0006935	chemotaxis	5	0.0131836	PTAFR, LECT2, CCL3, CCR6, CCR5	49	1	shared
Lung	GOTERM_BP_DIRECT	GO:0031663	lipopolysaccharide-mediated signaling pathway	4	0.0150718	NFKBIA, PTAFR, CCL3, TNF	28	1	shared
Lung	GOTERM_BP_DIRECT	GO:0045879	negative regulation of smoothened signaling pathway	3	0.0172025	HHIP, ULK3, GLIS2	11	1	shared
Lung	GOTERM_BP_DIRECT	GO:0000122	negative regulation of transcription from RNA polymerase II promoter	15	0.0270788	FOXC2, EGR1, KLF11, TGIF2, CBX2, USP2, OTUD7B, TNF, GLIS2, PER1, HOXB4, NUPR2, ANKRD2, RCOR2, ZNF366	420	1	shared
Lung	GOTERM_BP_DIRECT	GO:0008630	intrinsic apoptotic signaling pathway in response to DNA damage	4	0.0294583	XPA, BAK1, TNF, MCL1	36	1	shared
Lung	GOTERM_BP_DIRECT	GO:0006805	xenobiotic metabolic process	3	0.0312681	CYP2B6, NCEH1, GSTP1	15	1	shared
Lung	GOTERM_BP_DIRECT	GO:0042346	positive regulation of NF-kappaB import into nucleus	3	0.0312681	GREM1, TNF, TLR2	15	1	shared
Lung	GOTERM_BP_DIRECT	GO:2000291	regulation of myoblast proliferation	2	0.0371214	ANKRD2, KLHL41	2	1	shared
Lung	GOTERM_BP_DIRECT	GO:0032755	positive regulation of interleukin-6 production	4	0.0386148	IL33, TICAM2, TNF, TLR2	40	1	shared
Lung	GOTERM_BP_DIRECT	GO:0045662	negative regulation of myoblast differentiation	3	0.0439244	ANKRD2, TNF, CXCL14	18	1	shared
Lung	GOTERM_BP_DIRECT	GO:0006953	acute-phase response	3	0.0439244	ORM1, SAA4, F2	18	1	shared
Lung	GOTERM_CC_DIRECT	GO:0005576	extracellular region	19	0.00712123	BDNF, ASIP, LECT2, PON1, IGF2, RETN, FGF2, CXCL14, F5, POMC, GLIPR1, BGLAP, MGC137211, MGC137014, SCGB1A1, ZPBP2, RSPO2, AMH, C9H6ORF120	505	1	shared
Lung	GOTERM_CC_DIRECT	GO:0009986	cell surface	12	0.0497144	GREM1, ACE2, PRNP, SLC46A1, CD40LG, HHIP, TPBG, P2RY1, RSPO2, CCR6, MPZL1, TLR2	332	1	shared
Lung	GOTERM_CC_DIRECT	GO:0005764	lysosome	7	0.0498722	UVRAG, MT2A, DRAM1, VMA21, IL1B, RNASE6, CTBS	141	1	shared
Lung	GOTERM_MF_DIRECT	GO:0042802	identical protein binding	9	0.00262801	PRNP, MRFAP1L1, NPR2, USP2, LECT2, YIPF6, S100A4, TNF, KCNJ2	135	0.819939	shared
Lung	GOTERM_MF_DIRECT	GO:0004672	protein kinase activity	7	0.0348961	RNASEL, STK36, FASTK, NPR2, ULK3, CCL3, KALRN	138	1	shared
Lung	GOTERM_MF_DIRECT	GO:0004540	ribonuclease activity	3	0.0351252	RNASEL, RNASE6, RPP14	17	1	shared
Lung	GOTERM_MF_DIRECT	GO:0005543	phospholipid binding	4	0.0467235	TICAM2, PON1, PTAFR, APOA5	46	1	shared
Lung	KEGG_PATHWAY	bta00260	Glycine, serine and threonine metabolism	6	0.000378364	DMGDH, BHMT, ALAS1, PIPOX, AGXT, SDSL	41	0.0703758	shared
Lung	KEGG_PATHWAY	bta05144	Malaria	6	0.00125156	CD40LG, HBA, IL1B, TNF, TLR2, ICAM1	53	0.116395	shared
Lung	KEGG_PATHWAY	bta05134	Legionellosis	5	0.011178	NFKBIA, CASP3, IL1B, TNF, TLR2	57	0.36818	shared
Lung	KEGG_PATHWAY	bta05020	Prion diseases	4	0.0126762	EGR1, PRNP, IL1B, C8A	32	0.36818	shared
Lung	KEGG_PATHWAY	bta04064	NF-kappa B signaling pathway	6	0.0128039	NFKBIA, CD40LG, TICAM2, IL1B, TNF, ICAM1	91	0.36818	shared
Lung	KEGG_PATHWAY	bta04060	Cytokine-cytokine receptor interaction	9	0.018755	CD40LG, IL1B, CCL3, CCR6, AMH, CCR5, TNF, CXCL14, IL13RA1	218	0.36818	shared
Lung	KEGG_PATHWAY	bta05143	African trypanosomiasis	4	0.0187901	HBA, IL1B, TNF, ICAM1	37	0.36818	shared
Lung	KEGG_PATHWAY	bta05204	Chemical carcinogenesis	5	0.0223042	CYP2B6, NAT1, GSTP1, MGST1	70	0.36818	shared
Lung	KEGG_PATHWAY	bta04620	Toll-like receptor signaling pathway	6	0.0224749	NFKBIA, TICAM2, IL1B, CCL3, TNF, TLR2	105	0.36818	shared
Lung	KEGG_PATHWAY	bta00562	Inositol phosphate metabolism	5	0.0233634	MINPP1, TPI1, INPP5J, PLCD3, PIK3C2A	71	0.36818	shared
Lung	KEGG_PATHWAY	bta04973	Carbohydrate digestion and absorption	4	0.0246678	G6PC, LCT, TAS1R3	41	0.36818	shared
Lung	KEGG_PATHWAY	bta04668	TNF signaling pathway	6	0.0250304	NFKBIA, BAG4, CASP3, IL1B, TNF, ICAM1	108	0.36818	shared
Lung	KEGG_PATHWAY	bta04610	Complement and coagulation cascades	5	0.0267225	C3AR1, F2, C8A, MBL2, F5	74	0.36818	shared
Lung	KEGG_PATHWAY	bta05146	Amoebiasis	6	0.0287188	RAB5B, CASP3, IL1B, C8A, TNF, TLR2	112	0.36818	shared
Lung	KEGG_PATHWAY	bta05145	Toxoplasmosis	6	0.0296919	NFKBIA, CD40LG, CASP3, CCR5, TNF, TLR2	113	0.36818	shared
Kidney	GOTERM_BP_DIRECT	GO:0045071	negative regulation of viral genome replication	4	0.00360691	RNASEL, RSAD2, CCL5, MX1	21	1	shared
Kidney	GOTERM_BP_DIRECT	GO:0009615	response to virus	5	0.00415048	RSAD2, CCL5, MX2, MX1, DHX58	44	1	shared
Kidney	GOTERM_BP_DIRECT	GO:0001525	angiogenesis	7	0.0154736	ESM1, ADM2, MEOX2, EPHB1, HS6ST1, SAT1, FGF2	134	1	shared
Kidney	GOTERM_BP_DIRECT	GO:0048146	positive regulation of fibroblast proliferation	4	0.0164349	ZMIZ1, SPHK1, ITGB3, EREG	36	1	shared
Kidney	GOTERM_BP_DIRECT	GO:0009968	negative regulation of signal transduction	3	0.0261792	RGS4, RGS16, DDIT4L	17	1	shared
Kidney	GOTERM_BP_DIRECT	GO:0031295	T cell costimulation	3	0.0291657	CD274, LGALS1, TNFSF14	18	1	shared
Kidney	GOTERM_BP_DIRECT	GO:0048285	organelle fission	2	0.0297248	MX2, MX1	2	1	shared
Kidney	GOTERM_BP_DIRECT	GO:0010800	positive regulation of peptidyl-threonine phosphorylation	3	0.032281	CAB39, SPHK1, S1PR2	19	1	shared
Kidney	GOTERM_BP_DIRECT	GO:0050790	regulation of catalytic activity	3	0.0423546	RCAN1, GRPEL2, COX6A2	22	1	shared
Kidney	GOTERM_BP_DIRECT	GO:0032651	regulation of interleukin-1 beta production	2	0.0442557	SPHK1, S1PR3	3	1	shared
Kidney	GOTERM_CC_DIRECT	GO:0005662	DNA replication factor A complex	3	0.0139562	HELB, TONSL, XPA	12	1	shared
Kidney	GOTERM_MF_DIRECT	GO:0038036	sphingosine-1-phosphate receptor activity	3	0.00536714	SPHK1, S1PR3, S1PR2	8	1	shared
Kidney	KEGG_PATHWAY	bta04064	NF-kappa B signaling pathway	6	0.00614534	NFKBIA, CD40LG, TICAM2, TNFSF14, IRAK4, ICAM1	91	0.56842	shared
Kidney	KEGG_PATHWAY	bta05164	Influenza A	8	0.00668729	NFKBIA, RNASEL, RSAD2, CCL5, MX1, TNFSF10, IRAK4, ICAM1	173	0.56842	shared
Muscle	GOTERM_BP_DIRECT	GO:0035914	skeletal muscle cell differentiation	6	0.000470951	EGR2, BTG2, ANKRD2, NUPR1, FOS, ATF3	45	0.427623	shared
Muscle	GOTERM_BP_DIRECT	GO:0000122	negative regulation of transcription from RNA polymerase II promoter	15	0.00337402	FOXC2, PLK3, TGIF2, USP2, GLIS2, DLL4, ZFP36, EID2, BMP2, CNOT1, BCL6B, HOXB4, NUPR2, ANKRD2, ATF3	420	1	shared
Muscle	GOTERM_BP_DIRECT	GO:0060213	positive regulation of nuclear-transcribed mRNA poly(A) tail shortening	3	0.00876659	ZFP36, BTG2, CNOT1	10	1	shared
Muscle	GOTERM_BP_DIRECT	GO:0044344	cellular response to fibroblast growth factor stimulus	3	0.0106128	DLL4, ZFP36, EGR3	11	1	shared
Muscle	GOTERM_BP_DIRECT	GO:0033690	positive regulation of osteoblast proliferation	3	0.0106128	BMP2, ITGB3, LTF	11	1	shared
Muscle	GOTERM_BP_DIRECT	GO:0009636	response to toxic substance	4	0.0140818	TTPA, XPA, NUPR1, SLC18A2	35	1	shared
Muscle	GOTERM_BP_DIRECT	GO:0045600	positive regulation of fat cell differentiation	4	0.0188504	BMP2, ZFP36, SFRP2, CREBL2	39	1	shared
Muscle	GOTERM_BP_DIRECT	GO:0000082	G1/S transition of mitotic cell cycle	4	0.0201654	PLK3, RHOU, CRLF3, ACVR1B	40	1	shared
Muscle	GOTERM_BP_DIRECT	GO:0045669	positive regulation of osteoblast differentiation	4	0.0274803	BMP2, SFRP2, FGF2, LTF	45	1	shared
Muscle	GOTERM_BP_DIRECT	GO:0001816	cytokine production	3	0.027622	FABP4, PTAFR, IRAK4	18	1	shared
Muscle	GOTERM_BP_DIRECT	GO:0048285	organelle fission	2	0.0288695	MX2, MX1	2	1	shared
Muscle	GOTERM_BP_DIRECT	GO:0050900	leukocyte migration	3	0.0305809	PODXL, C5AR2, C3AR1	19	1	shared
Muscle	GOTERM_BP_DIRECT	GO:0060326	cell chemotaxis	4	0.0307508	C5AR2, KIT, SAA4, C3AR1	47	1	shared
Muscle	GOTERM_BP_DIRECT	GO:0045071	negative regulation of viral genome replication	3	0.0368527	RSAD2, MX1, LTF	21	1	shared
Muscle	GOTERM_BP_DIRECT	GO:0010922	positive regulation of phosphatase activity	2	0.0429917	BMP2, CHP2	3	1	shared
Muscle	GOTERM_BP_DIRECT	GO:0060128	corticotropin hormone secreting cell differentiation	2	0.0429917	BMP2, FGF2	3	1	shared
Muscle	GOTERM_CC_DIRECT	GO:0070062	extracellular exosome	45	0.014333	SLC35F6, GPM6A, BTG2, STEAP4, SUCNR1, CAB39, TREH, GSTCD, SERPINE1, SAA4, ACVR1B, FAM168B, FLRT2, ADGRE5, PODXL, CREG1, MAL2, ENPP4, MAN1A1, RPL15, A4GALT, PRNP, TPI1, CMTM6, IGF2, RNASE6, MPP5, F2, LYVE1, ITFG1, GAREM2, NUDT9, TIAM2, AZGP1, SNX18, MBLAC2, FABP4, RAB14, QPCT, CHMP4C, PKP1, CRK, LYPLAL1, LTF, CDC42SE2	2162	1	shared
Muscle	GOTERM_CC_DIRECT	GO:0005811	lipid particle	4	0.035097	NSDHL, RSAD2, HSD17B13, PLIN1	49	1	shared
Muscle	GOTERM_CC_DIRECT	GO:0005789	endoplasmic reticulum membrane	11	0.0434959	PPP1R15A, TTC9, NSDHL, RSAD2, FKBP14, VMA21, MX1, ORMDL1, LRAT, PAFAH2, SLC27A4	365	1	shared
Muscle	GOTERM_MF_DIRECT	GO:0046872	metal ion binding	26	0.0195485	PLEKHF2, ZNF792, COX5B, GLIS2, ZFP36, NT5E, ZNF609, ZNF280B, PLAGL2, ENPP4, TNNI3, HIVEP2, PRNP, EGR2, EGR3, RSAD2, USP2, PARP12, MBLAC2, BCL6B, FDX1, KIT, ZNF614, ATF7, RHOU	1142	1	shared
Muscle	GOTERM_MF_DIRECT	GO:0003950	NAD+ ADP-ribosyltransferase activity	3	0.0237255	PARP3, PARP14, PARP12	17	1	shared
Muscle	GOTERM_MF_DIRECT	GO:0043262	adenosine-diphosphatase activity	2	0.0282071	NUDT9, SLC25A42	2	1	shared
Muscle	GOTERM_MF_DIRECT	GO:0000982	transcription factor activity, RNA polymerase II core promoter proximal region sequence-specific binding	3	0.0353064	FOSB, FOS, ATF3	21	1	shared
Heart	GOTERM_BP_DIRECT	GO:0006493	protein O-linked glycosylation	6	0.00231794	POGLUT1, POFUT1, EOGT, TET2, POMGNT2, OGT	16	1	gayal vs. cattle group uniquely
Heart	GOTERM_BP_DIRECT	GO:0097067	cellular response to thyroid hormone stimulus	5	0.00235742	MED1, KIT, LMO2, KLF9, GAS2L1	10	1	gayal vs. cattle group uniquely
Heart	GOTERM_BP_DIRECT	GO:0007229	integrin-mediated signaling pathway	11	0.00679217	ITGAM, ITGB5, ITGA4, PLEK, ITGA1, NME2, ITGB8, ILK, MADCAM1, ITGAV, PTPN11	65	1	gayal vs. cattle group uniquely
Heart	GOTERM_BP_DIRECT	GO:0042059	negative regulation of epidermal growth factor receptor signaling pathway	4	0.00706309	ERRFI1, ITGA1, SOCS4, SOCS5	7	1	gayal vs. cattle group uniquely
Heart	GOTERM_BP_DIRECT	GO:0070493	thrombin receptor signaling pathway	4	0.00706309	HPGD, F2R, PLEK, IQGAP2	7	1	gayal vs. cattle group uniquely
Heart	GOTERM_BP_DIRECT	GO:0055114	oxidation-reduction process	32	0.00865493	DHRS13, NDUFB7, HPGD, MRPS36, PTGS2, HSD17B10, GULO, FDXR, TYW1, CYC1, PRODH, NDUFA9, AOC1, ADHFE1, CYBRD1, FMO2, PTGR1, COQ7, DHRS3, UGDH, ALDH6A1, CCS, NDUFS8, DHRS9, SCD, TMX1, FDX1, NDUFS3, NDUFS2, RDH5, L2HGDH, UOX	316	1	gayal vs. cattle group uniquely
Heart	GOTERM_BP_DIRECT	GO:0070527	platelet aggregation	7	0.0112881	FIBP, CSRP1, PLEK, HSPB1, ILK, CLIC1, METAP1	31	1	gayal vs. cattle group uniquely
Heart	GOTERM_BP_DIRECT	GO:0071549	cellular response to dexamethasone stimulus	4	0.0154249	CASP9, EIF4EBP1, SMYD3, AQP1	9	1	gayal vs. cattle group uniquely
Heart	GOTERM_BP_DIRECT	GO:0050901	leukocyte tethering or rolling	4	0.0210253	ITGA4, GCNT1, MADCAM1, TNF	10	1	gayal vs. cattle group uniquely
Heart	GOTERM_BP_DIRECT	GO:0032680	regulation of tumor necrosis factor production	3	0.0215585	ZFP36, ANGPT1, LTF	4	1	gayal vs. cattle group uniquely
Heart	GOTERM_BP_DIRECT	GO:0046887	positive regulation of hormone secretion	3	0.0215585	EDN1, EDN3, PTPN11	4	1	gayal vs. cattle group uniquely
Heart	GOTERM_BP_DIRECT	GO:0048070	regulation of developmental pigmentation	3	0.0215585	EDN3, VPS33A, KIT	4	1	gayal vs. cattle group uniquely
Heart	GOTERM_BP_DIRECT	GO:2000273	positive regulation of receptor activity	3	0.0215585	ANXA2, CDK5, HFE	4	1	gayal vs. cattle group uniquely
Heart	GOTERM_BP_DIRECT	GO:0070125	mitochondrial translational elongation	11	0.0250443	MRPL2, MRPS36, MRPS11, MRPL38, MRPL16, MRPS18A, MRPL58, MRPL46, MRPL54, TUFM, MRPL22	79	1	gayal vs. cattle group uniquely
Heart	GOTERM_BP_DIRECT	GO:0060326	cell chemotaxis	8	0.0258129	CCL25, CCL24, ARHGEF16, KIT, C5AR1, C3AR1, CCL28, HBEGF	47	1	gayal vs. cattle group uniquely
Heart	GOTERM_BP_DIRECT	GO:0051092	positive regulation of NF-kappaB transcription factor activity	12	0.0263196	GREM1, MTPN, TRIM52, RPS6KA5, RNF25, RIPK1, IRAK3, IL1RAP, TNF, AGER, LTF, TLR2	91	1	gayal vs. cattle group uniquely
Heart	GOTERM_BP_DIRECT	GO:0045598	regulation of fat cell differentiation	4	0.0275889	TAF8, HES1, NR1D1, DLK2	11	1	gayal vs. cattle group uniquely
Heart	GOTERM_BP_DIRECT	GO:0001833	inner cell mass cell proliferation	4	0.0275889	NCAPG2, SBDS, TAF8, PALB2	11	1	gayal vs. cattle group uniquely
Heart	GOTERM_BP_DIRECT	GO:0002088	lens development in camera-type eye	5	0.0330269	MED1, GJA1, SLITRK6, CRYAB, TGFBR2	20	1	gayal vs. cattle group uniquely
Heart	GOTERM_BP_DIRECT	GO:0006620	posttranslational protein targeting to membrane	3	0.0344513	CHMP4B, CHMP4A, SEC63	5	1	gayal vs. cattle group uniquely
Heart	GOTERM_BP_DIRECT	GO:0040008	regulation of growth	5	0.0388399	CISH, SOCS4, TMEM8B, SOCS5, TGFBR2	21	1	gayal vs. cattle group uniquely
Heart	GOTERM_BP_DIRECT	GO:0048661	positive regulation of smooth muscle cell proliferation	5	0.0388399	EDN1, HMOX1, IL6R, TNF, HBEGF	21	1	gayal vs. cattle group uniquely
Heart	GOTERM_BP_DIRECT	GO:0000723	telomere maintenance	4	0.0435731	PARP3, RTEL1, SMG1, ERCC4	13	1	gayal vs. cattle group uniquely
Heart	GOTERM_BP_DIRECT	GO:0007169	transmembrane receptor protein tyrosine kinase signaling pathway	9	0.0452951	SHC2, DOK2, CSF1, NTRK3, STYK1, BTK, STAP1, BMX, MET	64	1	gayal vs. cattle group uniquely
Heart	GOTERM_BP_DIRECT	GO:0051216	cartilage development	6	0.04683	BMP3, EDN1, MKKS, ZBTB16, ITGB8, SMAD9	32	1	gayal vs. cattle group uniquely
Heart	GOTERM_BP_DIRECT	GO:0097527	necroptotic signaling pathway	3	0.049561	RIPK1, FASLG, TNF	6	1	gayal vs. cattle group uniquely
Heart	GOTERM_CC_DIRECT	GO:0005654	nucleoplasm	112	0.000250071	ZBTB25, GORAB, UBE2Z, NOC2L, IPO7, ELK1, DCAF7, RPS6KA5, CCND2, PPP4R2, TRIM28, CDC27, SMARCAD1, FBXO5, NFKBIL1, COG3, IPMK, RECQL, LIG4, ZBTB33, HCFC2, SGO2, SBDS, PKP1, SNRPA, FKBP5, CUL7, RNASEH2A, FLII, XPA, NAIF1, NMD3, PDS5A, FOXO3, BLOC1S6, ZMAT5, HLTF, EIF4EBP1, RAB11FIP2, ZC3H14, API5, CBX2, ZBTB10, SMAD9, TBCB, ZBTB11, PALB2, PM20D2, ALDH6A1, IBTK, COPS5, SP4, SP3, NABP1, HBP1, ALAS1, P…	1310	0.127786	gayal vs. cattle group uniquely
Heart	GOTERM_CC_DIRECT	GO:0005764	lysosome	20	0.000991215	NAPSA, TMEM150A, ARRDC3, HEXA, RNASE6, GLMP, EPDR1, ZC3HAV1, GNS, UNC13D, TMEM59, GJA1, AP5M1, IL1B, MAN2B1, DNASE2, GLA, CTBS, LGMN, IFNAR1	141	0.253255	gayal vs. cattle group uniquely
Heart	GOTERM_CC_DIRECT	GO:0030133	transport vesicle	9	0.00257565	BLOC1S5, BLOC1S6, TMEM168, VGF, AP1G2, CRISPLD2, CAV2, SSPN, ATP13A2	40	0.438719	gayal vs. cattle group uniquely
Heart	GOTERM_CC_DIRECT	GO:0005730	nucleolus	54	0.00553708	GORAB, PAK1IP1, SETD7, CTCF, NOC2L, PHF6, WDR46, SMG6, CCND2, NKRF, TRIM68, SPG11, RNF111, MED1, CCDC110, RPS6, IPMK, DNTTIP2, PLRG1, ZBTB33, FBXO11, SENP3, DHX40, EBNA1BP2, TMX1, EEF1D, AGPS, C1D, GEMIN4, SBDS, TUT1, PAFAH1B2, SNRPA, DDX28, INO80E, NOL7, NMD3, TFPT, PGRMC1, BCLAF1, PDCD11, SRP72, DHX37, ZC3H14, TRMT10A, ZFHX3, KRR1, HOMER2, ZBTB16, TBL3, ZZZ3, MYBBP1A, TACC2	605	0.707362	gayal vs. cattle group uniquely
Heart	GOTERM_CC_DIRECT	GO:0005739	mitochondrion	73	0.0086268	HSP90AB1, TACO1, RAB3D, CPOX, THG1L, COMTD1, GJA1, ABHD11, AUH, RFK, FDXR, ME3, CLIC1, NEFH, NUDT13, TMEM8B, RAB8B, ENDOG, CMC2, MNF1, ACOT13, ACSL4, MRPL46, HDHD3, TUFM, RPUSD4, ARMC1, CTU2, RAD51C, RRM2B, AGPS, FDX1, GPD1, UQCRC1, NDUFS2, SLC25A51, L2HGDH, ACOX3, CRYAB, DDX28, STX17, NOL7, NAIF1, MRPL58, SPG7, HSD17B10, MRPL54, TBRG4, CYP27B1, MOBP, BLOC1S1, STAP1, THEM4, RIPK1, GPAT2, CYC1, PR…	887	0.881659	gayal vs. cattle group uniquely
Heart	GOTERM_CC_DIRECT	GO:0005794	Golgi apparatus	46	0.0155683	CUL7, TMF1, GALT, GORAB, XPA, ZC3HAV1, MANEA, ZDHHC3, LRP6, STRN3, PLD2, GJA1, RAB20, DUSP10, VPS51, TRIM68, NAA25, KIF1C, TMED7, TMED5, SCYL1, SLC30A7, CCDC110, NDFIP2, GLCE, TMEM132A, SLC30A1, ASH1L, ACSL3, IL17RD, TERF2, HAUS2, SYN1, SLC16A13, RAB10, MOB4, PREPL, KLF5, RNF128, SP3, CORO7, ACBD3, PLPP3, GLA, SERINC5, TLR2	528	1	gayal vs. cattle group uniquely
Heart	GOTERM_CC_DIRECT	GO:0016020	membrane	72	0.017348	DHRS13, NUP188, HEXA, NCAPG2, ILK, CPOX, PKD2, CLINT1, IPO7, SPRED1, POFUT1, SLC26A10, PCMTD1, SLC30A7, MED1, ANXA2, EXOC8, TPM4, IL1R1, ANXA4, RPS6, RECQL, NIPA1, ACAP2, IRF4, ADGRB1, GEMIN4, TMEM106C, HHIPL1, RDH5, HECA, ACOX3, RPL29, DDX6, PSMD13, GCNT1, NMD3, ARHGAP15, FOXO3, PLD2, UGCG, PGRMC1, AP5M1, PGRMC2, VPS51, HLTF, MGAT3, DHX38, MTA2, PDZD8, PLEKHA1, KRR1, API5, CPSF2, LIMK1, TYSND1, …	902	1	gayal vs. cattle group uniquely
Heart	GOTERM_CC_DIRECT	GO:0005789	endoplasmic reticulum membrane	33	0.0264049	NRROS, STX17, FKBP14, POMT1, CISD2, IER3IP1, PTGS2, PIGV, GULO, APOO, PGRMC1, HMOX1, LRAT, TMED7, TMED6, TMED5, SEC24A, ORMDL1, ALG3, FMO2, POMGNT2, FMO4, DGAT2L6, RAB10, SCD, TMX1, TMEM106C, SERINC1, PLP2, KDELR3, REEP6, PLPP3, FKBP5	365	1	gayal vs. cattle group uniquely
Heart	GOTERM_CC_DIRECT	GO:0000151	ubiquitin ligase complex	9	0.0319821	ANKIB1, GPR37, RNF19B, STUB1, UBR1, FBXO21, ASB3, FBXO11, GMCL1	61	1	gayal vs. cattle group uniquely
Heart	GOTERM_CC_DIRECT	GO:0045177	apical part of cell	8	0.0419613	HOMER2, HFE, C5AR1, IFIT5, VASH1, REEP6, FAT4, AQP1	53	1	gayal vs. cattle group uniquely
Heart	GOTERM_CC_DIRECT	GO:0000139	Golgi membrane	21	0.0448801	COG8, SEC24A, GALNT3, SLC35D1, CAV2, RHBDD2, GLCE, GCNT1, B3GALT4, SCAMP3, SLC16A13, TMEM59, APOO, B3GNT8, FUT7, GOLGA5, MAN2A1, PMEPA1, CORO7, SNAP29, SLC35A5	217	1	gayal vs. cattle group uniquely
Heart	GOTERM_CC_DIRECT	GO:0031902	late endosome membrane	7	0.0458792	TMEM59, AP5M1, ANXA2, SLC30A4, MVB12A, CHMP4A, VPS16	43	1	gayal vs. cattle group uniquely
Heart	GOTERM_CC_DIRECT	GO:0044233	ER-mitochondrion membrane contact site	3	0.0477566	STX17, ACSL4, ATG14	6	1	gayal vs. cattle group uniquely
Heart	GOTERM_CC_DIRECT	GO:0005770	late endosome	10	0.0486534	TMEM59, GJA1, AP5M1, RNF128, EXOC8, F2R, SLC30A4, ZC3HAV1, IFNAR1, VPS16	78	1	gayal vs. cattle group uniquely
Heart	GOTERM_MF_DIRECT	GO:0046872	metal ion binding	100	7.79853e-05	ZBTB25, ZNF292, RFESD, TESK1, ZBTB21, CISD2, TGM1, ZC3H12D, ZFP36, ZNF81, ZNF687, FADS1, NUDT13, ZNF18, ENDOG, USP2, GTF3A, SDHD, ZBTB33, THAP4, ARMC1, THAP5, FDX1, RUFY2, ZNF713, UQCRC1, BTK, DUS3L, DPEP3, ZNF672, RTEL1, RNASEH2A, ZC3HAV1, GTF2E1, GNS, ZKSCAN2, HMOX1, SMYD3, CYC1, RIMKLA, PDZD8, RIMKLB, ZC3H14, EGR3, ADHFE1, ZBTB16, ZBTB10, ZBTB11, COQ7, TCN2, ZFP62, SP4, SP3, ZC3H3, ZC3H8, CTCF…	1142	0.0609065	gayal vs. cattle group uniquely
Heart	GOTERM_MF_DIRECT	GO:0008324	cation transmembrane transporter activity	4	0.00192986	SLC41A3, SLC30A4, SLC30A1	5	0.683281	gayal vs. cattle group uniquely
Heart	GOTERM_MF_DIRECT	GO:0044822	poly(A) RNA binding	71	0.00262464	SMG1, TFRC, MRPS11, IFIT5, HSPB1, PSIP1, CISD2, ZC3H8, THUMPD1, NOC2L, WDR46, MRPL2, LGALS1, CSRP1, TRIM28, NKRF, ARL6IP4, KIF1C, CPNE3, SEC63, RBM15, ANXA2, EIF1AX, RPS6, DNTTIP2, WDR75, CDC40, UCHL5, TUFM, DHX40, SBDS, ETF1, RPL29, DUS3L, SNRPA, DDX28, DDX6, NOL7, NMD3, ZC3HAV1, HSD17B10, MRPL54, NOP9, TBRG4, NXF1, STIP1, BCLAF1, PDCD11, SRP72, HLTF, DHX37, DHX38, ZC3H14, TRMT10A, KRR1, API5, M…	840	0.683281	gayal vs. cattle group uniquely
Heart	GOTERM_MF_DIRECT	GO:0016262	protein N-acetylglucosaminyltransferase activity	3	0.0102356	B3GNT8, EOGT, OGT	3	1	gayal vs. cattle group uniquely
Heart	GOTERM_MF_DIRECT	GO:0051287	NAD binding	6	0.0441669	UGDH, HPGD, IDH1, GPD1, NDUFS2, ME3	33	1	gayal vs. cattle group uniquely
Heart	GOTERM_MF_DIRECT	GO:0043566	structure-specific DNA binding	3	0.045384	ERCC4, SETMAR, TET1	6	1	gayal vs. cattle group uniquely
Heart	KEGG_PATHWAY	bta04640	Hematopoietic cell lineage	14	0.000905132	ITGAM, CSF1, ITGA4, TFRC, IL11RA, IL1R1, ITGA1, GP1BA, TNF, FCER2, IL1B, KIT, IL7R, IL6R	92	0.185848	gayal vs. cattle group uniquely
Heart	KEGG_PATHWAY	bta01100	Metabolic pathways	88	0.00144629	PANK4, ALAS1, GDA, HEXA, CPOX, PIK3C2A, NADSYN1, PIGV, RFK, DBT, GMPPA, PGM2, ME3, A4GALT, NANS, GAMT, GGPS1, GLCE, IPMK, NME2, TALDO1, ALG3, ACSL4, SDHD, ACSL3, DCK, MINPP1, UGDH, NDUFS8, RRM2B, AGPS, POLR1C, UQCRC1, NDUFS3, NDUFS2, ACOX3, LCT, PLPP3, B4GALT7, PAFAH1B2, ATP6V1B1, ISYNA1, NDUFB7, GALT, GCNT1, PTGS2, GNS, HSD17B10, AGPAT2, SELENOI, MTMR6, PLD2, GULO, UGCG, CYP27B1, NT5E, FUT7, MAN…	1235	0.185848	gayal vs. cattle group uniquely
Heart	KEGG_PATHWAY	bta00052	Galactose metabolism	7	0.00470523	GALE, GALT, PGM2, LCT, GLA, GALK1	31	0.370554	gayal vs. cattle group uniquely
Heart	KEGG_PATHWAY	bta03022	Basal transcription factors	8	0.00630855	TAF6L, TAF8, TBPL1, GTF2H1, TAF6, GTF2F1, GTF2E1, GTF2H4	43	0.370554	gayal vs. cattle group uniquely
Heart	KEGG_PATHWAY	bta04060	Cytokine-cytokine receptor interaction	21	0.00975041	CCL25, CSF1, IL11RA, TNFSF15, IL1R1, FASLG, IL1RAP, TNF, TGFBR2, IL23A, IL1B, TNFSF10, TNFRSF8, TNFSF8, AMH, IL7R, CCR5, CCL28, CCR4, IL6R, IFNAR1	218	0.370554	gayal vs. cattle group uniquely
Heart	KEGG_PATHWAY	bta00603	Glycosphingolipid biosynthesis - globo series	5	0.0101076	HEXA, A4GALT, GLA, ST3GAL2	17	0.370554	gayal vs. cattle group uniquely
Heart	KEGG_PATHWAY	bta05140	Leishmaniasis	10	0.0110501	ITGAM, ITGA4, IL1B, IRAK4, PTGS2, ELK1, TNF, BOLA-DMB, NFKBIB, TLR2	71	0.370554	gayal vs. cattle group uniquely
Heart	KEGG_PATHWAY	bta00520	Amino sugar and nucleotide sugar metabolism	8	0.0115348	UGDH, GALE, GALT, HEXA, GMPPA, PGM2, NANS, GALK1	48	0.370554	gayal vs. cattle group uniquely
Heart	KEGG_PATHWAY	bta00514	Other types of O-glycan biosynthesis	5	0.0215648	POGLUT1, POFUT1, POMT1, EOGT, OGT	21	0.607644	gayal vs. cattle group uniquely
Heart	KEGG_PATHWAY	bta04151	PI3K-Akt signaling pathway	28	0.0236437	CHRM2, CDKN1A, HSP90AB1, CDKN1B, ITGB5, CSF1, YWHAB, FASLG, FOXO3, CASP9, CCND2, EIF4EBP1, THEM4, ITGB8, ITGAV, IL6R, ANGPT2, ITGA4, ANGPT1, RPS6, ITGA1, F2R, KIT, IL7R, MET, FGF10, IFNAR1, TLR2	347	0.607644	gayal vs. cattle group uniquely
Heart	KEGG_PATHWAY	bta04146	Peroxisome	10	0.0302978	NUDT7, IDH1, PEX6, PEX11A, AGPS, ACSL4, ACOX3, ACSL3, PEX12, NUDT13	84	0.707866	gayal vs. cattle group uniquely
Heart	KEGG_PATHWAY	bta05168	Herpes simplex infection	17	0.0393746	RNASEL, FASLG, PTPN11, HCFC2, TNF, TAF6L, NXF1, UBE2R2, EEF1D, IL1B, TBPL1, TAF6, SKP2, BOLA-DMB, NFKBIB, IFNAR1, TLR2	190	0.820971	gayal vs. cattle group uniquely
Heart	KEGG_PATHWAY	bta04210	Apoptosis	8	0.0415277	CASP9, ENDOG, AIFM1, CASP6, TNFSF10, RIPK1, FASLG, TNF	62	0.820971	gayal vs. cattle group uniquely
Liver	GOTERM_BP_DIRECT	GO:2000273	positive regulation of receptor activity	4	0.00134164	ANXA2, CDK5, HFE, SRA1	4	1	gayal vs. cattle group uniquely
Liver	GOTERM_BP_DIRECT	GO:0016197	endosomal transport	8	0.00221141	RAB10, BLOC1S5, SNX18, AP5M1, ALS2, BLOC1S1, RASSF9, VPS16	27	1	gayal vs. cattle group uniquely
Liver	GOTERM_BP_DIRECT	GO:0097067	cellular response to thyroid hormone stimulus	5	0.00371467	MED1, LMO2, KLF9, CTSH, GAS2L1	10	1	gayal vs. cattle group uniquely
Liver	GOTERM_BP_DIRECT	GO:0001833	inner cell mass cell proliferation	5	0.00551285	NCAPG2, SBDS, TAF8, PALB2, ZPR1	11	1	gayal vs. cattle group uniquely
Liver	GOTERM_BP_DIRECT	GO:0071407	cellular response to organic cyclic compound	8	0.00733879	P2RY6, CDKN1B, TMF1, TGFB1, CCL5, P2RY1, SMAD9, PAK2	33	1	gayal vs. cattle group uniquely
Liver	GOTERM_BP_DIRECT	GO:0006979	response to oxidative stress	11	0.0100303	NDUFS8, GPX1, SRXN1, ALS2, GPX3, IDH1, PRDX1, XPA, HMOX1, PSIP1, GCLM	61	1	gayal vs. cattle group uniquely
Liver	GOTERM_BP_DIRECT	GO:0005975	carbohydrate metabolic process	15	0.0115837	KLB, CHIA, MANBA, PARG, B3GAT2, HHIP, TALDO1, PGM2L1, UGDH, GLB1L, GLB1, SHPK, HHIPL1, LCT, CTBS	101	1	gayal vs. cattle group uniquely
Liver	GOTERM_BP_DIRECT	GO:0048490	anterograde synaptic vesicle transport	5	0.018169	BLOC1S4, BLOC1S5, BLOC1S6, BLOC1S1, AP3S2	15	1	gayal vs. cattle group uniquely
Liver	GOTERM_BP_DIRECT	GO:0070125	mitochondrial translational elongation	12	0.0229169	MRPS26, MRPL2, GFM1, MRPS36, MRPS14, MRPS12, MRPL49, MRPL38, MRPL28, MRPS18A, MRPL58, MRPL54	79	1	gayal vs. cattle group uniquely
Liver	GOTERM_BP_DIRECT	GO:0007596	blood coagulation	9	0.025859	BLOC1S6, F10, MMRN1, SERPINE2, F12, SERPING1, GP1BA, ENPP4, F5	51	1	gayal vs. cattle group uniquely
Liver	GOTERM_BP_DIRECT	GO:2000503	positive regulation of natural killer cell chemotaxis	3	0.027305	CCL5, CCL4, CXCL14	4	1	gayal vs. cattle group uniquely
Liver	GOTERM_BP_DIRECT	GO:0032680	regulation of tumor necrosis factor production	3	0.027305	ZFP36, ANGPT1, LTF	4	1	gayal vs. cattle group uniquely
Liver	GOTERM_BP_DIRECT	GO:0001701	in utero embryonic development	19	0.0324225	ENDOG, ANGPT1, ZFAND5, RTCB, UBR3, LIG4, SLC30A1, MIB1, TGFBR2, RIC8A, TMEM100, RCN1, C5, EDNRA, MAN2A1, MAFG, FLVCR1, SEC24D, ZNF335	159	1	gayal vs. cattle group uniquely
Liver	GOTERM_BP_DIRECT	GO:0009636	response to toxic substance	7	0.0344505	GJC2, CCL5, TTPA, SLC30A4, CCL4, XPA, NUPR1	35	1	gayal vs. cattle group uniquely
Liver	GOTERM_BP_DIRECT	GO:0045879	negative regulation of smoothened signaling pathway	4	0.0380353	RB1, SERPINE2, HHIP, KCTD11	11	1	gayal vs. cattle group uniquely
Liver	GOTERM_BP_DIRECT	GO:0097190	apoptotic signaling pathway	7	0.0389558	NGFR, TFPT, CD40, CD5, TNFRSF8, TNFRSF11B, TNFRSF4	36	1	gayal vs. cattle group uniquely
Liver	GOTERM_BP_DIRECT	GO:0031052	chromosome breakage	3	0.0433903	CD19, BRCA1, PALB2	5	1	gayal vs. cattle group uniquely
Liver	GOTERM_BP_DIRECT	GO:1902041	regulation of extrinsic apoptotic signaling pathway via death domain receptors	3	0.0433903	LGALS3, FEM1B, TMC8	5	1	gayal vs. cattle group uniquely
Liver	GOTERM_BP_DIRECT	GO:0006620	posttranslational protein targeting to membrane	3	0.0433903	CHMP4B, CHMP4A, SEC63	5	1	gayal vs. cattle group uniquely
Liver	GOTERM_BP_DIRECT	GO:0045786	negative regulation of cell cycle	5	0.0487281	TGFB1, THAP5, CDK5, TAF6, NUPR1	20	1	gayal vs. cattle group uniquely
Liver	GOTERM_CC_DIRECT	GO:0070062	extracellular exosome	192	9.12075e-05	RAB3B, SCARB2, STEAP4, TFRC, GDA, RAB3D, NUDT1, METRNL, RPL10A, CLDN2, TXNDC17, TGM1, LGALS3, LGALS1, SNRPD2, APMAP, ARHGDIB, TNFRSF8, CPNE3, ENPP4, ENPP3, ENPP6, ZNF445, NUDT14, SLC39A4, TGM3, GAMT, SLC30A7, TOR3A, RPS7, ARRDC1, SYTL1, KRT7, TALDO1, SCAMP3, TOM1L1, ACE2, MINPP1, SLC5A8, SFRP1, BCAM, SCNN1A, GEMIN4, CMPK1, PKP1, SERPING1, PLAA, CHMP4B, CHMP4A, S100A4, PLPP3, FREM2, FBLN7, RTN4R, …	2162	0.0484312	gayal vs. cattle group uniquely
Liver	GOTERM_CC_DIRECT	GO:0005764	lysosome	20	0.00360403	ARSA, MANBA, NAPSA, TMEM150A, ARRDC3, CXCR4, ZC3HAV1, GNS, UNC13D, TMEM59, MT2A, CTSO, AP5M1, GLB1, CTSH, MAN2B1, DNASE2, GLA, CTBS, IFNAR1	141	0.679877	gayal vs. cattle group uniquely
Liver	GOTERM_CC_DIRECT	GO:0005739	mitochondrion	82	0.00494794	DMGDH, PECR, GFM1, HSP90AB1, CERK, NDUFA11, TACO1, RAB3D, CPOX, YARS2, TMEM186, DHTKD1, PYCARD, GMPPB, COMTD1, MTRF1, ABHD11, AUH, OPA3, FLVCR1, CLIC1, ACAD10, RAB8B, MCCC2, ENDOG, PPTC7, CMC2, DCXR, MNF1, CYBA, QTRT1, ARMC1, CTU2, PYURF, HSH2D, EHHADH, AGPS, FDX1, SLC25A51, SDHAF4, L2HGDH, ACOX3, CRYAB, DTYMK, STX17, NAIF1, AK3, DLST, ARL2, FITM2, MRPL58, DNAJC27, HSD17B10, ACAT2, MRPL54, POLD3,…	887	0.679877	gayal vs. cattle group uniquely
Liver	GOTERM_CC_DIRECT	GO:0030133	transport vesicle	9	0.00516228	PLEKHF2, BLOC1S5, BLOC1S6, TMEM168, VGF, AP1G2, CAV2, SSPN, ATP13A2	40	0.679877	gayal vs. cattle group uniquely
Liver	GOTERM_CC_DIRECT	GO:0005758	mitochondrial intermembrane space	10	0.00640186	NLN, NDUFA8, NDUFB7, PNPT1, BLOC1S1, COX17, MNF1, ARL2, THEM4, TRIAP1	50	0.679877	gayal vs. cattle group uniquely
Liver	GOTERM_CC_DIRECT	GO:0031902	late endosome membrane	9	0.00811509	TSPAN15, TMEM59, CD63, AP5M1, ANXA2, SLC30A4, MVB12A, CHMP4A, VPS16	43	0.718186	gayal vs. cattle group uniquely
Liver	GOTERM_CC_DIRECT	GO:0005737	cytoplasm	244	0.0114767	SLC46A1, EIF4A3, RTCB, TONSL, NADSYN1, AQP3, DCAF7, NUDT4, MT2A, RASSF3, SPATA24, CDC27, FBXO3, FBXO6, FBXO5, SPA17, GAMT, CHIA, DAPK2, KRT7, TALDO1, FRS2, HCFC2, ARMC1, DHX40, ACE2, BIN2, PIH1D2, KCTD11, HECA, ATF4, PTGES, MTMR9, OAZ1, OSGEP, SKA1, MTMR6, RIC8A, SULT1A1, BLOC1S6, PPP4C, DHX38, ACD, PLK1, NR1D1, SULT1B1, EIF5, TOLLIP, ID3, SDC1, CDC42SE2, SMG1, RPLP0, OTUD7B, SRA1, BRCA1, MEOX2, …	3109	0.739786	gayal vs. cattle group uniquely
Liver	GOTERM_CC_DIRECT	GO:0016282	eukaryotic 43S preinitiation complex	5	0.0127024	EIF3M, EIF3K, EIF3H, EIF3D, EIF3A	14	0.739786	gayal vs. cattle group uniquely
Liver	GOTERM_CC_DIRECT	GO:0033290	eukaryotic 48S preinitiation complex	5	0.0127024	EIF3M, EIF3K, EIF3H, EIF3D, EIF3A	14	0.739786	gayal vs. cattle group uniquely
Liver	GOTERM_CC_DIRECT	GO:0071541	eukaryotic translation initiation factor 3 complex, eIF3m	4	0.0139319	EIF3M, EIF3H, EIF3D, EIF3A	8	0.739786	gayal vs. cattle group uniquely
Liver	GOTERM_CC_DIRECT	GO:0005829	cytosol	85	0.049621	UBXN1, CDKN1B, UBXN2B, NCF1, SERPINE2, SRXN1, ANKRD33, ARPC1B, NCF4, GLI1, BACH1, SAT1, YARS2, TXNDC17, SMG6, UFL1, ZFP36, MT2A, MAP1LC3A, SNRPD2, CASP6, TMEM88, CASP3, ARHGDIB, CTSH, PGM2, CPNE3, ANKRD2, PTGIR, ANXA2, PGAM2, DENND2A, LARP4B, PGM2L1, TOM1L1, GCHFR, CTU2, UGDH, PEX7, HSH2D, SFRP1, ALS2, RILPL2, PEX6, GEMIN4, CHMP4B, PLIN1, GEMIN8, CRYAB, ATG4D, MTPN, DTYMK, AHCY, STX17, UBA6, RHOB…	1025	1	gayal vs. cattle group uniquely
Liver	GOTERM_MF_DIRECT	GO:0044822	poly(A) RNA binding	77	0.00498615	DMGDH, GFM1, SMG1, TFRC, RPLP0, MRPS12, RTCB, IFIT5, HSPB1, PSIP1, CISD2, ZC3H8, THUMPD1, RPL10A, YARS2, LGALS3, MRPL2, LGALS1, RPL18A, SNRPD2, NKRF, ARL6IP4, CPNE3, SEC63, MRPS26, RBM15, RPS7, ANXA2, EIF1AX, RPS6, DNTTIP2, LARP4B, DHX40, ZNF638, SBDS, FLYWCH2, S100A4, RPL29, ZCCHC8, LRRC59, DDX6, ZC3HAV1, HSD17B10, GIGYF2, MRPL54, NOP9, NXF1, BAG4, BCLAF1, SRP72, PRDX1, FAM120A, HLTF, DHX38, UTP…	840	1	gayal vs. cattle group uniquely
Liver	GOTERM_MF_DIRECT	GO:0061630	ubiquitin protein ligase activity	19	0.00956524	UBE2H, ANKIB1, RNF24, RNF25, UBE2C, LTN1, UBR3, RNF19B, UBR1, UBE2Z, TRAIP, RNF146, UBE2R2, RNF128, HLTF, RNF181, FBXO6, ARIH1, RNF166	146	1	gayal vs. cattle group uniquely
Liver	GOTERM_MF_DIRECT	GO:0046872	metal ion binding	95	0.0235014	PLEKHF2, ZMYND15, ZBTB25, ZC3H3, ZNF292, RTCB, TESK1, CISD2, ZC3H8, CTCF, ALKBH7, GLI1, TGM1, ZFP36, ZNF609, MT2A, ITGAV, ENPP4, ENPP3, ZNF687, ZNF445, NUDT14, ILKAP, ENDOG, KCND1, USP2, GTF3A, CYBA, SDHD, ZBTB33, MSS51, FAHD2A, KLF16, TGFBR2, ARMC1, ACE2, SCNM1, NDUFS8, MBLAC2, THAP5, PITPNM1, ZNF639, PDE12, FDX1, ZNF713, TUT1, RHOU, CLEC4E, CRYAB, ZSCAN29, ZNF197, RTEL1, RNASEH2A, PPM1L, NRXN1,…	1142	1	gayal vs. cattle group uniquely
Liver	GOTERM_MF_DIRECT	GO:0015349	thyroid hormone transmembrane transporter activity	3	0.0249765	SLCO4A1, SLC16A10, SLC16A2	4	1	gayal vs. cattle group uniquely
Liver	GOTERM_MF_DIRECT	GO:0003735	structural constituent of ribosome	23	0.0294674	MRPS26, COA1, RPS7, MRPS14, MRPS12, RPS6, RPLP0, MRPL49, MRPL28, MRPS18A, RPL10A, RPL6, RPS14, MRPL2, RPS17, RPL18A, SLC25A30, SLC25A51, RPL27, RPL15, FAU, RPL29, SLC25A34	212	1	gayal vs. cattle group uniquely
Liver	GOTERM_MF_DIRECT	GO:0005031	tumor necrosis factor-activated receptor activity	5	0.0355453	NGFR, CD40, TNFRSF8, TNFRSF11B, TNFRSF4	19	1	gayal vs. cattle group uniquely
Liver	GOTERM_MF_DIRECT	GO:0008324	cation transmembrane transporter activity	3	0.0397778	SLC30A4, SLC30A1	5	1	gayal vs. cattle group uniquely
Liver	GOTERM_MF_DIRECT	GO:0004722	protein serine/threonine phosphatase activity	7	0.0404751	DUSP23, PP2D1, PPP4C, PPTC7, PPM1L, PPM1H, ILKAP	38	1	gayal vs. cattle group uniquely
Liver	GOTERM_MF_DIRECT	GO:0001948	glycoprotein binding	8	0.0410288	ACE2, TGFB1, ANXA2, TFRC, SDC1, FBXO6, CALR, IGF2R	48	1	gayal vs. cattle group uniquely
Liver	GOTERM_MF_DIRECT	GO:0051117	ATPase binding	5	0.0421298	UBXN1, ATP6V0A2, CHMP4A, PKD2, SNTA1	20	1	gayal vs. cattle group uniquely
Liver	KEGG_PATHWAY	bta04060	Cytokine-cytokine receptor interaction	29	0.000150993	CNTFR, CD40, CSF3R, CXCR4, TNFRSF11B, IL1RAP, CXCL14, CXCL16, THPO, CCL5, CCL4, TNFRSF8, CCR7, TNFRSF4, IL6R, CCR3, IL13RA1, IL12RB2, NGFR, TGFB1, TNFSF15, OSM, IFNLR1, TGFBR2, IL23A, LTB, CCL28, CCL27, IFNAR1	218	0.0397113	gayal vs. cattle group uniquely
Liver	KEGG_PATHWAY	bta04142	Lysosome	18	0.00172049	SCARB2, ARSA, CD63, MANBA, NAPSA, ATP6V0B, GNS, IGF2R, CTSO, AP1G2, GLB1, ATP6V0A2, CTSH, AP3S2, MAN2B1, DNASE2, GLA	126	0.226244	gayal vs. cattle group uniquely
Liver	KEGG_PATHWAY	bta04146	Peroxisome	13	0.00497133	PECR, IDH1, PEX11A, ACSL3, PEX12, PEX7, PRDX5, NUDT7, EHHADH, PEX6, PRDX1, AGPS, ACOX3	84	0.43582	gayal vs. cattle group uniquely
Liver	KEGG_PATHWAY	bta03010	Ribosome	17	0.00782271	RPS7, MRPS14, MRPS12, RPS6, RPLP0, MRPL28, MRPS18A, RPL10A, RPL6, RPS14, MRPL2, RPS17, RPL18A, RPL27, RPL15, FAU, RPL29	134	0.514343	gayal vs. cattle group uniquely
Liver	KEGG_PATHWAY	bta04610	Complement and coagulation cascades	11	0.0144879	C1QB, CFD, F8, C5, F10, F12, C3AR1, SERPING1, CD59, C1QC, F5	74	0.762061	gayal vs. cattle group uniquely
Liver	KEGG_PATHWAY	bta01100	Metabolic pathways	94	0.0176984	DMGDH, PI4K2B, NDUFA11, CHPF, GDA, APIP, CPOX, PIK3C2A, NADSYN1, PIGV, SAT1, THTPA, GMPPB, DBT, PGM2, PHGDH, MAN1A1, TK1, DLAT, ENPP3, A4GALT, GAMT, MCCC2, ATP6V0B, DCXR, GLCE, IPMK, PGAM2, TALDO1, SDHD, ACSL3, MINPP1, UGDH, NDUFS8, EHHADH, AGPS, POLR1C, CMPK1, NDUFS3, PIGM, ACOX3, LCT, PLPP3, PTGES, NDUFB8, DTYMK, ISYNA1, NDUFB7, AHCY, NDUFB11, COX17, DLST, MRI1, UQCR10, GNS, HSD17B10, AGPAT2, S…	1235	0.775779	gayal vs. cattle group uniquely
Liver	KEGG_PATHWAY	bta00052	Galactose metabolism	6	0.0387723	G6PC3, GLB1, PGM2, LCT, GLA	31	1	gayal vs. cattle group uniquely
Liver	KEGG_PATHWAY	bta05020	Prion diseases	6	0.0437221	C1QB, C5, CCL5, MAPK1, LAMC1, C1QC	32	1	gayal vs. cattle group uniquely
Liver	KEGG_PATHWAY	bta00310	Lysine degradation	8	0.0459284	EHHADH, SETDB2, SETD7, SETMAR, DLST, ASH1L, ACAT2, CAMKMT	54	1	gayal vs. cattle group uniquely
Liver	KEGG_PATHWAY	bta00190	Oxidative phosphorylation	15	0.0482718	NDUFA8, NDUFB8, ATP6V0B, NDUFB7, NDUFA11, NDUFB11, COX17, UQCR10, SDHD, NDUFS8, UQCRQ, ATP6V0A2, NDUFS3, CYC1, COX10	140	1	gayal vs. cattle group uniquely
Spleen	GOTERM_BP_DIRECT	GO:0000070	mitotic sister chromatid segregation	6	0.00288643	KIF18B, ESPL1, SPAG5, PLK1, MIS12, CDCA8	18	1	gayal vs. cattle group uniquely
Spleen	GOTERM_BP_DIRECT	GO:0045184	establishment of protein localization	7	0.00457993	PLEKHA1, WHRN, PLK1, ITGA8, SMYD3, USH2A, CEP55	28	1	gayal vs. cattle group uniquely
Spleen	GOTERM_BP_DIRECT	GO:0071356	cellular response to tumor necrosis factor	10	0.00567139	CCL14, CCL25, SFRP1, BAG4, CCL5, GPD1, CCL4, RIPK1, CCL1, CCL16	58	1	gayal vs. cattle group uniquely
Spleen	GOTERM_BP_DIRECT	GO:0090190	positive regulation of branching involved in ureteric bud morphogenesis	5	0.00692422	GREM1, WNT2B, MAGED1, NOG, HOXB7	14	1	gayal vs. cattle group uniquely
Spleen	GOTERM_BP_DIRECT	GO:0048247	lymphocyte chemotaxis	6	0.00732386	CCL14, CCL25, CCL5, CCL4, CCL1, CCL16	22	1	gayal vs. cattle group uniquely
Spleen	GOTERM_BP_DIRECT	GO:0010628	positive regulation of gene expression	17	0.00782945	MED1, RAMP2, EDA, CSF1, WHRN, HFE, TERF2, NR0B2, SFRP4, GJA1, ADM2, STAP1, SLC26A9, FGFR4, AMH, IL7R, TLR2	142	1	gayal vs. cattle group uniquely
Spleen	GOTERM_BP_DIRECT	GO:0007154	cell communication	6	0.00892212	GJA1, GJC2, GJA4, GJA9, FREM1, SLC8A2	23	1	gayal vs. cattle group uniquely
Spleen	GOTERM_BP_DIRECT	GO:0035567	non-canonical Wnt signaling pathway	5	0.009017	SFRP4, SFRP1, FZD3, FZD5, FZD4	15	1	gayal vs. cattle group uniquely
Spleen	GOTERM_BP_DIRECT	GO:0045766	positive regulation of angiogenesis	12	0.00950165	GREM1, RAMP2, C5, ADM2, SERPINE1, KDR, HSPB1, AGGF1, ANGPTL4, TGFBR2, AQP1, HIPK2	85	1	gayal vs. cattle group uniquely
Spleen	GOTERM_BP_DIRECT	GO:0007219	Notch signaling pathway	11	0.00976233	CDKN1B, MAML2, POFUT1, ANXA4, HNF1B, S1PR3, FAT4, ANGPTL4, NR0B2, TGFBR2, MIB1	74	1	gayal vs. cattle group uniquely
Spleen	GOTERM_BP_DIRECT	GO:0043410	positive regulation of MAPK cascade	9	0.0104894	NGFR, GPR37, IGFBP4, CAV2, IGFBP3, WWC1, CDK10, LTBR, TNFRSF4	53	1	gayal vs. cattle group uniquely
Spleen	GOTERM_BP_DIRECT	GO:0030593	neutrophil chemotaxis	8	0.0173923	CCL14, CCL25, CSF3R, CCL5, ITGA1, CCL4, CCL1, CCL16	47	1	gayal vs. cattle group uniquely
Spleen	GOTERM_BP_DIRECT	GO:0071347	cellular response to interleukin-1	8	0.0173923	CCL14, CCL25, SFRP1, CCL5, CCL4, CCL1, MYLK3, CCL16	47	1	gayal vs. cattle group uniquely
Spleen	GOTERM_BP_DIRECT	GO:0090263	positive regulation of canonical Wnt signaling pathway	9	0.0176448	RNF146, AMER1, SFRP4, SFRP1, WNT2B, EDA, BAMBI, RSPO3, LRP6	58	1	gayal vs. cattle group uniquely
Spleen	GOTERM_BP_DIRECT	GO:0016197	endosomal transport	6	0.0177004	RAB10, BLOC1S5, SNX18, AP5M1, BLOC1S1, RASSF9	27	1	gayal vs. cattle group uniquely
Spleen	GOTERM_BP_DIRECT	GO:2000273	positive regulation of receptor activity	3	0.0184696	ANXA2, CDK5, HFE	4	1	gayal vs. cattle group uniquely
Spleen	GOTERM_BP_DIRECT	GO:0032757	positive regulation of interleukin-8 production	5	0.0213177	MAVS, ADIPOQ, SERPINE1, RIPK1, TLR2	19	1	gayal vs. cattle group uniquely
Spleen	GOTERM_BP_DIRECT	GO:0015693	magnesium ion transport	4	0.0223092	NIPAL4, NIPA1, SLC41A1, CNNM4	11	1	gayal vs. cattle group uniquely
Spleen	GOTERM_BP_DIRECT	GO:0033617	mitochondrial respiratory chain complex IV assembly	4	0.0223092	COA3, COA1, COX17, BCS1L	11	1	gayal vs. cattle group uniquely
Spleen	GOTERM_BP_DIRECT	GO:0030308	negative regulation of cell growth	11	0.0224783	CYP27B1, SFRP1, GJA1, CDKN1B, SERPINE2, SESN2, NAIF1, NDUFS3, GAS2L1, FBP1, DCBLD2	84	1	gayal vs. cattle group uniquely
Spleen	GOTERM_BP_DIRECT	GO:0001525	angiogenesis	15	0.0226187	MED1, RAMP2, CLIC4, ENPEP, FZD5, ANXA2, ANGPT1, SERPINE1, VASH1, MEOX2, MEIS1, POFUT1, ADM2, ITGAV, ANGPTL4	134	1	gayal vs. cattle group uniquely
Spleen	GOTERM_BP_DIRECT	GO:0002548	monocyte chemotaxis	6	0.0236891	CCL14, CCL25, CCL5, CCL4, CCL1, CCL16	29	1	gayal vs. cattle group uniquely
Spleen	GOTERM_BP_DIRECT	GO:0051549	positive regulation of keratinocyte migration	3	0.0296125	FGF7, MMP9, HBEGF	5	1	gayal vs. cattle group uniquely
Spleen	GOTERM_BP_DIRECT	GO:0033629	negative regulation of cell adhesion mediated by integrin	3	0.0296125	ACER2, SERPINE1, PTPN11	5	1	gayal vs. cattle group uniquely
Spleen	GOTERM_BP_DIRECT	GO:0010757	negative regulation of plasminogen activation	3	0.0296125	SERPINE2, SERPINE1, SERPINF2	5	1	gayal vs. cattle group uniquely
Spleen	GOTERM_BP_DIRECT	GO:0031987	locomotion involved in locomotory behavior	3	0.0296125	GPR37, FZD4, CLN6	5	1	gayal vs. cattle group uniquely
Spleen	GOTERM_BP_DIRECT	GO:0045785	positive regulation of cell adhesion	6	0.0308473	BAG4, ANGPT1, C1QBP, ITGAV, RHOD, SKAP1	31	1	gayal vs. cattle group uniquely
Spleen	GOTERM_BP_DIRECT	GO:0005975	carbohydrate metabolic process	12	0.0310311	KLB, MDH1, MDH2, GPD1, TALDO1, HHIPL1, NPL, LCT, FBP1, CTBS, PGM2L1, GANC	101	1	gayal vs. cattle group uniquely
Spleen	GOTERM_BP_DIRECT	GO:0006635	fatty acid beta-oxidation	6	0.0348828	AUH, EHHADH, SESN2, ADIPOQ, ACOX3, ACAT2	32	1	gayal vs. cattle group uniquely
Spleen	GOTERM_BP_DIRECT	GO:2000352	negative regulation of endothelial cell apoptotic process	5	0.0351063	RAMP2, ANGPT1, SERPINE1, KDR, ANGPTL4	22	1	gayal vs. cattle group uniquely
Spleen	GOTERM_BP_DIRECT	GO:0007051	spindle organization	4	0.035488	RANBP1, SPAG5, AUNIP	13	1	gayal vs. cattle group uniquely
Spleen	GOTERM_BP_DIRECT	GO:0007067	mitotic nuclear division	12	0.0396399	CCNA2, LATS1, CCNB2, SNX18, CDCA2, CENPW, SETDB2, RPS6, PLK1, CCNF, KLHL21, SKA1	105	1	gayal vs. cattle group uniquely
Spleen	GOTERM_BP_DIRECT	GO:0006954	inflammatory response	20	0.0426835	GGT5, CCL14, IL10, CCL25, NGFR, CSF1, PTGER2, AGER, C5, CCL5, TOLLIP, CCL4, NFKBIZ, TNFRSF8, CCL1, S1PR3, LTBR, TNFRSF4, CCL16, TLR2	215	1	gayal vs. cattle group uniquely
Spleen	GOTERM_BP_DIRECT	GO:0006122	mitochondrial electron transport, ubiquinol to cytochrome c	4	0.0432781	UQCRQ, UQCRC1, CYC1, UQCR10	14	1	gayal vs. cattle group uniquely
Spleen	GOTERM_CC_DIRECT	GO:0070062	extracellular exosome	157	0.000233102	RAB3B, STEAP4, CSF1, GDA, RAB3D, SERPINE1, NUDT1, RPL10A, AQP1, TXNDC17, TGM1, GJA1, LGALS1, ARHGDIB, TNFSF10, TNFRSF8, CPNE3, ENPP4, TMEM38A, ENPP3, ZNF445, TGM3, GAMT, SLC30A7, TOR3A, PRKCI, RPS7, TPM4, ARRDC1, IGFBP3, SERPINF2, ADIPOQ, SYTL1, TALDO1, UPB1, SCAMP3, TOM1L1, SFRP1, BCAM, PPA1, CRISPLD2, SCNN1A, GPD1, GEMIN4, COL8A1, SERPING1, CHMP4A, S100A4, PPIB, PLPP3, ENPEP, SUCNR1, KLK1, SDC4…	2162	0.110957	gayal vs. cattle group uniquely
Spleen	GOTERM_CC_DIRECT	GO:0030133	transport vesicle	8	0.00591629	BLOC1S5, BLOC1S6, TMEM168, VGF, CRISPLD2, CAV2, SSPN, FGFR4	40	0.95122	gayal vs. cattle group uniquely
Spleen	GOTERM_CC_DIRECT	GO:0009986	cell surface	31	0.00599509	RAMP2, CLIC4, SDC4, LRP4, LRP6, OTOA, C1QBP, IL6R, PROM2, ABCC2, ANXA2, ITGA4, FZD5, FZD4, IL1R1, ANXA4, SERPINF2, ADIPOQ, DCBLD2, GREM1, SFRP4, SFRP1, BCAM, RTN4RL1, LRFN1, ITGA8, MELTF, SLC26A9, MET, HBEGF, TLR2	332	0.95122	gayal vs. cattle group uniquely
Spleen	GOTERM_CC_DIRECT	GO:0005739	mitochondrion	66	0.0136032	PECR, CLIC4, HSP90AB1, CERK, NDUFA11, GLDC, TACO1, RAB3D, YARS2, COMTD1, GJA1, AUH, SESN2, ACAD10, ZNF202, NUDT13, ENDOG, SDS, CMC2, DCXR, CPT1C, ARMC1, CTU2, HSH2D, EHHADH, AGPS, FDX1, GPD1, UQCRC1, NDUFS2, MGARP, ACOX3, DTYMK, STX17, MRPL18, NAIF1, AK3, ARL2, FITM2, MRPL58, COX5A, ACAT2, MRPL54, CYP27B1, MOBP, NTHL1, BLOC1S1, PRDX1, PDSS2, STAP1, HS1BP3, RIPK1, GPAT2, CYC1, MUTYH, ATAD1, FAHD1,…	887	1	gayal vs. cattle group uniquely
Spleen	GOTERM_CC_DIRECT	GO:0005750	mitochondrial respiratory chain complex III	4	0.0152345	UQCRQ, UQCRC1, CYC1, UQCR10	10	1	gayal vs. cattle group uniquely
Spleen	GOTERM_CC_DIRECT	GO:0005794	Golgi apparatus	42	0.0188269	TMF1, MAML2, ZDHHC3, LRP6, STRN3, PLD2, GJA1, FGF7, DUSP10, STC2, KDR, TRIM68, TMED3, NAA25, ZNF148, TMED5, SCYL1, SLC30A7, CCDC110, FZD5, KCNIP3, GLCE, SLC30A1, SLC35G2, ASH1L, IL17RD, TERF2, HAUS2, SLC16A13, RAB10, CCNA2, MOB4, PREPL, RNF128, KAT6A, FAM20A, FGFR4, PLPP3, CBLN3, GLA, SERINC5, TLR2	528	1	gayal vs. cattle group uniquely
Spleen	GOTERM_CC_DIRECT	GO:0045177	apical part of cell	8	0.0263429	CLIC4, EDA, HFE, IFIT5, ITGA8, VASH1, FAT4, AQP1	53	1	gayal vs. cattle group uniquely
Spleen	GOTERM_CC_DIRECT	GO:0005730	nucleolus	46	0.0279875	INO80E, PAK1IP1, SETD7, HJURP, MRI1, CDCA8, NMD3, RPL10A, PHF6, ACAT2, SMG6, SNAPC5, TFPT, PGRMC1, EXOSC4, NKRF, C1QBP, TRIM68, ZC3H14, MED1, TRMT10A, CCDC110, ZFHX3, TSPYL1, MYO10, RPS7, ZBTB16, RPS6, IPMK, PLK1, HUS1, DNTTIP2, ZBTB33, SENP3, DHX40, ARL4D, TBL3, MDFIC, EEF1D, AGPS, C1D, GEMIN4, SBDS, TUT1, TACC2	605	1	gayal vs. cattle group uniquely
Spleen	GOTERM_CC_DIRECT	GO:0031902	late endosome membrane	7	0.0302916	TMEM59, AP5M1, ANXA2, SLC30A4, MVB12A, CHMP4A, SLC29A3	43	1	gayal vs. cattle group uniquely
Spleen	GOTERM_CC_DIRECT	GO:0042383	sarcolemma	8	0.0344054	SYNM, DES, SGCA, ANXA2, CCDC78, CAV2, SGCG, AQP1	56	1	gayal vs. cattle group uniquely
Spleen	GOTERM_CC_DIRECT	GO:0005747	mitochondrial respiratory chain complex I	7	0.0443576	NDUFA9, NDUFB7, NDUFS8, NDUFA11, NDUFB5, NDUFS3, NDUFS2	47	1	gayal vs. cattle group uniquely
Spleen	GOTERM_MF_DIRECT	GO:0042813	Wnt-activated receptor activity	6	0.00140159	SFRP4, SFRP1, FZD3, FZD5, FZD4, LRP6	17	0.515085	gayal vs. cattle group uniquely
Spleen	GOTERM_MF_DIRECT	GO:0017147	Wnt-protein binding	6	0.00140159	SFRP4, SFRP1, FZD3, FZD5, FZD4, LRP6	17	0.515085	gayal vs. cattle group uniquely
Spleen	GOTERM_MF_DIRECT	GO:0015095	magnesium ion transmembrane transporter activity	5	0.00361247	NIPAL4, MRS2, NIPA1, SLC41A1, CNNM4	13	0.88238	gayal vs. cattle group uniquely
Spleen	GOTERM_MF_DIRECT	GO:0048020	CCR chemokine receptor binding	6	0.00480207	CCL14, CCL25, CCL5, CCL4, CCL1, CCL16	22	0.88238	gayal vs. cattle group uniquely
Spleen	GOTERM_MF_DIRECT	GO:0005267	potassium channel activity	4	0.02191	KCNIP3, PKD2, KCNK1, AQP1	12	1	gayal vs. cattle group uniquely
Spleen	GOTERM_MF_DIRECT	GO:0008201	heparin binding	12	0.0224099	SFRP1, ECM2, SERPINE2, CRISPLD2, ANXA4, RSPO3, PRELP, FGFR4, FMOD, AGER, SERPINA5, HBEGF	106	1	gayal vs. cattle group uniquely
Spleen	GOTERM_MF_DIRECT	GO:0008324	cation transmembrane transporter activity	3	0.0245166	SLC30A4, SLC30A1	5	1	gayal vs. cattle group uniquely
Spleen	GOTERM_MF_DIRECT	GO:0008009	chemokine activity	6	0.0377942	CCL14, CCL25, CCL5, CCL4, CCL1, CCL16	36	1	gayal vs. cattle group uniquely
Spleen	GOTERM_MF_DIRECT	GO:0046872	metal ion binding	74	0.0386845	ZNF292, TESK1, CISD2, ZC3H8, TGM1, ZFYVE26, ZNF81, PDE4A, ITGAV, ENPP4, ENPP3, ZNF687, ZNF445, ZNF202, ZFP37, NUDT13, PRKCI, ENDOG, KCND1, RSAD2, USP2, NME2, GTF3A, ZBTB33, MSS51, TGFBR2, ARMC1, NDUFS8, ZNF639, FDX1, ZNF713, UQCRC1, NDUFS2, TUT1, FBP1, DPEP3, ZNF197, RNASEH2A, PPM1L, PLAG1, ZNF518A, PPM1K, GNS, COX5A, GTF2E1, SELENOI, ANKMY2, NT5E, NTHL1, AMDHD1, ZKSCAN2, HIVEP3, CYC1, SMYD3, ZNF…	1142	1	gayal vs. cattle group uniquely
Spleen	GOTERM_MF_DIRECT	GO:0030515	snoRNA binding	4	0.0403499	UTP6, TBL3, NUDT7, NUDT1	15	1	gayal vs. cattle group uniquely
Spleen	GOTERM_MF_DIRECT	GO:0061630	ubiquitin protein ligase activity	14	0.0419864	MYLIP, UBE2H, ANKIB1, RNF24, RNF25, UBE2C, LTN1, UBR3, RNF19B, UBR1, RNF146, UBE2R2, RNF128, HLTF	146	1	gayal vs. cattle group uniquely
Spleen	GOTERM_MF_DIRECT	GO:0016805	dipeptidase activity	3	0.0480253	PM20D2, SCRN1, DPEP3	7	1	gayal vs. cattle group uniquely
Spleen	GOTERM_MF_DIRECT	GO:0003954	NADH dehydrogenase activity	3	0.0480253	NDUFA9, NDUFS3, NDUFS2	7	1	gayal vs. cattle group uniquely
Spleen	GOTERM_MF_DIRECT	GO:0008121	ubiquinol-cytochrome-c reductase activity	3	0.0480253	UQCRQ, UQCR11, UQCR10	7	1	gayal vs. cattle group uniquely
Spleen	KEGG_PATHWAY	bta04060	Cytokine-cytokine receptor interaction	25	0.000150608	CSF3R, EDA, CSF1, IL1RAP, CCL5, CCL4, TNFSF10, TNFRSF8, AMH, TNFRSF4, IL6R, IL12RB2, IL10, CCL25, NGFR, TNFSF15, IL1R1, IFNLR1, BMP7, TGFBR2, IL23A, TNFSF8, LTBR, IL7R, IFNAR1	218	0.0388569	gayal vs. cattle group uniquely
Spleen	KEGG_PATHWAY	bta00190	Oxidative phosphorylation	18	0.000446731	NDUFA9, COX8B, NDUFB7, NDUFA11, NDUFB5, COX17, UQCR11, UQCR10, COX5A, NDUFS8, UQCRQ, PPA1, ATP6V0A2, NDUFS3, UQCRC1, NDUFS2, CYC1, COX10	140	0.0576283	gayal vs. cattle group uniquely
Spleen	KEGG_PATHWAY	bta04932	Non-alcoholic fatty liver disease (NAFLD)	17	0.00494844	NDUFA9, COX8B, NDUFB7, NDUFA11, NDUFB5, ADIPOQ, UQCR11, UQCR10, COX5A, NDUFS8, UQCRQ, NDUFS3, UQCRC1, NDUFS2, CYC1, IL6R, ATF4	160	0.425566	gayal vs. cattle group uniquely
Spleen	KEGG_PATHWAY	bta00600	Sphingolipid metabolism	8	0.00916643	ACER2, NEU3, UGCG, CERK, PLPP3, GLA, SGPP1	49	0.528561	gayal vs. cattle group uniquely
Spleen	KEGG_PATHWAY	bta03010	Ribosome	14	0.0136751	RPS7, MRPL18, RPS6, RPLP0, MRPS18A, MRPL15, RPL10A, RPL6, MRPL2, RPS17, RPL18A, RPL27, FAU, RPL29	134	0.528561	gayal vs. cattle group uniquely
Spleen	KEGG_PATHWAY	bta04640	Hematopoietic cell lineage	11	0.0139352	FCER2, CSF3R, CSF1, ITGA4, CD5, IL1R1, CD19, ITGA1, GP1BA, IL7R, IL6R	92	0.528561	gayal vs. cattle group uniquely
Spleen	KEGG_PATHWAY	bta00052	Galactose metabolism	6	0.0161424	GALE, GALM, LCT, GLA, GANC	31	0.528561	gayal vs. cattle group uniquely
Spleen	KEGG_PATHWAY	bta05012	Parkinson's disease	15	0.0163895	NDUFA9, COX8B, NDUFB7, GPR37, NDUFA11, NDUFB5, UQCR11, UQCR10, COX5A, NDUFS8, UQCRQ, NDUFS3, UQCRC1, NDUFS2, CYC1	152	0.528561	gayal vs. cattle group uniquely
Spleen	KEGG_PATHWAY	bta04146	Peroxisome	10	0.0208799	PECR, NUDT7, EHHADH, PRDX1, PEX11A, IDH2, AGPS, ACOX3, PEX12, NUDT13	84	0.598557	gayal vs. cattle group uniquely
Spleen	KEGG_PATHWAY	bta01100	Metabolic pathways	75	0.0312781	PI4K2B, NDUFA11, GLDC, GDA, PIK3C2A, PIGV, GMPPA, UPP1, ENPP3, A4GALT, NANS, GAMT, SDS, COX8B, DCXR, GLCE, IPMK, NME2, TALDO1, ALG3, UPB1, GANC, NDUFS8, EHHADH, AGPS, UQCRC1, NDUFS3, NDUFS2, ACOX3, LCT, PLPP3, FBP1, DTYMK, ISYNA1, NDUFB7, NDUFB5, COX17, MRI1, UQCR11, UQCR10, GNS, COX5A, SELENOI, ACAT2, PLD2, ADH6, UGCG, CYP27B1, NT5E, FUT7, AMDHD1, MGAT3, ATP6V0A2, GPAT2, CYC1, RIMKLB, ST3GAL2, C…	1235	0.75757	gayal vs. cattle group uniquely
Spleen	KEGG_PATHWAY	bta04151	PI3K-Akt signaling pathway	26	0.0322995	HSP90AB1, CSF3R, CDKN1B, CSF1, LAMC3, LAMC1, FOXO3, FGF7, CD19, KDR, EIF4EBP1, ITGAV, IL6R, NGFR, ITGA4, ANGPT1, RPS6, ITGA1, ITGA8, FGFR4, IL7R, MET, FGF10, IFNAR1, ATF4, TLR2	347	0.75757	gayal vs. cattle group uniquely
Spleen	KEGG_PATHWAY	bta05412	Arrhythmogenic right ventricular cardiomyopathy (ARVC)	8	0.0383629	GJA1, DES, SGCA, ITGA4, ITGA1, ITGA8, ITGAV, SGCG	65	0.824803	gayal vs. cattle group uniquely
Spleen	KEGG_PATHWAY	bta00310	Lysine degradation	7	0.0468598	EHHADH, SETDB2, SETD7, SETMAR, ASH1L, ACAT2, CAMKMT	54	0.868305	gayal vs. cattle group uniquely
Spleen	KEGG_PATHWAY	bta00603	Glycosphingolipid biosynthesis - globo series	4	0.0472976	A4GALT, GLA, ST3GAL2	17	0.868305	gayal vs. cattle group uniquely
Lung	GOTERM_BP_DIRECT	GO:0007154	cell communication	6	0.00232714	GJA1, GJC2, GJA9, FREM1, FREM2, SLC8A2	23	1	gayal vs. cattle group uniquely
Lung	GOTERM_BP_DIRECT	GO:0007160	cell-matrix adhesion	8	0.0126416	OTOA, COL5A3, ITGA1, ITGB8, EPDR1, ITGAV, FREM1, TMEM8B	60	1	gayal vs. cattle group uniquely
Lung	GOTERM_BP_DIRECT	GO:0006620	posttranslational protein targeting to membrane	3	0.0162566	CHMP4B, CHMP4A, SEC63	5	1	gayal vs. cattle group uniquely
Lung	GOTERM_BP_DIRECT	GO:0071260	cellular response to mechanical stimulus	6	0.0166505	PTGER4, MAP3K1, BAG3, ANKRD1, TNFRSF8, AQP1	36	1	gayal vs. cattle group uniquely
Lung	GOTERM_BP_DIRECT	GO:0007229	integrin-mediated signaling pathway	8	0.0190607	ITGAM, ITGA4, PLEK, ITGA1, NME2, ITGB8, MADCAM1, ITGAV	65	1	gayal vs. cattle group uniquely
Lung	GOTERM_BP_DIRECT	GO:0007596	blood coagulation	7	0.0195912	BLOC1S6, SERPINE2, TFPI2, HPS4, SERPING1, GP1BA, TFPI	51	1	gayal vs. cattle group uniquely
Lung	GOTERM_BP_DIRECT	GO:0034113	heterotypic cell-cell adhesion	4	0.0231402	ITGA4, RNASE10, MADCAM1, ITGAV	15	1	gayal vs. cattle group uniquely
Lung	GOTERM_BP_DIRECT	GO:0043410	positive regulation of MAPK cascade	7	0.0232872	NGFR, IGFBP4, CAV2, IGFBP3, CDK10, TNFRSF11B, ADRB2	53	1	gayal vs. cattle group uniquely
Lung	GOTERM_BP_DIRECT	GO:0032496	response to lipopolysaccharide	9	0.0233128	PTGER4, NGFR, CYP27B1, DUSP10, KCNJ8, TNFRSF8, TNFRSF11B, IL12RB2, IFNAR1	83	1	gayal vs. cattle group uniquely
Lung	GOTERM_BP_DIRECT	GO:0031848	protection from non-homologous end joining at telomere	3	0.02371	DCLRE1B, ACD, TERF2	6	1	gayal vs. cattle group uniquely
Lung	GOTERM_BP_DIRECT	GO:0045766	positive regulation of angiogenesis	9	0.0264659	CCL24, ADM2, KDR, HSPB1, AGGF1, CCR3, TGFBR2, AQP1, HIPK2	85	1	gayal vs. cattle group uniquely
Lung	GOTERM_BP_DIRECT	GO:0071356	cellular response to tumor necrosis factor	7	0.0344944	CCL25, CCL24, SFRP1, CCL5, GPD1, ANKRD1, RIPK1	58	1	gayal vs. cattle group uniquely
Lung	GOTERM_BP_DIRECT	GO:0006954	inflammatory response	16	0.0384373	GGT5, IL10, CCL25, PTGER4, CCL24, NGFR, PTGER3, TNFRSF11B, NLRC4, AGER, CYP26B1, CCL5, TOLLIP, TNFRSF8, CCR3, PTGDR	215	1	gayal vs. cattle group uniquely
Lung	GOTERM_BP_DIRECT	GO:1900121	negative regulation of receptor binding	3	0.0418558	ANXA2, HFE, ADIPOQ	8	1	gayal vs. cattle group uniquely
Lung	GOTERM_BP_DIRECT	GO:0051090	regulation of sequence-specific DNA binding transcription factor activity	3	0.0418558	C1H3ORF33, TAF6L, TAF6	8	1	gayal vs. cattle group uniquely
Lung	GOTERM_BP_DIRECT	GO:0051260	protein homooligomerization	11	0.0477384	KCNG1, FIS1, KCND1, KCTD21, TMEM120A, ADIPOQ, CHMP4B, RIPK1, CHMP4A, KCNA5, NLRC4	130	1	gayal vs. cattle group uniquely
Lung	GOTERM_CC_DIRECT	GO:0005764	lysosome	13	0.0156548	TMEM150A, ARRDC3, HPS4, CXCR4, EPDR1, GNS, UNC13D, TMEM59, GJA1, AP5M1, DNASE2, GLA, IFNAR1	141	1	gayal vs. cattle group uniquely
Lung	GOTERM_CC_DIRECT	GO:0070062	extracellular exosome	111	0.0161823	RAB3B, SCARB2, GDA, RAB3D, NUDT1, LOXL4, RPL10A, AQP1, SMC2, TXNDC17, GJA1, LGALS1, TNFSF10, TNFRSF8, CPNE3, GAMT, SLC30A7, TPM4, IGFBP3, ACOT11, SERPINF2, ADIPOQ, SYTL1, EPDR1, SCAMP3, SLC5A8, SFRP1, PPA1, GPD1, GEMIN4, SERPING1, CHMP4B, CHMP4A, FREM2, FBLN7, TSG101, SUCNR1, KLK1, RHOBTB3, LYPD2, GNS, SEC14L3, CD19, CYBRD1, RASSF9, EEF2, BMP3, TCN2, TOLLIP, COL5A3, SDC1, FAT4, MELTF, CC2D1A, CDC…	2162	1	gayal vs. cattle group uniquely
Lung	GOTERM_CC_DIRECT	GO:0030133	transport vesicle	6	0.0250914	BLOC1S5, BLOC1S6, TMEM168, VGF, CAV2, SSPN	40	1	gayal vs. cattle group uniquely
Lung	GOTERM_CC_DIRECT	GO:0070187	telosome	3	0.032106	TERB1, ACD, TERF2	7	1	gayal vs. cattle group uniquely
Lung	GOTERM_CC_DIRECT	GO:0005922	connexon complex	4	0.0375442	GJB2, GJA1, GJC2, GJA9	18	1	gayal vs. cattle group uniquely
Lung	GOTERM_CC_DIRECT	GO:0005901	caveola	6	0.0393344	CAV3, CAV2, HTR2A, LRP6, TGFBR2, AQP1	45	1	gayal vs. cattle group uniquely
Lung	GOTERM_CC_DIRECT	GO:0005921	gap junction	3	0.041635	PANX1, GJA1, DBN1	8	1	gayal vs. cattle group uniquely
Lung	GOTERM_MF_DIRECT	GO:0004957	prostaglandin E receptor activity	3	0.0137881	PTGER4, HPGD, PTGER3	5	1	gayal vs. cattle group uniquely
Lung	GOTERM_MF_DIRECT	GO:0005243	gap junction channel activity	3	0.0275044	GJB2, GJA1, GJC2	7	1	gayal vs. cattle group uniquely
Lung	GOTERM_MF_DIRECT	GO:0031489	myosin V binding	3	0.044804	RAB3B, RAB25, RAB8A	9	1	gayal vs. cattle group uniquely
Lung	KEGG_PATHWAY	bta04060	Cytokine-cytokine receptor interaction	19	0.000624821	IL10, CCL25, NGFR, CXCR4, TNFRSF11B, IFNLR1, CXCL16, TGFBR2, TNFSF13B, IL23A, CCL5, TNFSF10, TNFRSF8, TNFSF8, IL6R, CCL27, CCR3, IL12RB2, IFNAR1	218	0.145583	gayal vs. cattle group uniquely
Lung	KEGG_PATHWAY	bta05412	Arrhythmogenic right ventricular cardiomyopathy (ARVC)	7	0.02588	GJA1, SGCA, ITGA4, ITGA1, ITGB8, ITGAV, CACNG4	65	1	gayal vs. cattle group uniquely
Lung	KEGG_PATHWAY	bta04512	ECM-receptor interaction	8	0.0326487	ITGA4, LAMC3, COL5A3, ITGA1, ITGB8, SDC1, GP1BA, ITGAV	87	1	gayal vs. cattle group uniquely
Lung	KEGG_PATHWAY	bta04151	PI3K-Akt signaling pathway	20	0.0357863	NGFR, HSP90AB1, ITGA4, ANGPT1, LAMC3, YWHAB, RPS6, ITGA1, LPAR3, CD19, COL5A3, CREB3L1, KDR, ITGB8, ITGAV, MET, IL6R, FGF10, ATF4, IFNAR1	347	1	gayal vs. cattle group uniquely
Lung	KEGG_PATHWAY	bta00310	Lysine degradation	6	0.040085	COLGALT2, SUV39H1, EHHADH, SETDB2, SETMAR, CAMKMT	54	1	gayal vs. cattle group uniquely
Lung	KEGG_PATHWAY	bta04640	Hematopoietic cell lineage	8	0.04232	ITGAM, ITGA4, CD5, CD19, ITGA1, GP1BA, CD3G, IL6R	92	1	gayal vs. cattle group uniquely
Lung	KEGG_PATHWAY	bta04672	Intestinal immune network for IgA production	6	0.0428815	IL10, CCL25, ITGA4, CXCR4, MADCAM1, TNFSF13B	55	1	gayal vs. cattle group uniquely
Kidney	GOTERM_BP_DIRECT	GO:0007154	cell communication	7	0.00127072	GJA1, GJC2, FRAS1, GJA9, FREM1, FREM2, SLC8A2	23	1	gayal vs. cattle group uniquely
Kidney	GOTERM_BP_DIRECT	GO:0061014	positive regulation of mRNA catabolic process	4	0.00769266	ZFP36, PNPT1, ZC3H12A, ZC3HAV1	8	1	gayal vs. cattle group uniquely
Kidney	GOTERM_BP_DIRECT	GO:0030239	myofibril assembly	4	0.0151683	TMOD4, TMOD2, MYOZ3, LMOD2	10	1	gayal vs. cattle group uniquely
Kidney	GOTERM_BP_DIRECT	GO:0097067	cellular response to thyroid hormone stimulus	4	0.0151683	MED1, LMO2, KLF9, GAS2L1	10	1	gayal vs. cattle group uniquely
Kidney	GOTERM_BP_DIRECT	GO:0045892	negative regulation of transcription, DNA-templated	24	0.0153015	RB1, ZMYND15, MAGEL2, CDKN1B, MTERF3, MAGED1, SUV39H1, ZBTB21, NR1D1, ZBTB33, BMP7, DKK3, STRN3, GREM1, BCLAF1, SFRP1, CDK5, NKRF, ZNF639, KAT6A, C1D, TRIB3, HES1, WNT4	256	1	gayal vs. cattle group uniquely
Kidney	GOTERM_BP_DIRECT	GO:0043401	steroid hormone mediated signaling pathway	5	0.0153509	NR4A2, NR1H2, ABHD2, NR1D1, BMP7	18	1	gayal vs. cattle group uniquely
Kidney	GOTERM_BP_DIRECT	GO:0032680	regulation of tumor necrosis factor production	3	0.0170715	ZFP36, ANGPT1, LTF	4	1	gayal vs. cattle group uniquely
Kidney	GOTERM_BP_DIRECT	GO:0001833	inner cell mass cell proliferation	4	0.0200104	NCAPG2, SBDS, TAF8, PALB2	11	1	gayal vs. cattle group uniquely
Kidney	GOTERM_BP_DIRECT	GO:0042787	protein ubiquitination involved in ubiquitin-dependent protein catabolic process	13	0.0239593	ANKIB1, RNF24, UBA6, KLHL21, KLHL32, RNF19B, FBXO45, UBE2Z, RNF146, RMND5A, HECTD3, GAN, TRIM32	114	1	gayal vs. cattle group uniquely
Kidney	GOTERM_BP_DIRECT	GO:0016049	cell growth	6	0.0264272	MTPN, EMP1, ITGAV, EMP3, IL7R, RASGRP4	31	1	gayal vs. cattle group uniquely
Kidney	GOTERM_BP_DIRECT	GO:1901657	glycosyl compound metabolic process	3	0.027414	KLB, KL, LCT	5	1	gayal vs. cattle group uniquely
Kidney	GOTERM_BP_DIRECT	GO:0055114	oxidation-reduction process	27	0.0292025	NDUFB7, HPGD, NDUFA11, MRPS36, NDUFB11, NDUFB5, HMGCR, HSD17B10, CYP26B1, FADS6, PRDX1, TYW1, CYC1, NDUFA9, NDUFA8, GPX1, DCXR, CYP51A1, PIPOX, CYBA, COQ7, DHFR, ALDH6A1, NDUFS8, SCD, FDX1, NDUFS3	316	1	gayal vs. cattle group uniquely
Kidney	GOTERM_BP_DIRECT	GO:0070125	mitochondrial translational elongation	10	0.0301965	MRPS26, MRPL2, GFM1, MRPS36, MRPS14, MRPL18, MRPS11, MRPL58, MRPS7, MRPL46	79	1	gayal vs. cattle group uniquely
Kidney	GOTERM_BP_DIRECT	GO:0071356	cellular response to tumor necrosis factor	8	0.0402884	CCL14, CCL24, SFRP1, BAG4, ZFP36, ZC3H12A, CCL4, RIPK1	58	1	gayal vs. cattle group uniquely
Kidney	GOTERM_BP_DIRECT	GO:0043086	negative regulation of catalytic activity	5	0.0410421	PPP1R14A, PPP1R2, ANXA2, PPP1R8, OAZ1	24	1	gayal vs. cattle group uniquely
Kidney	GOTERM_BP_DIRECT	GO:0045766	positive regulation of angiogenesis	10	0.0452507	GREM1, CCL24, RAMP2, C5, ZC3H12A, HSPB1, AGGF1, CCR3, TGFBR2, AQP1	85	1	gayal vs. cattle group uniquely
Kidney	GOTERM_BP_DIRECT	GO:0008543	fibroblast growth factor receptor signaling pathway	6	0.0468334	KLB, KL, FGF7, FRS2, FAT4, FGF10	36	1	gayal vs. cattle group uniquely
Kidney	GOTERM_BP_DIRECT	GO:0007160	cell-matrix adhesion	8	0.0471253	CD63, BCAM, CDK5, ITGA1, ITGB8, EPDR1, ITGAV, FREM1	60	1	gayal vs. cattle group uniquely
Kidney	GOTERM_CC_DIRECT	GO:0005747	mitochondrial respiratory chain complex I	9	0.0030177	NDUFA9, NDUFA8, NDUFB7, NDUFS8, NDUFA11, NDUFB11, NDUFB5, NDUFS3, NDUFC2	47	1	gayal vs. cattle group uniquely
Kidney	GOTERM_CC_DIRECT	GO:0030133	transport vesicle	8	0.00462652	PLEKHF2, BLOC1S5, BLOC1S6, TMEM168, VGF, AP1G2, CAV2, SSPN	40	1	gayal vs. cattle group uniquely
Kidney	GOTERM_CC_DIRECT	GO:0005604	basement membrane	8	0.017402	ANXA2, LAMC3, COL4A3, LAMC1, USH2A, FREM1, FREM2, MEGF9	51	1	gayal vs. cattle group uniquely
Kidney	GOTERM_CC_DIRECT	GO:0070062	extracellular exosome	134	0.0335853	RAB3B, TFRC, CLSTN3, GDA, RAB3D, NUDT1, HIKESHI, SAT2, RPL10A, AQP1, SMC2, TXNDC17, TGM1, GJA1, SNRPD2, ARHGDIB, TNFRSF8, CPNE3, ENPP4, TGM3, GAMT, SLC30A7, PRKCI, RPS7, TPM4, SYTL1, TALDO1, EPDR1, ACSL4, SCAMP3, TOM1L1, ACE2, SFRP1, BCAM, PPA1, GEMIN4, PKP1, CHMP4A, S100A4, FREM2, FBLN7, SUCNR1, KLK1, PSMD13, C15H11ORF52, RHOBTB3, LYPD2, ARL2, SLC1A4, AEBP1, SDSL, GNS, C5, PRDX1, CD19, KL, NAPSA…	2162	1	gayal vs. cattle group uniquely
Kidney	GOTERM_CC_DIRECT	GO:0005764	lysosome	14	0.0368022	MANBA, NAPSA, ARRDC3, HEXA, EPDR1, ZC3HAV1, GNS, UNC13D, TMEM59, MT2A, GJA1, REN, CTBS, IFNAR1	141	1	gayal vs. cattle group uniquely
Kidney	GOTERM_CC_DIRECT	GO:0005654	nucleoplasm	85	0.0368456	SUV39H1, PAK1IP1, PSIP1, CTCF, CHTF18, UBE2Z, DCAF7, NIPAL4, SPRED1, CCND2, NKRF, ZC3H12A, CDC27, HABP4, UBXN7, PMEPA1, PIP4K2B, FBXO5, CYTIP, ZNF202, MRPS26, LRRC45, IPMK, COG3, LIG4, COMMD1, ASH1L, ZBTB33, HCFC2, TERF2, MRPL46, HAUS2, ITPKC, SGO2, ZNF639, IRF4, ZNF638, SBDS, PKP1, BDP1, HOXB7, RNASEH2A, HPGD, RPS19BP1, NDUFB5, NAIF1, RNPC3, PDS5A, STRN3, POLD3, CCNB3, BLOC1S6, BTAF1, PSMB2, ATX…	1310	1	gayal vs. cattle group uniquely
Kidney	GOTERM_CC_DIRECT	GO:0005758	mitochondrial intermembrane space	7	0.0477471	NDUFA8, NDUFB7, PNPT1, BLOC1S1, MNF1, ARL2, THEM4	50	1	gayal vs. cattle group uniquely
Kidney	GOTERM_CC_DIRECT	GO:0031305	integral component of mitochondrial inner membrane	4	0.0496546	COA3, APOO, COA1, TIMM17B	16	1	gayal vs. cattle group uniquely
Kidney	GOTERM_MF_DIRECT	GO:0003735	structural constituent of ribosome	21	0.00645074	MRPS26, COA1, RPS7, MRPS14, MRPL18, MRPS11, RPS6, RPLP0, RPL10A, MRPS7, MRPL46, RPL6, MRPL41, MRPL2, RPS17, RPL18A, SLC25A30, RPL27, FAU, RPL29, SLC25A34	212	1	gayal vs. cattle group uniquely
Kidney	GOTERM_MF_DIRECT	GO:0016262	protein N-acetylglucosaminyltransferase activity	3	0.00764241	B3GNT8, EOGT, OGT	3	1	gayal vs. cattle group uniquely
Kidney	GOTERM_MF_DIRECT	GO:0008324	cation transmembrane transporter activity	3	0.0237747	SLC30A4, SLC30A1	5	1	gayal vs. cattle group uniquely
Kidney	GOTERM_MF_DIRECT	GO:0044822	poly(A) RNA binding	56	0.0374692	GFM1, SMG1, TFRC, MRPS11, RPLP0, IFIT5, HSPB1, PSIP1, ZC3H8, THUMPD1, RPL10A, MRPL41, MRPL2, RPL18A, SNRPD2, NKRF, CPNE3, VSIG8, SEC63, MRPS26, RBM15, RPS7, ANXA2, EIF1AX, RPS6, DNTTIP2, CDC40, DHX40, ZNF638, SBDS, FLYWCH2, S100A4, RPL29, ZCCHC8, DDX6, RPS19BP1, NOL7, ZC3HAV1, HSD17B10, BAG4, BCLAF1, PRDX1, HLTF, XIRP1, UTP20, ZC3H14, PNPT1, NOP16, KRR1, EEF2, ALDH6A1, EIF5, TSR1, FAM98A, FAU, FA…	840	1	gayal vs. cattle group uniquely
Kidney	GOTERM_MF_DIRECT	GO:0061630	ubiquitin protein ligase activity	14	0.0376476	UBE2H, ANKIB1, RNF24, RNF25, LTN1, UBR3, RNF19B, UBR1, UBE2Z, RNF146, UBE2R2, HLTF, FBXO6, TRIM32	146	1	gayal vs. cattle group uniquely
Kidney	GOTERM_MF_DIRECT	GO:0015180	L-alanine transmembrane transporter activity	3	0.0466245	SLC1A4, SLC38A3, SLC36A4	7	1	gayal vs. cattle group uniquely
Kidney	GOTERM_MF_DIRECT	GO:0016805	dipeptidase activity	3	0.0466245	PM20D2, SCRN1, DPEP3	7	1	gayal vs. cattle group uniquely
Kidney	GOTERM_MF_DIRECT	GO:0046966	thyroid hormone receptor binding	3	0.0466245	MED1, MED30, GAS2L1	7	1	gayal vs. cattle group uniquely
Kidney	KEGG_PATHWAY	bta04060	Cytokine-cytokine receptor interaction	23	0.000756301	NGFR, CSF3R, XCR1, OSM, FASLG, IL1RAP, BMP7, CXCL14, EPOR, CXCL16, TGFBR2, IL23A, CCL4, LTA, TNFRSF8, TNFSF8, LTB, IL7R, IL6R, CCR3, IL13RA1, IL12RB2, IFNAR1	218	0.18605	gayal vs. cattle group uniquely
Kidney	KEGG_PATHWAY	bta00190	Oxidative phosphorylation	16	0.00287296	NDUFA9, NDUFA8, COX8B, NDUFB7, NDUFA11, NDUFB11, NDUFB5, NDUFC2, UQCR10, NDUFS8, UQCRQ, PPA1, ATP6V0A2, NDUFS3, CYC1, COX10	140	0.241989	gayal vs. cattle group uniquely
Kidney	KEGG_PATHWAY	bta01100	Metabolic pathways	80	0.00351861	PI4K2B, NDUFA11, GDA, HEXA, APIP, CPOX, SAT2, ACSM5, MCEE, CYP26B1, PGM2, MAN1A1, DLAT, NANS, GAMT, SDS, COX8B, DCXR, IPMK, PGAM2, NME2, PIPOX, TALDO1, NDUFC2, ACSL4, ACSL3, ITPKC, NDUFS8, EHHADH, AGPS, POLR1C, NDUFS3, ACOX3, LCT, B4GALT7, PTGES, NDUFB7, AHCY, NDUFB5, NDUFB11, UQCR10, HMGCR, SDSL, GNS, HSD17B10, SELENOI, MTMR6, PLD2, POLD3, DGUOK, UGCG, FUT7, INPP5J, ATP6V0A2, CYC1, RIMKLB, ST3GA…	1235	0.241989	gayal vs. cattle group uniquely
Kidney	KEGG_PATHWAY	bta04640	Hematopoietic cell lineage	12	0.00442343	FCER2, CSF3R, ITGA4, TFRC, FLT3, CD5, CD19, ITGA1, GP1BA, IL7R, IL6R, EPOR	92	0.241989	gayal vs. cattle group uniquely
Kidney	KEGG_PATHWAY	bta03010	Ribosome	15	0.00491848	RPS7, MRPS14, MRPL18, MRPS11, RPS6, RPLP0, RPL10A, MRPS7, RPL6, MRPL2, RPS17, RPL18A, RPL27, FAU, RPL29	134	0.241989	gayal vs. cattle group uniquely
Kidney	KEGG_PATHWAY	bta04151	PI3K-Akt signaling pathway	28	0.00882392	HSP90AB1, CSF3R, CDKN1B, LAMC3, YWHAB, PKN3, FASLG, LAMC1, FGF7, CCND2, CD19, THEM4, ITGB8, ITGAV, IL6R, NGFR, ITGA4, ANGPT1, RPS6, ITGA1, OSM, EPOR, COL4A3, IL7R, MET, FGF10, IFNAR1, TLR2	347	0.347126	gayal vs. cattle group uniquely
Kidney	KEGG_PATHWAY	bta04932	Non-alcoholic fatty liver disease (NAFLD)	16	0.00987758	NDUFA9, NDUFA8, COX8B, NDUFB7, NDUFA11, NDUFB11, NDUFB5, NDUFC2, FASLG, UQCR10, NDUFS8, UQCRQ, CASP3, NDUFS3, CYC1, IL6R	160	0.347126	gayal vs. cattle group uniquely
Kidney	KEGG_PATHWAY	bta05010	Alzheimer's disease	17	0.0115279	NDUFA9, NDUFA8, COX8B, NDUFB7, NDUFA11, NDUFB11, NDUFB5, NDUFC2, UQCR10, HSD17B10, BACE2, NDUFS8, CDK5, UQCRQ, CASP3, NDUFS3, CYC1	178	0.354481	gayal vs. cattle group uniquely
Kidney	KEGG_PATHWAY	bta03320	PPAR signaling pathway	9	0.0184646	SCD, EHHADH, APOA2, SLC27A6, ACSL4, PLIN1, ACOX3, ACSL3, CYP8B1	70	0.466919	gayal vs. cattle group uniquely
Kidney	KEGG_PATHWAY	bta04146	Peroxisome	10	0.0189804	NUDT7, EHHADH, PRDX1, PEX11A, AGPS, PIPOX, ACSL4, ACOX3, ACSL3, PEX12	84	0.466919	gayal vs. cattle group uniquely
Kidney	KEGG_PATHWAY	bta05012	Parkinson's disease	14	0.0309182	NDUFA9, NDUFA8, COX8B, NDUFB7, NDUFA11, NDUFB11, NDUFB5, NDUFC2, UQCR10, NDUFS8, UQCRQ, CASP3, NDUFS3, CYC1	152	0.691444	gayal vs. cattle group uniquely
Kidney	KEGG_PATHWAY	bta04110	Cell cycle	12	0.0376939	RB1, CCNB3, CDKN1B, CCND2, ANAPC7, YWHAB, PLK1, CDC27, E2F1, BUB1B, E2F3, SKP2	125	0.772726	gayal vs. cattle group uniquely
Kidney	KEGG_PATHWAY	bta00310	Lysine degradation	7	0.0438395	SUV39H1, EHHADH, SETDB2, SETMAR, PIPOX, ASH1L, CAMKMT	54	0.795211	gayal vs. cattle group uniquely
Kidney	KEGG_PATHWAY	bta00260	Glycine, serine and threonine metabolism	6	0.0452559	GAMT, BHMT, SDS, PGAM2, PIPOX, SDSL	41	0.795211	gayal vs. cattle group uniquely
Muscle	GOTERM_BP_DIRECT	GO:0010629	negative regulation of gene expression	13	0.00189341	MAP2K1, NDFIP2, MKKS, CDKN1A, TMF1, TIPARP, TERF2, GJA1, PINK1, CCL3, ITGB8, GAS2L1, STOX1	73	1	gayal vs. cattle group uniquely
Muscle	GOTERM_BP_DIRECT	GO:0071910	determination of liver left/right asymmetry	4	0.00431647	CCDC39, DNAAF1, NPHP3, PKD2	6	1	gayal vs. cattle group uniquely
Muscle	GOTERM_BP_DIRECT	GO:0016197	endosomal transport	7	0.00580532	RAB10, BLOC1S5, AP5M1, BLOC1S1, RASSF9, SNX33, AP5B1	27	1	gayal vs. cattle group uniquely
Muscle	GOTERM_BP_DIRECT	GO:0007219	Notch signaling pathway	12	0.00635686	IFT74, HHEX, CDKN1B, MAML2, POFUT1, ANXA4, HEY2, PGAM2, HES1, S1PR3, FAT4, TGFBR2	74	1	gayal vs. cattle group uniquely
Muscle	GOTERM_BP_DIRECT	GO:0000462	maturation of SSU-rRNA from tricistronic rRNA transcript (SSU-rRNA, 5.8S rRNA, LSU-rRNA)	7	0.00700257	UTP6, EMG1, KRR1, MRPS11, UTP23, CCDC59, DCAF13	28	1	gayal vs. cattle group uniquely
Muscle	GOTERM_BP_DIRECT	GO:0070493	thrombin receptor signaling pathway	4	0.00720151	HPGD, F2R, PLEK, IQGAP2	7	1	gayal vs. cattle group uniquely
Muscle	GOTERM_BP_DIRECT	GO:0042730	fibrinolysis	5	0.00941503	ANXA2, TMPRSS6, F12, PROS1, GP1BA	14	1	gayal vs. cattle group uniquely
Muscle	GOTERM_BP_DIRECT	GO:0071356	cellular response to tumor necrosis factor	10	0.00986714	CCL14, CCL25, CCL24, SFRP1, BAG4, ZC3H12A, GPD1, CCL3, RIPK1, BRCA1	58	1	gayal vs. cattle group uniquely
Muscle	GOTERM_BP_DIRECT	GO:0006357	regulation of transcription from RNA polymerase II promoter	26	0.0112303	RB1, ZBED8, URI1, TSHZ3, MAGED1, ARID4B, TFCP2L1, ELK1, BARX2, MED11, BRIP1, ZMYM5, NFKBIZ, EPC2, ZNF667, BRD2, ANXA4, WDR75, SUPT5H, ETV3, ETV4, ELF1, SP4, MAFG, TADA1, LCORL	244	1	gayal vs. cattle group uniquely
Muscle	GOTERM_BP_DIRECT	GO:0006479	protein methylation	5	0.0122089	PCMTD2, ARMT1, ETF1, PRMT9, PCMTD1	15	1	gayal vs. cattle group uniquely
Muscle	GOTERM_BP_DIRECT	GO:0035058	nonmotile primary cilium assembly	6	0.012759	CEP126, MKKS, TMEM17, BBS10, CEP250, IFT80	23	1	gayal vs. cattle group uniquely
Muscle	GOTERM_BP_DIRECT	GO:0045944	positive regulation of transcription from RNA polymerase II promoter	51	0.014713	RB1, MAML2, PSIP1, ARID4B, BRCA1, PKD2, GLI1, CHCHD2, HHEX, ZC3H12A, HEY2, NFATC2IP, IL10, EDN1, NOG, LMO2, TET2, TET1, PROX2, ETV4, SENP1, ELF1, ZNF639, TFR2, MTF2, SKAP1, RNASEL, TMPRSS6, LRP6, STRN3, IFT74, EPCAM, PCBP1, HSF4, CCL3, RIPK1, HES1, SMYD3, MTA2, BCL9L, IL33, XBP1, FZD5, GTF2H1, SUPT5H, NR4A2, PER1, COPS5, MAFG, PAXBP1, OGT	580	1	gayal vs. cattle group uniquely
Muscle	GOTERM_BP_DIRECT	GO:0006493	protein O-linked glycosylation	5	0.0154819	POGLUT1, POFUT1, EOGT, TET2, OGT	16	1	gayal vs. cattle group uniquely
Muscle	GOTERM_BP_DIRECT	GO:0061088	regulation of sequestering of zinc ion	4	0.0157168	SLC30A7, SLC30A5, SLC30A4, SLC30A1	9	1	gayal vs. cattle group uniquely
Muscle	GOTERM_BP_DIRECT	GO:0071407	cellular response to organic cyclic compound	7	0.0157614	CDKN1B, TMF1, TIPARP, CCL3, SMAD9, PAK2, PAK4	33	1	gayal vs. cattle group uniquely
Muscle	GOTERM_BP_DIRECT	GO:0007005	mitochondrion organization	7	0.0207703	STOML2, CHCHD2, MSTO1, MAN2A1, CAV2, SPG7, CAMKMT	35	1	gayal vs. cattle group uniquely
Muscle	GOTERM_BP_DIRECT	GO:2000273	positive regulation of receptor activity	3	0.0218456	ANXA2, CDK5, HFE	4	1	gayal vs. cattle group uniquely
Muscle	GOTERM_BP_DIRECT	GO:0001701	in utero embryonic development	18	0.022639	EDN1, ENDOG, ANGPT1, ZFAND5, NOG, LIG4, SLC30A1, TGFBR2, RIC8A, RCN1, GJA1, EDNRA, HHEX, MAN2A1, MAFG, FLVCR1, NBN, ZNF335	159	1	gayal vs. cattle group uniquely
Muscle	GOTERM_BP_DIRECT	GO:0045736	negative regulation of cyclin-dependent protein serine/threonine kinase activity	5	0.0235539	LATS1, HHEX, CDKN1A, CDKN1B, PLK1	18	1	gayal vs. cattle group uniquely
Muscle	GOTERM_BP_DIRECT	GO:0000724	double-strand break repair via homologous recombination	9	0.0256034	RAD50, ERCC4, RAD21L1, RECQL, NABP1, SMC5, BRCA1, NBN, PALB2	57	1	gayal vs. cattle group uniquely
Muscle	GOTERM_BP_DIRECT	GO:0001833	inner cell mass cell proliferation	4	0.0280927	NCAPG2, SBDS, TAF8, PALB2	11	1	gayal vs. cattle group uniquely
Muscle	GOTERM_BP_DIRECT	GO:0045880	positive regulation of smoothened signaling pathway	5	0.028386	SFRP1, STK36, ULK3, IFT80, GLI1	19	1	gayal vs. cattle group uniquely
Muscle	GOTERM_BP_DIRECT	GO:1904354	negative regulation of telomere capping	3	0.0348999	RAD50, NBN, TERF2	5	1	gayal vs. cattle group uniquely
Muscle	GOTERM_BP_DIRECT	GO:0035469	determination of pancreatic left/right asymmetry	3	0.0348999	CCDC39, DNAAF1, NPHP3	5	1	gayal vs. cattle group uniquely
Muscle	GOTERM_BP_DIRECT	GO:0071907	determination of digestive tract left/right asymmetry	3	0.0348999	CCDC39, DNAAF1, MEGF8	5	1	gayal vs. cattle group uniquely
Muscle	GOTERM_BP_DIRECT	GO:0006620	posttranslational protein targeting to membrane	3	0.0348999	CHMP4B, CHMP4A, SEC63	5	1	gayal vs. cattle group uniquely
Muscle	GOTERM_BP_DIRECT	GO:0042384	cilium assembly	12	0.0362668	IFT74, TMEM17, IFT81, STK36, RAB23, CEP83, CEP162, IFT80, EXOC5, SNAP29, CCDC28B, TTLL8	95	1	gayal vs. cattle group uniquely
Muscle	GOTERM_BP_DIRECT	GO:0006457	protein folding	13	0.0366844	MKKS, HSP90AB1, DNAJB13, PPWD1, HSCB, CWC27, DNAJB1, PDCL3, TMX1, CDC37, QSOX2, FKBP5, NKTR	107	1	gayal vs. cattle group uniquely
Muscle	GOTERM_BP_DIRECT	GO:0030308	negative regulation of cell growth	11	0.037893	CYP27B1, SFRP1, STK11, GJA1, CDKN1A, CDKN1B, SERPINE2, TNK1, NAIF1, NDUFS3, GAS2L1	84	1	gayal vs. cattle group uniquely
Muscle	GOTERM_BP_DIRECT	GO:0007596	blood coagulation	8	0.0396272	BLOC1S6, SERPINE2, F12, PROS1, GP1BA, TFPI, KNG1, F5	51	1	gayal vs. cattle group uniquely
Muscle	GOTERM_BP_DIRECT	GO:0032436	positive regulation of proteasomal ubiquitin-dependent protein catabolic process	8	0.0434057	IL33, ANKIB1, PLK1, RNF19B, STUB1, SOCS4, AURKA, SOCS5	52	1	gayal vs. cattle group uniquely
Muscle	GOTERM_BP_DIRECT	GO:0051482	positive regulation of cytosolic calcium ion concentration involved in phospholipase C-activating G-protein coupled signaling pathway	4	0.0443403	EDN1, F2R, AGTR1, GPR4	13	1	gayal vs. cattle group uniquely
Muscle	GOTERM_BP_DIRECT	GO:0009953	dorsal/ventral pattern formation	5	0.0461761	EDN1, NOG, LRP4, GLI1, DUSP6	22	1	gayal vs. cattle group uniquely
Muscle	GOTERM_BP_DIRECT	GO:0006464	cellular protein modification process	5	0.0461761	TSG101, UBA6, TTL, RIMKLB, TTLL8	22	1	gayal vs. cattle group uniquely
Muscle	GOTERM_BP_DIRECT	GO:0007169	transmembrane receptor protein tyrosine kinase signaling pathway	9	0.0468555	DOK2, CSF1, FLT3, TNK1, STYK1, STAP1, CSPG4, JAK2, FRK	64	1	gayal vs. cattle group uniquely
Muscle	GOTERM_CC_DIRECT	GO:0005654	nucleoplasm	106	0.00206361	ZBTB25, GORAB, UBE2Z, IPO7, ELK1, DCAF7, PPP4R2, CAPN7, ZC3H12A, CDC27, SMARCAD1, FBXO5, WDHD1, TIPIN, COG3, IPMK, RECQL, LIG4, ZBTB33, SGO2, SBDS, HOXB7, FKBP5, ZBED8, CUL7, TSHZ3, NAIF1, NMD3, RNPC3, PDS5A, BLOC1S6, PCBP1, HLTF, RAB11FIP2, ZC3H14, BCL9L, ZBTB10, SMAD9, TBCB, ZBTB11, PALB2, NR4A2, PM20D2, IBTK, COPS5, SP4, NABP1, HBP1, ALAS1, SUV39H1, PAK1IP1, ILK, PSIP1, GLI1, SPRED1, DUSP10, C…	1310	1	gayal vs. cattle group uniquely
Muscle	GOTERM_CC_DIRECT	GO:0005789	endoplasmic reticulum membrane	36	0.00535375	RTN2, STX17, RETSAT, CISD2, HSD17B6, IER3IP1, GBA2, CYP3A5, PIGV, APOO, UFL1, PGRMC1, CREB3L3, HMOX1, TMED7, TMED6, TMED5, IKBIP, XBP1, SEC24A, CYP51A1, FMO2, FMO3, FMO4, DGAT2L6, DDOST, TM6SF2, RAB10, TMX1, LPCAT3, SERINC1, PIGM, PLP2, KDELR3, PLPP3, FKBP5	365	1	gayal vs. cattle group uniquely
Muscle	GOTERM_CC_DIRECT	GO:0005770	late endosome	12	0.00748317	TMEM59, GJA1, AP5M1, TSG101, EXOC8, F2R, SLC30A4, PIK3R4, SDF4, CXCR4, ZC3HAV1, IFNAR1	78	1	gayal vs. cattle group uniquely
Muscle	GOTERM_CC_DIRECT	GO:0030133	transport vesicle	8	0.0097692	BLOC1S5, BLOC1S6, TMEM168, VGF, AP1G2, CAV2, SSPN, FGFRL1	40	1	gayal vs. cattle group uniquely
Muscle	GOTERM_CC_DIRECT	GO:0005730	nucleolus	52	0.0116356	DCLRE1A, GORAB, PAK1IP1, PHF6, SMC2, REV3L, NBN, CCDC110, SLC30A5, OSR1, RPS6, IPMK, DNTTIP2, PLRG1, ZBTB33, ETV4, FBXO11, DHX40, TMX1, EEF1D, AGPS, C1D, GEMIN4, SBDS, TUT1, FAM32A, ZCCHC7, TSG101, RNMT, UTP23, NOL7, TULP3, NMD3, DNAJB1, PGRMC1, EMG1, BCLAF1, SRP72, LEO1, BRIX1, ZC3H14, STOX1, DCAF13, BCL9L, TRMT10A, KRR1, PLK1, APEX2, ZZZ3, RSL24D1, EIF3A	605	1	gayal vs. cattle group uniquely
Muscle	GOTERM_CC_DIRECT	GO:0005634	nucleus	203	0.0129079	RB1, MAML2, NUDT1, PHAX, MSANTD4, BACH1, ELK1, NUDT4, LGALS3, HOXA9, CREB3L3, ZC3H12A, ARL6IP4, CPNE3, FBXO5, TRIM21, GAMT, PRKCI, TIPIN, MEF2B, DNAAF1, RECQL, SOX13, ZNF10, ATG14, ARMC1, THAP5, ZNF713, HOXB7, SKAP1, CGGBP1, ZSCAN29, URI1, RTEL1, TSHZ3, MAGED1, NMD3, ZC3HAV1, GMCL1, BRIP1, NTHL1, XRRA1, HMOX1, RBM11, XBP1, TIPARP, PLK1, SETDB2, PBX3, NR1D1, AIMP2, HBP1, CC2D1A, CSRNP2, CDKN1B, SU…	2873	1	gayal vs. cattle group uniquely
Muscle	GOTERM_CC_DIRECT	GO:0009986	cell surface	31	0.0202421	PLVAP, SLC46A1, ITGAM, CXCR4, LRP4, IQGAP2, LRP6, DPP4, OTOA, EPCAM, NPTN, SLC39A6, ITGB8, IL6R, PROM2, ABCC2, ANXA2, ITGA4, FZD5, IL1R1, TPBG, ANXA4, F2R, FZD9, GREM1, SFRP1, CSPG4, MELTF, SLC26A9, HBEGF, TLR2	332	1	gayal vs. cattle group uniquely
Muscle	GOTERM_CC_DIRECT	GO:0005930	axoneme	9	0.0215781	RPGRIP1, CCDC39, DNAAF1, PIK3R4, DNAJB13, TULP3, GLI1, ATG14, TTLL8	57	1	gayal vs. cattle group uniquely
Muscle	GOTERM_CC_DIRECT	GO:0031090	organelle membrane	7	0.0262314	PGRMC1, CYP51A1, FMO2, HSD17B6, FMO3, FMO4, CYP3A5	38	1	gayal vs. cattle group uniquely
Muscle	GOTERM_CC_DIRECT	GO:0005739	mitochondrion	69	0.0295242	TDRKH, GFM1, HSP90AB1, NDUFA11, TACO1, RAB3D, CPOX, HSCB, YARS2, THG1L, CHCHD2, MTRF1, STK11, GJA1, AUH, RFK, OPA3, FLVCR1, SLC25A47, RAB8B, ENDOG, CMC2, DCXR, ACSL4, MRPL46, HDHD3, ARMC1, CTU2, RAD51C, RRM2B, DNAJC30, AGPS, GPD1, UQCRC1, NDUFS2, SLC25A51, FAM32A, L2HGDH, LIPT1, URI1, STX17, MRPL18, NOL7, NAIF1, FITM2, MRPL58, SPG7, POLD3, NT5C, CYP27B1, MOBP, NTHL1, BLOC1S1, STAP1, HS1BP3, RIPK1…	887	1	gayal vs. cattle group uniquely
Muscle	GOTERM_CC_DIRECT	GO:0030870	Mre11 complex	3	0.0328421	RAD50, NBN, TERF2	5	1	gayal vs. cattle group uniquely
Muscle	GOTERM_CC_DIRECT	GO:0005794	Golgi apparatus	43	0.0460543	CUL7, PKDCC, TMF1, MAML2, GORAB, ZC3HAV1, MANEA, FGD1, FGFRL1, LRP6, STRN3, PLD2, GJA1, FGF7, DUSP10, VPS51, NAA25, KIF1C, TMED7, TMED5, SCYL1, SLC30A7, TIPIN, CCDC110, NDFIP2, FZD5, SLC30A5, GLCE, SLC30A1, ACSL3, TERF2, HAUS2, SYN1, RAB10, CCNA2, MOB4, PREPL, KLF5, CORO7, EAPP, PLPP3, CBLN3, TLR2	528	1	gayal vs. cattle group uniquely
Muscle	GOTERM_CC_DIRECT	GO:0044233	ER-mitochondrion membrane contact site	3	0.0472957	STX17, ACSL4, ATG14	6	1	gayal vs. cattle group uniquely
Muscle	GOTERM_CC_DIRECT	GO:0097546	ciliary base	4	0.0496952	CEP126, PRKAR2B, NPHP3, TULP3	14	1	gayal vs. cattle group uniquely
Muscle	GOTERM_MF_DIRECT	GO:0008324	cation transmembrane transporter activity	4	0.00185179	SLC41A3, SLC30A4, SLC30A1	5	1	gayal vs. cattle group uniquely
Muscle	GOTERM_MF_DIRECT	GO:0046872	metal ion binding	87	0.0092311	ZNF512B, ZBTB25, ZC3H3, PRR3, GFI1, ZNF292, RFESD, PDE3B, TESK1, CISD2, ZC3H8, ALKBH7, GLI1, TGM1, ZC3H12D, TDO2, ZC3H12A, ZNF41, ITGAV, ZNF687, ZFP37, ZNF366, PRKCI, ENDOG, KCND1, GGPS1, PLA2G4B, OSR1, GTF3A, ZNF10, SDHD, ZBTB33, MSS51, FAHD2A, ZFP90, TGFBR2, ARMC1, THAP5, RRM2B, PITPNM1, ZNF639, RUFY2, ZNF713, UQCRC1, NDUFS2, ZNF239, TUT1, ZNF311, ZSCAN29, ZNF672, ZNF197, RTEL1, TSHZ3, PPM1L, N…	1142	1	gayal vs. cattle group uniquely
Muscle	GOTERM_MF_DIRECT	GO:0016262	protein N-acetylglucosaminyltransferase activity	3	0.00995489	B3GNT8, EOGT, OGT	3	1	gayal vs. cattle group uniquely
Muscle	GOTERM_MF_DIRECT	GO:0003677	DNA binding	52	0.0168495	ZBTB25, ZFAND5, OTUD7B, ARID4B, BRCA1, MSANTD4, BACH1, PHF6, MEOX1, ZMYM5, ZC3H12A, REV3L, SMARCAD1, TRIM21, TOP3B, TIPIN, RECQL, LIG4, TET1, PROX2, GTF2F1, DCK, ZFP90, TERB1, THAP5, C1D, ZNF239, TBPL1, BDP1, LCORL, GTF3C2, ZBED8, RTEL1, TSHZ3, ZBTB43, SPTY2D1, BRIP1, BCLAF1, ERCC6L2, POLM, SETDB2, SMAD9, APEX2, PALB2, DRAP1, ZZZ3, TBX10, ZNF219, TAF6, HBP1, PAXBP1	640	1	gayal vs. cattle group uniquely
Muscle	GOTERM_MF_DIRECT	GO:0016149	translation release factor activity, codon specific	3	0.0191351	MTRF1, ETF1, MRPL58	4	1	gayal vs. cattle group uniquely
Muscle	GOTERM_MF_DIRECT	GO:0003723	RNA binding	25	0.0193539	TDRKH, PUS10, RNASEL, RNMT, ZC3H3, DIS3L, PHAX, BRCA1, THUMPD1, PCBP1, BRIX1, TRIM21, ASCC1, RNASET2, CPSF2, PABPC5, PUS7L, KIN, C1D, SBDS, ZNF239, TUT1, AGGF1, NABP1, HBP1	260	1	gayal vs. cattle group uniquely
Muscle	KEGG_PATHWAY	bta03460	Fanconi anemia pathway	10	0.00123598	TOP3B, BRIP1, RAD51C, ERCC4, RMI1, REV3L, HES1, BRCA1, FANCE, PALB2	52	0.32259	gayal vs. cattle group uniquely
Muscle	KEGG_PATHWAY	bta04610	Complement and coagulation cascades	11	0.00455516	C1QB, F12, PROS1, F2R, TFPI, C8A, KNG1, CFB, MBL2, C1QC, F5	74	0.594448	gayal vs. cattle group uniquely
Muscle	KEGG_PATHWAY	bta00514	Other types of O-glycan biosynthesis	5	0.0210276	COLGALT2, POGLUT1, POFUT1, EOGT, OGT	21	1	gayal vs. cattle group uniquely
Muscle	KEGG_PATHWAY	bta05020	Prion diseases	6	0.0230289	C1QB, STIP1, MAP2K1, C8A, ELK1, C1QC	32	1	gayal vs. cattle group uniquely
Muscle	KEGG_PATHWAY	bta01100	Metabolic pathways	79	0.0312487	PANK4, PI4K2B, ALAS1, NDUFA11, GDA, MPI, CPOX, PIGV, GBA2, SPTLC1, SPR, ALDH2, TDO2, RFK, DBT, REV3L, PGM2, UPP2, NANS, GAMT, GGPS1, PLA2G4B, DCXR, GLCE, IPMK, PGAM2, ACSL4, SDHD, ACSL3, DCK, DDOST, MINPP1, UGDH, RRM2B, AGPS, UQCRC1, NDUFS3, NDUFS2, PIGM, PLPP3, B4GALT7, CERS1, B4GALT4, LIPT1, AHCY, GCNT1, HSD17B6, GNS, CYP3A5, SELENOI, MTMR6, PLD2, POLD3, NT5C, UGCG, CYP27B1, FUT7, MAN2A1, ATP6V…	1235	1	gayal vs. cattle group uniquely
Muscle	KEGG_PATHWAY	bta04151	PI3K-Akt signaling pathway	27	0.0357962	CDKN1A, HSP90AB1, CDKN1B, CSF1, YWHAB, IRS1, FASLG, BRCA1, STK11, FGF7, CREB3L3, ITGB8, ITGAV, JAK2, IL6R, MCL1, MAP2K1, ITGA4, ANGPT1, RPS6, ITGA1, F2R, CDC37, IL7R, FGF10, IFNAR1, TLR2	347	1	gayal vs. cattle group uniquely
Muscle	KEGG_PATHWAY	bta04068	FoxO signaling pathway	13	0.0403877	IL10, MAP2K1, CDKN1A, CDKN1B, IRS1, PLK1, FASLG, TGFBR2, STK11, TNFSF10, HOMER3, SKP2, IL7R	132	1	gayal vs. cattle group uniquely
Heart	GOTERM_BP_DIRECT	GO:0031274	positive regulation of pseudopodium assembly	4	0.000502471	CDC42EP3, CDC42EP2, F2RL1, CDC42EP1	8	0.671803	yak vs. cattle group uniquely
Heart	GOTERM_BP_DIRECT	GO:0006954	inflammatory response	13	0.0023054	SPHK1, PTGER2, F2R, PTGS2, CCL8, CD40LG, CCL5, CCL4, F2RL1, CCL2, ACKR1, TNFRSF4, PTGDR	215	0.890648	yak vs. cattle group uniquely
Heart	GOTERM_BP_DIRECT	GO:0070098	chemokine-mediated signaling pathway	6	0.00238533	CCL8, CCL5, CCL4, CCL2, CXCR4, ACKR1	44	0.890648	yak vs. cattle group uniquely
Heart	GOTERM_BP_DIRECT	GO:0045064	T-helper 2 cell differentiation	3	0.00266462	BCL3, GATA3, BATF	4	0.890648	yak vs. cattle group uniquely
Heart	GOTERM_BP_DIRECT	GO:0045987	positive regulation of smooth muscle contraction	4	0.00442507	SPHK1, SRF, F2R, TACR2	16	1	yak vs. cattle group uniquely
Heart	GOTERM_BP_DIRECT	GO:0070374	positive regulation of ERK1 and ERK2 cascade	9	0.00686822	CCL8, CCL5, F2R, CCL4, SERPINF2, GCNT2, F2RL1, CCL2, FGFR4	130	1	yak vs. cattle group uniquely
Heart	GOTERM_BP_DIRECT	GO:0006979	response to oxidative stress	6	0.00973956	GPX1, RRM2B, SRXN1, PNKP, TXNIP, PTGS2	61	1	yak vs. cattle group uniquely
Heart	GOTERM_BP_DIRECT	GO:0048247	lymphocyte chemotaxis	4	0.0110707	CCL8, CCL5, CCL4, CCL2	22	1	yak vs. cattle group uniquely
Heart	GOTERM_BP_DIRECT	GO:0030168	platelet activation	4	0.0141004	CD40LG, SRF, F2R, F5	24	1	yak vs. cattle group uniquely
Heart	GOTERM_BP_DIRECT	GO:0009615	response to virus	5	0.0142763	CHRM2, CCL5, DHX58, BCL3, GATA3	44	1	yak vs. cattle group uniquely
Heart	GOTERM_BP_DIRECT	GO:0003014	renal system process	3	0.0148934	RRM2B, SLC4A5, LGMN	9	1	yak vs. cattle group uniquely
Heart	GOTERM_BP_DIRECT	GO:0071347	cellular response to interleukin-1	5	0.0178496	CCL8, CCL5, CCL4, CCL2, PTGS2	47	1	yak vs. cattle group uniquely
Heart	GOTERM_BP_DIRECT	GO:0007266	Rho protein signal transduction	4	0.0214385	CDC42EP3, CDC42EP2, CDC42EP1, HACD3	28	1	yak vs. cattle group uniquely
Heart	GOTERM_BP_DIRECT	GO:0006749	glutathione metabolic process	4	0.0235422	GPX1, GSTO2, GSTP1, MGST1	29	1	yak vs. cattle group uniquely
Heart	GOTERM_BP_DIRECT	GO:0002548	monocyte chemotaxis	4	0.0235422	CCL8, CCL5, CCL4, CCL2	29	1	yak vs. cattle group uniquely
Heart	GOTERM_BP_DIRECT	GO:0098869	cellular oxidant detoxification	4	0.0280727	GPX1, NXN, GSTP1, PTGS2	31	1	yak vs. cattle group uniquely
Heart	GOTERM_BP_DIRECT	GO:1903543	positive regulation of exosomal secretion	3	0.0305035	SDC4, SDC1, ATP13A2	13	1	yak vs. cattle group uniquely
Heart	GOTERM_BP_DIRECT	GO:0051928	positive regulation of calcium ion transport	3	0.0350926	CCL5, F2R, CCL4	14	1	yak vs. cattle group uniquely
Heart	GOTERM_BP_DIRECT	GO:0071356	cellular response to tumor necrosis factor	5	0.0354308	CCL8, CCL5, CCL4, CCL2, GATA3	58	1	yak vs. cattle group uniquely
Heart	GOTERM_BP_DIRECT	GO:0009636	response to toxic substance	4	0.0384163	CCL5, PON1, CCL4, SLC18A2	35	1	yak vs. cattle group uniquely
Heart	GOTERM_BP_DIRECT	GO:0071346	cellular response to interferon-gamma	4	0.0412654	CCL8, CCL5, CCL4, CCL2	36	1	yak vs. cattle group uniquely
Heart	GOTERM_BP_DIRECT	GO:0006874	cellular calcium ion homeostasis	5	0.0458421	CCL8, VAPB, CCL5, STC1, ATP13A2	63	1	yak vs. cattle group uniquely
Heart	GOTERM_CC_DIRECT	GO:0009986	cell surface	16	0.00427527	PLVAP, ABCC2, SDC4, ITGA4, NOTCH4, F2R, SERPINF2, CXCR4, GREM1, ACE2, CD40LG, SLC39A6, ITGA8, SDC1, MPZL1, PROM2	332	1	yak vs. cattle group uniquely
Heart	GOTERM_CC_DIRECT	GO:0031526	brush border membrane	4	0.0163236	SLC9A3R1, CDHR2, SLC3A1, SLC27A4	26	1	yak vs. cattle group uniquely
Heart	GOTERM_CC_DIRECT	GO:0005739	mitochondrion	28	0.0311849	FEN1, GSTP1, PARS2, LRRK1, HSPB7, HACD3, TMEM186, DHTKD1, CYP27B1, GM2A, NARS2, TIGAR, SPRYD4, ERCC6L2, UROS, GATC, HDHD3, MCAT, ETNPPL, RAB32, MAVS, RRM2B, DNAJC30, PTRH2, SDHAF1, PEMT, MRRF, SLC25A35	887	1	yak vs. cattle group uniquely
Heart	GOTERM_CC_DIRECT	GO:0005887	integral component of plasma membrane	26	0.0363499	CHRM2, SLC22A6, PTGER2, SLC5A12, LRRC32, CLDN1, SLC4A5, SLC39A6, TNFRSF4, SLC18A2, MPZL1, KCNJ3, PTGDR, ABCC2, CD72, KCNJ11, KCNJ12, F2R, TACR2, AVPR1A, SLC4A9, SCNN1A, F2RL1, ATP13A2, FGFR4, SLC22A8	820	1	yak vs. cattle group uniquely
Heart	GOTERM_CC_DIRECT	GO:0005789	endoplasmic reticulum membrane	14	0.0427318	RTN2, RETSAT, TREX1, MGST1, ALG3, ALG12, PTGS2, PAFAH2, NSDHL, VAPB, PEMT, KDELR3, FKBP5, SLC27A4	365	1	yak vs. cattle group uniquely
Heart	GOTERM_MF_DIRECT	GO:0004672	protein kinase activity	9	0.00747535	NEK9, CCL8, CCL5, LIMK1, RIPK4, LRRK1, PIM1, PKMYT1, KALRN	138	1	yak vs. cattle group uniquely
Heart	GOTERM_MF_DIRECT	GO:0005452	inorganic anion exchanger activity	4	0.008582	SLC4A9, SLC22A6, SLC22A8, SLC4A5	21	1	yak vs. cattle group uniquely
Heart	GOTERM_MF_DIRECT	GO:0048020	CCR chemokine receptor binding	4	0.00978892	CCL8, CCL5, CCL4, CCL2	22	1	yak vs. cattle group uniquely
Heart	GOTERM_MF_DIRECT	GO:0017049	GTP-Rho binding	3	0.0168493	CDC42EP3, CDC42EP2, CDC42EP1	10	1	yak vs. cattle group uniquely
Heart	GOTERM_MF_DIRECT	GO:0046982	protein heterodimerization activity	7	0.0264386	NR4A2, POLA2, VAPB, TAF13, FOS, SLC51B, BOK	111	1	yak vs. cattle group uniquely
Heart	GOTERM_MF_DIRECT	GO:0008009	chemokine activity	4	0.0368406	CCL8, CCL5, CCL4, CCL2	36	1	yak vs. cattle group uniquely
Heart	KEGG_PATHWAY	bta00480	Glutathione metabolism	6	0.00372841	GPX1, GSTO2, RRM2B, GSTP1, MGST1	54	0.741953	yak vs. cattle group uniquely
Heart	KEGG_PATHWAY	bta04668	TNF signaling pathway	7	0.017997	CCL5, BCL3, CCL2, TNFAIP3, FOS, PTGS2, MAPK13	108	1	yak vs. cattle group uniquely
Heart	KEGG_PATHWAY	bta04512	ECM-receptor interaction	6	0.0263032	SDC4, ITGA4, LAMC3, ITGB3, ITGA8, SDC1	87	1	yak vs. cattle group uniquely
Heart	KEGG_PATHWAY	bta04514	Cell adhesion molecules (CAMs)	8	0.0294798	CD40LG, SDC4, ITGA4, ITGA8, SDC1, SIGLEC1, CLDN1, MPZL1	154	1	yak vs. cattle group uniquely
Heart	KEGG_PATHWAY	bta05204	Chemical carcinogenesis	5	0.046107	GSTO2, GSTP1, MGST1, PTGS2	70	1	yak vs. cattle group uniquely
Liver	GOTERM_BP_DIRECT	GO:0006182	cGMP biosynthetic process	3	0.0182032	GUCY2C, GUCY2D, AQP1	14	1	yak vs. cattle group uniquely
Liver	GOTERM_CC_DIRECT	GO:0005739	mitochondrion	25	0.0057587	FH, FEN1, RAB3D, HACD3, SLC25A48, CYB5R1, CYP11A1, DHX34, RFK, LDHD, BCO2, DECR1, TIGAR, MDH1, GOT1, UROS, HDHD3, COQ4, AMACR, RRM2B, NDUFAF7, PTRH2, SDHAF1, MRRF, UOX	887	1	yak vs. cattle group uniquely
Liver	GOTERM_CC_DIRECT	GO:0005887	integral component of plasma membrane	21	0.0305546	SLC13A2, ABCC2, KCNJ12, PTGER3, SLC16A11, ADRB2, AVPR1A, APCDD1, CLDN1, IL17RA, AQP1, SCNN1A, ATP13A4, TNFRSF8, ATP13A2, PLPP3, TNFRSF4, SLC18A2, IFITM5, PLPP1, HBEGF	820	1	yak vs. cattle group uniquely
Liver	GOTERM_CC_DIRECT	GO:0032937	SREBP-SCAP-Insig complex	2	0.0458526	INSIG2, SREBF2	3	1	yak vs. cattle group uniquely
Liver	GOTERM_MF_DIRECT	GO:0005506	iron ion binding	7	0.0177999	CYP2B6, CYP11A1, SCD, CYP2S1, PPEF2, CYP3A5	142	1	yak vs. cattle group uniquely
Liver	GOTERM_MF_DIRECT	GO:0016712	oxidoreductase activity, acting on paired donors, with incorporation or reduction of molecular oxygen, reduced flavin or flavoprotein as one donor, and incorporation of one atom of oxygen	3	0.0277778	CYP2S1, CYP3A5	18	1	yak vs. cattle group uniquely
Liver	GOTERM_MF_DIRECT	GO:0008408	3'-5' exonuclease activity	3	0.0307527	EXD1, RAD1, RAD9A	19	1	yak vs. cattle group uniquely
Liver	GOTERM_MF_DIRECT	GO:0020037	heme binding	6	0.0311117	CYP2B6, CYP11A1, CYP2S1, CYP3A5, FADS1	120	1	yak vs. cattle group uniquely
Liver	KEGG_PATHWAY	bta05204	Chemical carcinogenesis	6	0.00257077	HSD11B1, CYP2B6, GSTA3, CYP3A5	70	0.315278	yak vs. cattle group uniquely
Liver	KEGG_PATHWAY	bta00830	Retinol metabolism	5	0.00696949	CYP2B6, CYP2S1, RDH5, CYP3A5	56	0.315278	yak vs. cattle group uniquely
Liver	KEGG_PATHWAY	bta01100	Metabolic pathways	28	0.00698596	PIGS, FH, AHCY, GLS2, TREH, PDXP, CYP3A5, HSD11B1, CYP2B6, CYP11A1, RFK, ATP6V1C1, G6PC, MDH1, GOT1, UROS, ALG3, PAICS, POLE4, AMACR, RRM2B, B3GNT6, CYP2S1, PLPP3, PLCD3, PLPP1, UOX	1235	0.315278	yak vs. cattle group uniquely
Liver	KEGG_PATHWAY	bta00140	Steroid hormone biosynthesis	5	0.00741831	HSD11B1, CYP2B6, CYP11A1, CYP3A5	57	0.315278	yak vs. cattle group uniquely
Liver	KEGG_PATHWAY	bta00230	Purine metabolism	7	0.0328556	GUCY2C, POLE4, GUCY2D, RRM2B, GMPR, PAICS, UOX	176	0.873787	yak vs. cattle group uniquely
Liver	KEGG_PATHWAY	bta04964	Proximal tubule bicarbonate reclamation	3	0.0356578	MDH1, GLS2, AQP1	22	0.873787	yak vs. cattle group uniquely
Liver	KEGG_PATHWAY	bta00480	Glutathione metabolism	4	0.0370423	GPX1, RRM2B, GSTA3	54	0.873787	yak vs. cattle group uniquely
Liver	KEGG_PATHWAY	bta01040	Biosynthesis of unsaturated fatty acids	3	0.0418636	SCD, HACD3, FADS1	24	0.873787	yak vs. cattle group uniquely
Liver	KEGG_PATHWAY	bta00980	Metabolism of xenobiotics by cytochrome P450	4	0.0462593	HSD11B1, GSTA3, CYP2S1	59	0.873787	yak vs. cattle group uniquely
Spleen	GOTERM_BP_DIRECT	GO:0060326	cell chemotaxis	6	0.00463599	ARHGEF16, C5AR1, SAA4, CCL2, EPHB1, CXCL14	47	1	yak vs. cattle group uniquely
Spleen	GOTERM_BP_DIRECT	GO:0055114	oxidation-reduction process	16	0.00753232	DHRS13, NXN, DCXR, KDM8, PIPOX, FMO2, FMO3, HSD17B6, CYP3A5, HSD11B2, FOXRED2, DHRS9, SCD, RDH5, PRODH, UOX	316	1	yak vs. cattle group uniquely
Spleen	GOTERM_BP_DIRECT	GO:0007154	cell communication	4	0.0158306	GJC2, FRAS1, GJB1, GJA9	23	1	yak vs. cattle group uniquely
Spleen	GOTERM_BP_DIRECT	GO:0007254	JNK cascade	3	0.0411544	HACD3, MAPK8IP2, TNF	14	1	yak vs. cattle group uniquely
Spleen	GOTERM_BP_DIRECT	GO:0006182	cGMP biosynthetic process	3	0.0411544	GUCY2C, GUCY2D, AQP1	14	1	yak vs. cattle group uniquely
Spleen	GOTERM_BP_DIRECT	GO:0007204	positive regulation of cytosolic calcium ion concentration	5	0.0439312	PTGIR, GALR1, C5AR1, ADRA1D, KNG1	57	1	yak vs. cattle group uniquely
Spleen	GOTERM_BP_DIRECT	GO:0055085	transmembrane transport	7	0.0441439	SLC23A3, MFSD9, SLC13A3, GJB1, SLC22A18, SLC16A11, SLC16A4	110	1	yak vs. cattle group uniquely
Spleen	GOTERM_BP_DIRECT	GO:0030185	nitric oxide transport	2	0.046186	EDN1, AQP1	2	1	yak vs. cattle group uniquely
Spleen	GOTERM_BP_DIRECT	GO:0006805	xenobiotic metabolic process	3	0.0467678	CYP2B6, NR1I2, FMO2	15	1	yak vs. cattle group uniquely
Spleen	GOTERM_CC_DIRECT	GO:0031526	brush border membrane	5	0.00282363	CDHR2, SLC3A1, LRP2, PDZK1, AQP1	26	0.380256	yak vs. cattle group uniquely
Spleen	GOTERM_CC_DIRECT	GO:0005783	endoplasmic reticulum	23	0.00290272	SLC36A1, CEMIP, UBIAD1, SLC35D1, UNC93B1, CDNF, ADIPOQ, MGST1, LRP2, ALG1, THY1, FOS, HACD3, HSD11B2, RNF103, TMEM259, CREB3L4, COL4A3, SLC39A6, ITGA8, FAM20A, BAK1, CERS1	497	0.380256	yak vs. cattle group uniquely
Spleen	GOTERM_CC_DIRECT	GO:0072562	blood microparticle	7	0.00778475	VTN, PON1, SERPINF2, APOA2, F2, KNG1, JCHAIN	75	0.587755	yak vs. cattle group uniquely
Spleen	GOTERM_CC_DIRECT	GO:0005887	integral component of plasma membrane	31	0.00897336	STEAP4, C5AR1, TACSTD2, AQP7, ADRA1D, ADRB2, SLC6A1, LRRC32, APCDD1, TNF, CLCN1, SLC4A5, AQP1, CYSLTR2, FLRT2, GALR1, SLC39A6, SLITRK6, EPHB1, SLC16A4, PTGIR, SLC13A3, SLC13A4, KCNJ11, TACR2, SLC16A11, IL17RA, SLC4A9, SCNN1A, ATP13A4, ATP13A2	820	0.587755	yak vs. cattle group uniquely
Spleen	GOTERM_CC_DIRECT	GO:0031090	organelle membrane	5	0.0112201	DHRS9, FMO2, HSD17B6, FMO3, CYP3A5	38	0.587935	yak vs. cattle group uniquely
Spleen	GOTERM_CC_DIRECT	GO:0031258	lamellipodium membrane	3	0.0212778	DPP4, SLC39A6, PDXP	10	0.929129	yak vs. cattle group uniquely
Spleen	GOTERM_CC_DIRECT	GO:0045177	apical part of cell	5	0.0340369	SLC4A9, C5AR1, ITGA8, BYSL, AQP1	53	1	yak vs. cattle group uniquely
Spleen	GOTERM_CC_DIRECT	GO:0016324	apical plasma membrane	9	0.0361233	DPP4, CNTFR, SLC22A18, CDHR2, SCNN1A, ADRB2, THY1, LRP2, AQP1	163	1	yak vs. cattle group uniquely
Spleen	GOTERM_CC_DIRECT	GO:0005581	collagen trimer	5	0.0427711	COLEC10, MGC137211, MGC137014, ADIPOQ, COL4A3	57	1	yak vs. cattle group uniquely
Spleen	GOTERM_MF_DIRECT	GO:0046982	protein heterodimerization activity	10	0.000794713	POLE4, NR4A2, VAPB, TAF13, APOA2, BAK1, FOS, SLC51B, CD3D, BOK	111	0.311527	yak vs. cattle group uniquely
Spleen	GOTERM_MF_DIRECT	GO:0004672	protein kinase activity	10	0.00359635	GUCY2C, NEK9, CDK8, CCL8, GUCY2D, LIMK1, ULK3, PIM1, TSSK4, KALRN	138	0.592586	yak vs. cattle group uniquely
Spleen	GOTERM_MF_DIRECT	GO:0004497	monooxygenase activity	5	0.00519771	FOXRED2, CYP2B6, CYP4B1, FMO2, FMO3	32	0.592586	yak vs. cattle group uniquely
Spleen	GOTERM_MF_DIRECT	GO:0005215	transporter activity	8	0.00604679	SEC14L2, SLC23A3, MFSD9, SEC14L3, SLC13A3, AQP7, SLC51B, SLC15A3	98	0.592586	yak vs. cattle group uniquely
Spleen	GOTERM_MF_DIRECT	GO:0004860	protein kinase inhibitor activity	5	0.0159628	SH3BP5L, FLRT2, CAMK2N1, LRRC4, DCN	44	1	yak vs. cattle group uniquely
Spleen	GOTERM_MF_DIRECT	GO:0030247	polysaccharide binding	3	0.0278633	VTN, ENDOU, CLEC4G	12	1	yak vs. cattle group uniquely
Spleen	GOTERM_MF_DIRECT	GO:0004745	retinol dehydrogenase activity	3	0.0324553	DHRS9, RDH5, HSD17B6	13	1	yak vs. cattle group uniquely
Spleen	GOTERM_MF_DIRECT	GO:0005506	iron ion binding	8	0.0386185	CYP27B1, CYP2B6, SCD, CYP4B1, HBQ1, CYP2C19, CYP3A5	142	1	yak vs. cattle group uniquely
Spleen	KEGG_PATHWAY	bta00830	Retinol metabolism	7	0.000642413	CYP2B6, DHRS9, PNPLA4, RDH5, HSD17B6, CYP3A5	56	0.106332	yak vs. cattle group uniquely
Spleen	KEGG_PATHWAY	bta04668	TNF signaling pathway	9	0.00101753	EDN1, CREB3L4, IL1B, CCL2, MAPK1, TNFAIP3, FOS, TNF, MAPK13	108	0.106332	yak vs. cattle group uniquely
Spleen	KEGG_PATHWAY	bta04621	NOD-like receptor signaling pathway	6	0.00273205	IL1B, CCL2, MAPK1, TNFAIP3, TNF, MAPK13	51	0.144708	yak vs. cattle group uniquely
Spleen	KEGG_PATHWAY	bta04610	Complement and coagulation cascades	7	0.00276953	C5, F10, C5AR1, SERPINF2, CD59, F2, KNG1	74	0.144708	yak vs. cattle group uniquely
Spleen	KEGG_PATHWAY	bta05204	Chemical carcinogenesis	6	0.0105562	CYP2B6, GSTA3, MGST1, CYP3A5	70	0.389644	yak vs. cattle group uniquely
Spleen	KEGG_PATHWAY	bta05140	Leishmaniasis	6	0.0111859	ITGA4, IL1B, MAPK1, FOS, TNF, MAPK13	71	0.389644	yak vs. cattle group uniquely
Spleen	KEGG_PATHWAY	bta05133	Pertussis	6	0.0155087	C5, IL1B, MAPK1, FOS, TNF, MAPK13	77	0.390984	yak vs. cattle group uniquely
Spleen	KEGG_PATHWAY	bta00480	Glutathione metabolism	5	0.0192106	RRM2B, GSTA3, ANPEP, MGST1	54	0.390984	yak vs. cattle group uniquely
Spleen	KEGG_PATHWAY	bta05142	Chagas disease (American trypanosomiasis)	7	0.0215135	IL1B, CCL2, MAPK1, FOS, CD3D, TNF, MAPK13	114	0.390984	yak vs. cattle group uniquely
Spleen	KEGG_PATHWAY	bta04146	Peroxisome	6	0.0218162	MVK, ECI2, PIPOX, AGXT, DECR2, SLC27A2	84	0.390984	yak vs. cattle group uniquely
Spleen	KEGG_PATHWAY	bta00140	Steroid hormone biosynthesis	5	0.0229728	HSD11B2, CYP2B6, HSD17B6, CYP3A5	57	0.390984	yak vs. cattle group uniquely
Spleen	KEGG_PATHWAY	bta04060	Cytokine-cytokine receptor interaction	10	0.0233088	CX3CR1, CNTFR, CCL8, TNFSF14, IL1B, CCL2, TNF, CXCL14, IL17RA	218	0.390984	yak vs. cattle group uniquely
Spleen	KEGG_PATHWAY	bta00982	Drug metabolism - cytochrome P450	5	0.0243196	GSTA3, MGST1, FMO2, FMO3	58	0.390984	yak vs. cattle group uniquely
Spleen	KEGG_PATHWAY	bta04640	Hematopoietic cell lineage	6	0.030834	ITGA4, IL1B, ANPEP, CD59, CD3D, TNF	92	0.460308	yak vs. cattle group uniquely
Spleen	KEGG_PATHWAY	bta03320	PPAR signaling pathway	5	0.0442036	SCD, ADIPOQ, APOA2, AQP7, SLC27A2	70	0.615903	yak vs. cattle group uniquely
Spleen	KEGG_PATHWAY	bta04660	T cell receptor signaling pathway	6	0.0499009	GRAP2, MAPK1, FOS, CD3D, TNF, MAPK13	105	0.626081	yak vs. cattle group uniquely
Lung	GOTERM_BP_DIRECT	GO:0051897	positive regulation of protein kinase B signaling	8	0.000856355	F10, THPO, MYOC, GCNT2, CD28, TNFAIP8L3, MST1R, F3	59	1	yak vs. cattle group uniquely
Lung	GOTERM_BP_DIRECT	GO:0090190	positive regulation of branching involved in ureteric bud morphogenesis	4	0.00526964	PAX8, GDNF, NOG, SIX1	14	1	yak vs. cattle group uniquely
Lung	GOTERM_BP_DIRECT	GO:0007596	blood coagulation	6	0.0106081	PROCR, THBD, F10, PROS1, F3, KNG1	51	1	yak vs. cattle group uniquely
Lung	GOTERM_BP_DIRECT	GO:0031953	negative regulation of protein autophosphorylation	3	0.0173387	ERRFI1, JUN, ADIPOQ	8	1	yak vs. cattle group uniquely
Lung	GOTERM_BP_DIRECT	GO:0070374	positive regulation of ERK1 and ERK2 cascade	9	0.0213226	CCL14, JUN, GAREM1, THPO, C5AR1, SERPINF2, GCNT2, TNFAIP8L3, CCL16	130	1	yak vs. cattle group uniquely
Lung	GOTERM_BP_DIRECT	GO:0030878	thyroid gland development	4	0.0215438	TG, PAX8, SIX1, HOXB3	23	1	yak vs. cattle group uniquely
Lung	GOTERM_BP_DIRECT	GO:0010468	regulation of gene expression	6	0.0231703	HOXA9, STAB2, TOB2, ATP1B1, TSKU, SLC4A5	62	1	yak vs. cattle group uniquely
Lung	GOTERM_BP_DIRECT	GO:0006874	cellular calcium ion homeostasis	6	0.0246447	VAPB, ATP13A4, STC1, TNNI3, ATP13A2, ATP1B1	63	1	yak vs. cattle group uniquely
Lung	GOTERM_BP_DIRECT	GO:0001759	organ induction	3	0.0269174	GDNF, SIX1, SPRY1	10	1	yak vs. cattle group uniquely
Lung	GOTERM_BP_DIRECT	GO:0071277	cellular response to calcium ion	4	0.0432034	JUN, CHP2, PPIF, FOS	30	1	yak vs. cattle group uniquely
Lung	GOTERM_CC_DIRECT	GO:0005783	endoplasmic reticulum	24	0.00596163	SLC36A1, PPP1R15A, CEMIP, UBIAD1, SLC35D1, MYOC, ADPGK, UNC93B1, CDNF, KCNIP3, ANGEL1, ADIPOQ, GPX7, THY1, FOS, HACD3, PDIA5, TMEM100, HSD11B2, TMEM259, ITGA8, AQP11, FAM20A, CD320	497	0.802773	yak vs. cattle group uniquely
Lung	GOTERM_CC_DIRECT	GO:0009986	cell surface	18	0.00661309	PLVAP, ABCC2, FZD5, CD93, SDC4, NOTCH4, ADIPOQ, SERPINF2, MST1R, CLEC9A, ACVR1B, F3, PROCR, THBD, SRPX2, ITGA8, AQP11, ITGB8	332	0.802773	yak vs. cattle group uniquely
Lung	GOTERM_CC_DIRECT	GO:0005667	transcription factor complex	11	0.00940749	JUN, HOXA9, MEF2B, GATA5, SIX1, E2F3, FOS, LIMD1, BARX2, NPAS2, TBX2	160	0.802773	yak vs. cattle group uniquely
Lung	GOTERM_CC_DIRECT	GO:0072562	blood microparticle	7	0.0135787	VTN, TFRC, PROS1, SERPINF2, APOA2, KNG1, CPN2	75	0.869039	yak vs. cattle group uniquely
Lung	GOTERM_CC_DIRECT	GO:0070062	extracellular exosome	71	0.030851	PLVAP, STEAP4, PSCA, GALNT16, TFRC, PROS1, LGALS3, TEKT3, ITGB8, ENPP3, ENPP6, CTSB, PLS1, SLC13A3, MYOC, SERPINF2, OMD, ADIPOQ, PGAM2, APOA2, RHOG, ATP1B1, F3, PROCR, SLC9A3, RRM2B, CRISPLD1, OAF, CHMP4C, FAM20A, SLC27A2, FBP1, ANGPTL1, FKBP5, CD274, GPM6A, MVK, AHCY, SDC4, PSMD13, CCDC25, HAAO, C15H11ORF52, SLC3A1, THY1, ACVR1B, CPN2, VTN, DNAJB1, C5, TTR, TMEM205, ZNHIT6, SPP2, SLAMF6, LTA4H, …	2162	1	yak vs. cattle group uniquely
Lung	GOTERM_CC_DIRECT	GO:0045177	apical part of cell	5	0.0493582	SLC4A9, PARD6A, C5AR1, ITGA8, BYSL	53	1	yak vs. cattle group uniquely
Lung	GOTERM_MF_DIRECT	GO:0008408	3'-5' exonuclease activity	4	0.0103893	EXD1, TREX1, RAD1, RAD9A	19	1	yak vs. cattle group uniquely
Lung	GOTERM_MF_DIRECT	GO:0016805	dipeptidase activity	3	0.0114569	SCRN1, SCRN3, DPEP3	7	1	yak vs. cattle group uniquely
Lung	GOTERM_MF_DIRECT	GO:0046982	protein heterodimerization activity	8	0.0187737	POLE4, VAPB, TAF13, APOA2, FOS, SLC51B, MPP7, BOK	111	1	yak vs. cattle group uniquely
Lung	GOTERM_MF_DIRECT	GO:0005543	phospholipid binding	5	0.0252801	F10, APOA2, NBEAL1, WDFY4, F3	46	1	yak vs. cattle group uniquely
Lung	GOTERM_MF_DIRECT	GO:0004745	retinol dehydrogenase activity	3	0.0386532	DHRS9, RDH5, HSD17B6	13	1	yak vs. cattle group uniquely
Lung	GOTERM_MF_DIRECT	GO:0005179	hormone activity	5	0.049838	TTR, TG, ADIPOQ, STC1, APLN	57	1	yak vs. cattle group uniquely
Lung	KEGG_PATHWAY	bta00830	Retinol metabolism	8	0.000293734	DHRS9, RETSAT, RDH11, PNPLA4, RDH5, HSD17B6, CYP3A5	56	0.0637403	yak vs. cattle group uniquely
Lung	KEGG_PATHWAY	bta04610	Complement and coagulation cascades	8	0.00160385	THBD, C5, F10, PROS1, C5AR1, SERPINF2, F3, KNG1	74	0.174017	yak vs. cattle group uniquely
Lung	KEGG_PATHWAY	bta04976	Bile secretion	6	0.0207893	SLC9A3, ABCC2, SLC10A1, SLC51B, ATP1B1, SLC4A5	68	1	yak vs. cattle group uniquely
Lung	KEGG_PATHWAY	bta04918	Thyroid hormone synthesis	6	0.0220039	TG, GPX1, PAX8, GPX7, ATP1B1, ASGR1	69	1	yak vs. cattle group uniquely
Lung	KEGG_PATHWAY	bta04514	Cell adhesion molecules (CAMs)	9	0.0272674	CD274, CLDN5, SELPLG, SDC4, CD28, LRRC4, ITGA8, ITGB8, CLDN1	154	1	yak vs. cattle group uniquely
Lung	KEGG_PATHWAY	bta05410	Hypertrophic cardiomyopathy (HCM)	6	0.0384567	DES, ITGB3, ITGA8, ITGB8, TNNI3, SGCG	80	1	yak vs. cattle group uniquely
Lung	KEGG_PATHWAY	bta05414	Dilated cardiomyopathy	6	0.0499285	DES, ITGB3, ITGA8, ITGB8, TNNI3, SGCG	86	1	yak vs. cattle group uniquely
Kidney	GOTERM_BP_DIRECT	GO:0006898	receptor-mediated endocytosis	5	0.00568629	LGALS3BP, SBSPON, LOXL4, ADRB2, ENPP3	38	1	yak vs. cattle group uniquely
Kidney	GOTERM_BP_DIRECT	GO:0006874	cellular calcium ion homeostasis	6	0.00687046	CCL8, EDN3, VAPB, STC1, TNNI3, ATP13A2	63	1	yak vs. cattle group uniquely
Kidney	GOTERM_BP_DIRECT	GO:0050873	brown fat cell differentiation	4	0.0128108	NUDT7, ADIPOQ, ADRB2, METRNL	26	1	yak vs. cattle group uniquely
Kidney	GOTERM_BP_DIRECT	GO:0051897	positive regulation of protein kinase B signaling	5	0.0257549	MYOC, GCNT2, TNFAIP8L3, F3, STOX1	59	1	yak vs. cattle group uniquely
Kidney	GOTERM_BP_DIRECT	GO:0010971	positive regulation of G2/M transition of mitotic cell cycle	3	0.0363045	RCC2, DBF4B, STOX1	16	1	yak vs. cattle group uniquely
Kidney	GOTERM_BP_DIRECT	GO:0018125	peptidyl-cysteine methylation	2	0.0376892	RAB3B, RAB3D	2	1	yak vs. cattle group uniquely
Kidney	GOTERM_BP_DIRECT	GO:0007267	cell-cell signaling	5	0.0404358	GJB2, CCL8, GJC2, ADRB2, CXCL14	68	1	yak vs. cattle group uniquely
Kidney	GOTERM_BP_DIRECT	GO:0001656	metanephros development	3	0.0451564	OSR2, ITGA8, CTSH	18	1	yak vs. cattle group uniquely
Kidney	GOTERM_CC_DIRECT	GO:0005758	mitochondrial intermembrane space	5	0.0157197	NLN, TIMM8A, MYOC, TRIAP1, FBXL4	50	1	yak vs. cattle group uniquely
Kidney	GOTERM_CC_DIRECT	GO:0005783	endoplasmic reticulum	18	0.0168616	SLC36A1, PPP1R15A, CEMIP, UBIAD1, MYOC, UNC93B1, ANGEL1, ADIPOQ, ALG1, HACD3, TMEM100, CYP2S1, FIBIN, ITGA8, AQP11, FAM20A, BAK1, MEST	497	1	yak vs. cattle group uniquely
Kidney	GOTERM_CC_DIRECT	GO:0005671	Ada2/Gcn5/Ada3 transcription activator complex	3	0.0290999	POLE4, TADA2A, POLE3	14	1	yak vs. cattle group uniquely
Kidney	GOTERM_CC_DIRECT	GO:0030672	synaptic vesicle membrane	4	0.0297087	SYNGR1, SLC6A17, SYT12, SYN3	35	1	yak vs. cattle group uniquely
Kidney	GOTERM_MF_DIRECT	GO:0046982	protein heterodimerization activity	8	0.00401792	POLE4, CREB3L3, VAPB, TAF13, POLE3, AGTR1, BAK1, ATF3	111	0.753062	yak vs. cattle group uniquely
Kidney	GOTERM_MF_DIRECT	GO:0008408	3'-5' exonuclease activity	4	0.00457788	EXD1, TREX1, RAD1, RAD9A	19	0.753062	yak vs. cattle group uniquely
Kidney	GOTERM_MF_DIRECT	GO:0004672	protein kinase activity	8	0.0127573	GUCY2C, NEK9, HIPK4, CCL8, STK36, PBK, TSSK4, KALRN	138	1	yak vs. cattle group uniquely
Kidney	GOTERM_MF_DIRECT	GO:0030247	polysaccharide binding	3	0.0191027	SBSPON, ENPP3, CLEC4G	12	1	yak vs. cattle group uniquely
Kidney	GOTERM_MF_DIRECT	GO:0005245	voltage-gated calcium channel activity	4	0.0214186	CATSPER4, NCS1, CACNG4, TPCN1	33	1	yak vs. cattle group uniquely
Kidney	GOTERM_MF_DIRECT	GO:0008378	galactosyltransferase activity	3	0.0223097	B3GNT9, B3GNT8, B3GNT2	13	1	yak vs. cattle group uniquely
Kidney	GOTERM_MF_DIRECT	GO:0045028	G-protein coupled purinergic nucleotide receptor activity	3	0.0257216	P2RY6, PTAFR, P2RY1	14	1	yak vs. cattle group uniquely
Kidney	GOTERM_MF_DIRECT	GO:0008670	2,4-dienoyl-CoA reductase (NADPH) activity	2	0.0358708	DECR2, DECR1	2	1	yak vs. cattle group uniquely
Kidney	GOTERM_MF_DIRECT	GO:0016712	oxidoreductase activity, acting on paired donors, with incorporation or reduction of molecular oxygen, reduced flavin or flavoprotein as one donor, and incorporation of one atom of oxygen	3	0.0412532	CYP2S1, CYP3A5	18	1	yak vs. cattle group uniquely
Kidney	KEGG_PATHWAY	bta00230	Purine metabolism	8	0.0116846	GUCY2C, POLE4, RRM2B, POLE3, NUDT2, ENPP3, PAICS, FHIT	176	1	yak vs. cattle group uniquely
Kidney	KEGG_PATHWAY	bta04261	Adrenergic signaling in cardiomyocytes	6	0.0420972	KCNE1, CREB3L3, AGTR1, TNNI3, ADRB2, CACNG4	136	1	yak vs. cattle group uniquely
Kidney	KEGG_PATHWAY	bta00140	Steroid hormone biosynthesis	4	0.0455842	HSD11B1, CYP11A1, CYP3A5	57	1	yak vs. cattle group uniquely
Kidney	KEGG_PATHWAY	bta00240	Pyrimidine metabolism	5	0.0486266	POLE4, RRM2B, POLE3, NUDT2, UPP2	98	1	yak vs. cattle group uniquely
Muscle	GOTERM_BP_DIRECT	GO:0048011	neurotrophin TRK receptor signaling pathway	3	0.0180703	DDIT4, NDN, PTPN11	8	1	yak vs. cattle group uniquely
Muscle	GOTERM_BP_DIRECT	GO:0006264	mitochondrial DNA replication	3	0.0180703	MGME1, RRM2B, SLC25A33	8	1	yak vs. cattle group uniquely
Muscle	GOTERM_BP_DIRECT	GO:0015693	magnesium ion transport	3	0.0336622	NIPAL4, SLC41A1, CNNM4	11	1	yak vs. cattle group uniquely
Muscle	GOTERM_BP_DIRECT	GO:0016567	protein ubiquitination	10	0.0363083	SOCS3, CCNF, KLHL17, ASB13, ASB7, KCTD11, FBXO6, VHL, BACH1, FBXL22	167	1	yak vs. cattle group uniquely
Muscle	GOTERM_BP_DIRECT	GO:0007266	Rho protein signal transduction	4	0.0382571	GNA13, CDC42EP3, CDC42EP2, HACD3	28	1	yak vs. cattle group uniquely
Muscle	GOTERM_BP_DIRECT	GO:0006749	glutathione metabolic process	4	0.0418487	CLIC4, GPX1, GSTA3, GSTP1	29	1	yak vs. cattle group uniquely
Muscle	GOTERM_BP_DIRECT	GO:0030199	collagen fibril organization	4	0.0418487	MMP11, SERPINF2, DPT, FMOD	29	1	yak vs. cattle group uniquely
Muscle	GOTERM_BP_DIRECT	GO:1903543	positive regulation of exosomal secretion	3	0.0460906	SDC4, SDC1, ATP13A2	13	1	yak vs. cattle group uniquely
Muscle	GOTERM_BP_DIRECT	GO:0045785	positive regulation of cell adhesion	4	0.0495188	FLCN, PIK3R2, ITGAV, RHOD	31	1	yak vs. cattle group uniquely
Muscle	GOTERM_BP_DIRECT	GO:0098869	cellular oxidant detoxification	4	0.0495188	GPX1, NXN, GSTP1, PTGS2	31	1	yak vs. cattle group uniquely
Muscle	GOTERM_CC_DIRECT	GO:0005783	endoplasmic reticulum	25	0.00237494	UBIAD1, TMF1, ADPGK, UNC93B1, HACD3, PTGS2, AGPAT2, GJA1, GPAT4, SLC39A6, BAK1, UGGT1, SLC36A1, UVRAG, GPR37, CNBP, TMEM132A, ANGEL1, ALG1, RNF103, TMEM98, NPC1, ITGA8, FAM20A, FGFR4	497	0.655483	yak vs. cattle group uniquely
Muscle	GOTERM_CC_DIRECT	GO:0005925	focal adhesion	16	0.0175692	GIT2, SYNPO2, ITGA1, LIMK1, ANXA5, PIK3R2, HACD3, SENP1, AKAP12, GNA13, PDLIM1, GJA1, CSRP1, ITGA8, SDC1, ITGAV	318	1	yak vs. cattle group uniquely
Muscle	GOTERM_CC_DIRECT	GO:0030133	transport vesicle	5	0.0188921	CNST, AP1G2, ATP13A2, FGFR4, FGFRL1	40	1	yak vs. cattle group uniquely
Muscle	GOTERM_CC_DIRECT	GO:0031258	lamellipodium membrane	3	0.0258231	SLC39A6, PDXP, ITGAV	10	1	yak vs. cattle group uniquely
Muscle	GOTERM_CC_DIRECT	GO:0016323	basolateral plasma membrane	7	0.0438991	SLC41A1, NOD2, ATP1B1, RHBG, AQP3, CNNM4, AQP1	100	1	yak vs. cattle group uniquely
Muscle	GOTERM_CC_DIRECT	GO:0045177	apical part of cell	5	0.0468154	CLIC4, HFE, ITGA8, BYSL, AQP1	53	1	yak vs. cattle group uniquely
Muscle	GOTERM_CC_DIRECT	GO:0009986	cell surface	15	0.0481556	CLIC4, SDC4, FZD4, NOTCH4, SERPINF2, SLC1A4, NOD2, F3, RTN4RL1, SLC39A6, ITGA8, SDC1, SLC26A9, WNT4, HBEGF	332	1	yak vs. cattle group uniquely
Muscle	GOTERM_MF_DIRECT	GO:0001206	transcriptional repressor activity, RNA polymerase II distal enhancer sequence-specific binding	3	0.0122985	ZBTB16, BACH1, GZF1	7	1	yak vs. cattle group uniquely
Muscle	GOTERM_MF_DIRECT	GO:0036459	thiol-dependent ubiquitinyl hydrolase activity	4	0.0172621	USP24, USP38, USP43, USP9X	22	1	yak vs. cattle group uniquely
Muscle	GOTERM_MF_DIRECT	GO:0015095	magnesium ion transmembrane transporter activity	3	0.0413433	NIPAL4, SLC41A1, CNNM4	13	1	yak vs. cattle group uniquely
Muscle	GOTERM_MF_DIRECT	GO:0003676	nucleic acid binding	20	0.0413813	ZCCHC13, ZBTB39, ZNF263, RBM15, ZBTB16, ZNF292, ZBTB10, AEN, DBF4B, ZBTB5, RNASE1, RLF, ZBTB2, SYNCRIP, ZNF81, DHX33, KLF9, ZNF318, ZSCAN29	488	1	yak vs. cattle group uniquely
Muscle	GOTERM_MF_DIRECT	GO:0004364	glutathione transferase activity	4	0.0426936	CLIC4, GSTA3, GSTP1	31	1	yak vs. cattle group uniquely
Muscle	KEGG_PATHWAY	bta00480	Glutathione metabolism	6	0.00507795	GPX1, RRM2B, GSTA3, GSTP1	54	0.740819	yak vs. cattle group uniquely
Muscle	KEGG_PATHWAY	bta04146	Peroxisome	7	0.00786878	AMACR, MVK, PMVK, ACSL4, PEX11G, DECR2, PAOX	84	0.740819	yak vs. cattle group uniquely
Muscle	KEGG_PATHWAY	bta05412	Arrhythmogenic right ventricular cardiomyopathy (ARVC)	6	0.011057	GJA1, ITGA1, ITGA8, ITGAV, CACNG4, SGCG	65	0.740819	yak vs. cattle group uniquely
Muscle	KEGG_PATHWAY	bta01100	Metabolic pathways	37	0.0192005	MVK, ADPGK, GLS2, HEXA, PDXP, PTGS2, AGPAT2, SELENOI, GMPPB, LIPC, IMPA1, MAN2A1, RDH11, PPCS, GPAT4, PMVK, REV3L, PGM2, NT5M, RIMKLA, DGAT1, UROS, MBOAT2, ALG3, MTHFS, ACSL4, ALG1, PAICS, MCAT, GANC, BST1, AMACR, RRM2B, PEMT, B3GNT2, GALM, PLCD3	1235	0.964827	yak vs. cattle group uniquely
Muscle	KEGG_PATHWAY	bta00982	Drug metabolism - cytochrome P450	5	0.032061	GSTA3, GSTP1, FMO2	58	1	yak vs. cattle group uniquely
Muscle	KEGG_PATHWAY	bta00561	Glycerolipid metabolism	5	0.0416047	LIPC, DGAT1, GPAT4, MBOAT2, AGPAT2	63	1	yak vs. cattle group uniquely
