# Supplementary material for: Comparative Transcriptome Analyses of Gayal (Bos frontalis), Yak (Bos grunniens), and Cattle (Bos taurus) Reveal the High-Altitude Adaptation
Source: Front Genet. 2022 Jan 11;12:778788. doi: 10.3389/fgene.2021.778788 (PMC8789257; doi:10.3389/fgene.2021.778788)
Supplement: Supplementary file 1 [file DataSheet1.ZIP › Table S5.Expression pattern of hypoxia-related genes among tissues in gayal vs. cattle and yak vs. cattle.xlsx]

## Sheet: HRG in DEG of gayal
Table S6: Expression pattern of hypoxia-related genes among tissues in gayal vs. cattle group.
*Note: hypoxia-related gene sets were collected from previously published literature (Zhang et al., 2014; Wang et al., 2016; Peng et al., 2017)
Gene name	heart	liver	spleen	lung	kidney	muscle
ADCY10	presence	presence	presence	presence	presence	presence
ADH6	presence	presence	presence	presence	presence	presence
ADIPOQ	presence	-	presence	presence	-	-
ADM2	-	-	presence	presence	presence	-
ADRB2	-	-	-	presence	presence	-
AGER	presence	presence	presence	presence	presence	presence
AGTR1	presence	-	-	-	-	presence
AKAP6	-	presence	presence	presence	-	-
ALDH2	-	-	-	-	-	presence
ANGPT1	presence	presence	presence	presence	presence	presence
ANGPT2	presence	-	-	-	-	-
ANGPT4	-	presence	-	-	-	-
ANGPTL4	presence	-	presence	-	-	-
ANXA2	presence	presence	presence	presence	presence	presence
APOLD1	presence	presence	presence	-	presence	-
AQP1	presence	-	presence	presence	presence	-
ATF3	-	-	-	-	-	presence
ATF4	-	presence	presence	presence	-	-
ATG12	presence	-	-	presence	-	presence
ATG4D	presence	presence	-	presence	-	presence
AURKA	-	-	-	-	-	presence
BACH1	-	presence	presence	-	-	presence
BAK1	-	-	-	presence	-	-
BCO2	presence	-	presence	presence	presence	presence
BDKRB2	-	-	-	-	presence	-
BDNF	-	-	-	presence	-	-
BHLHE41	-	-	presence	-	-	-
BMP2	-	-	presence	-	-	presence
BMP7	-	-	presence	-	presence	-
BRCA1	-	presence	-	-	-	presence
CAB39	presence	presence	presence	presence	presence	presence
CALR	-	presence	-	-	-	-
CASP3	presence	presence	presence	presence	presence	presence
CASP6	presence	presence	-	-	-	presence
CASP9	presence	-	-	-	-	-
CCL28	presence	presence	-	-	-	-
CCL4	-	presence	presence	-	presence	-
CCL5	-	presence	presence	presence	presence	-
CCNB2	presence	presence	presence	-	-	-
CCND2	presence	-	-	-	presence	-
CCR5	presence	-	-	presence	-	-
CCR7	-	presence	-	-	-	-
CCS	presence	presence	-	-	-	-
CD19	-	presence	presence	presence	presence	-
CD40	-	presence	-	-	-	-
CD59	-	presence	-	-	-	-
CDC37	-	-	-	-	-	presence
CDKN1A	presence	-	-	-	-	presence
CDKN1B	presence	presence	presence	-	presence	presence
CHGA	-	-	presence	-	-	-
CHMP4A	presence	presence	presence	presence	presence	presence
CHRM2	presence	presence	-	-	-	-
CHRM3	presence	-	-	-	-	-
COL4A3	-	-	-	-	presence	-
COL5A3	-	-	-	presence	-	-
COMMD1	-	presence	-	-	presence	-
COPS5	presence	presence	presence	presence	presence	presence
CREB3L1	-	presence	-	presence	-	-
CREB3L3	presence	-	-	-	-	presence
CRK	presence	presence	presence	presence	presence	presence
CRYAB	presence	presence	-	-	-	-
CSF1	presence	-	presence	-	-	presence
CSF3R	-	presence	presence	-	presence	-
CST3	-	presence	-	-	presence	-
CTDSP2	presence	presence	presence	presence	presence	-
CX3CR1	presence	-	-	-	presence	presence
CXCR4	-	presence	presence	presence	-	presence
CYBA	-	presence	-	-	presence	-
CYP2B6	-	presence	-	presence	-	-
CYP2C19	presence	-	-	presence	-	presence
CYP2F1	-	presence	-	presence	presence	-
CYP3A5	presence	-	-	-	-	presence
CYP4B1	presence	presence	-	presence	presence	presence
CYP8B1	presence	-	-	-	presence	-
DDIT4	presence	presence	presence	presence	-	-
DDIT4L	presence	-	presence	presence	presence	-
DLL4	presence	-	-	-	-	presence
DPP4	presence	-	-	-	-	presence
DRAP1	presence	presence	presence	-	presence	presence
DUSP1	presence	presence	-	-	presence	presence
E2F1	-	-	-	-	presence	-
E2F3	-	presence	-	-	presence	-
E2F6	presence	presence	presence	presence	presence	presence
EDN1	presence	-	-	-	-	presence
EDNRA	-	presence	presence	presence	presence	presence
EEF2	presence	presence	presence	presence	presence	presence
EGLN1	presence	presence	presence	presence	presence	presence
EGR1	-	-	presence	presence	presence	-
EIF4EBP1	presence	presence	presence	-	-	-
ENG	-	presence	-	-	-	-
EPOR	-	-	-	-	presence	-
ERRFI1	presence	-	-	-	presence	-
F2	presence	-	-	presence	-	presence
F2R	presence	-	-	-	-	presence
FABP4	-	-	-	presence	-	presence
FAIM2	-	-	-	presence	presence	presence
FASLG	presence	-	-	-	presence	presence
FGF10	presence	-	presence	presence	presence	presence
FGF2	presence	presence	presence	presence	presence	presence
FGF7	-	-	presence	-	presence	presence
FGFR4	-	-	presence	-	-	-
FHL3	-	presence	presence	-	presence	presence
FOS	-	-	-	-	-	presence
FOXO3	presence	-	presence	-	-	-
FZD4	-	presence	presence	-	-	-
G6PC	presence	-	presence	presence	-	-
GADD45B	-	presence	-	-	-	presence
GCHFR	-	presence	-	-	-	-
GLDC	-	-	presence	presence	-	-
GPR182	-	presence	-	-	-	-
GPX1	-	presence	presence	-	presence	-
GRID1	-	presence	-	presence	-	presence
GSTP1	-	presence	presence	presence	presence	-
GSTT1	presence	presence	presence	presence	presence	presence
HAAO	presence	-	-	-	-	-
HBQ1	-	presence	-	-	-	-
HCRTR1	presence	-	-	presence	-	presence
HFE	presence	presence	presence	presence	-	presence
HGFAC	presence	-	presence	presence	presence	presence
HIF1AN	-	-	-	-	-	presence
HIGD1B	presence	-	-	presence	-	presence
HIPK2	presence	presence	presence	presence	-	-
HMGCR	-	-	-	-	presence	-
HMOX1	presence	presence	-	-	-	presence
HOMER2	presence	-	-	-	-	-
HSF4	presence	-	-	presence	-	presence
HSP90AB1	presence	presence	presence	presence	presence	presence
HSPB1	presence	presence	presence	presence	presence	-
HTR2A	-	-	-	presence	presence	-
ICAM1	presence	presence	presence	presence	presence	presence
IDH1	presence	presence	-	-	-	-
IDH2	-	-	presence	-	-	-
IFNAR1	presence	presence	presence	presence	presence	presence
IGF2	presence	presence	presence	presence	presence	presence
IGFBP3	-	-	presence	presence	-	presence
IL10	-	-	presence	presence	-	presence
IL1B	presence	-	-	presence	-	-
IL1R1	presence	-	presence	-	-	presence
IL6R	presence	presence	presence	presence	presence	presence
IL7R	presence	-	presence	-	presence	presence
ILK	presence	-	-	-	-	presence
INHBA	-	-	presence	-	-	-
IPO4	presence	presence	presence	presence	presence	presence
IPO7	presence	-	-	-	-	presence
IRAK4	presence	presence	-	presence	presence	presence
IRS1	-	-	-	-	-	presence
ITGA1	presence	presence	presence	presence	presence	presence
ITGA4	presence	-	presence	presence	presence	presence
ITGA8	-	-	presence	-	-	-
ITGAM	presence	-	-	presence	-	presence
ITGAV	presence	presence	presence	presence	presence	presence
ITGB3	-	presence	presence	-	presence	presence
ITGB5	presence	-	-	-	-	-
ITGB8	presence	presence	-	presence	presence	presence
JAK2	-	-	-	-	-	presence
KCNA5	-	-	-	presence	-	-
KCNJ8	presence	presence	-	presence	-	-
KDR	-	-	presence	presence	-	-
KIT	presence	-	-	-	-	presence
KNG1	presence	-	-	-	-	presence
LAMC1	-	presence	presence	-	presence	-
LAMC3	-	presence	presence	presence	presence	-
LCN2	-	-	-	-	presence	-
LCT	presence	presence	presence	presence	presence	presence
LGALS1	presence	presence	presence	presence	presence	presence
LGALS3	-	presence	presence	-	-	presence
LIMD1	-	-	-	-	-	presence
LPAR3	-	-	-	presence	-	-
LTA	-	-	-	-	presence	-
LTB	-	presence	-	-	presence	-
LTBR	-	-	presence	-	-	-
LTF	presence	presence	presence	-	presence	presence
LY96	-	-	-	-	presence	presence
MAP1LC3A	-	presence	-	-	-	-
MAP2K1	-	-	-	-	-	presence
MAP3K14	-	-	-	-	presence	-
MAPK1	-	presence	-	-	-	-
MCL1	presence	presence	presence	presence	presence	presence
MET	presence	-	presence	presence	presence	-
MGARP	-	-	presence	-	-	-
MMP9	-	presence	presence	-	-	-
MT2A	-	presence	-	presence	presence	-
NBN	-	-	-	-	-	presence
NDUFS3	presence	presence	presence	-	presence	presence
NFKBIA	presence	presence	presence	presence	presence	-
NGFR	-	presence	presence	presence	presence	-
NQO1	-	-	-	-	presence	presence
NR4A2	-	-	-	-	presence	presence
NRN1	-	-	presence	presence	-	-
NRXN1	presence	presence	-	presence	presence	presence
NT5C1A	presence	-	presence	-	presence	-
OSM	-	presence	-	-	presence	-
P4HTM	presence	-	-	-	-	presence
PAK2	presence	presence	presence	presence	presence	presence
PAK4	-	-	-	-	-	presence
PDLIM1	-	-	-	-	-	presence
PERP	-	-	-	-	-	presence
PIK3C2A	presence	presence	presence	presence	-	presence
PIK3R4	-	-	-	-	-	presence
PIN1	-	presence	-	-	-	-
PKN3	-	-	-	-	presence	-
PLD2	presence	presence	presence	presence	presence	presence
PLEK	presence	-	-	presence	-	presence
PLK2	-	-	-	-	presence	-
PLK3	presence	-	presence	presence	presence	presence
POLI	-	-	presence	-	-	-
POMC	-	-	-	presence	-	-
PPIB	-	-	presence	-	-	-
PPP1R3C	-	presence	presence	presence	-	-
PPP1R8	-	-	-	presence	presence	-
PRDX1	-	presence	presence	-	presence	-
PRDX5	-	presence	-	-	-	-
PRNP	presence	presence	presence	presence	presence	presence
PTAFR	presence	-	presence	presence	-	presence
PTGER4	-	-	-	presence	-	-
PTGES	-	presence	-	-	presence	-
PTGS2	presence	-	-	-	-	-
PTPN11	presence	presence	presence	-	presence	-
RB1	presence	presence	presence	-	presence	presence
RND3	presence	presence	presence	presence	presence	presence
ROR2	-	presence	-	-	-	-
RPS6	presence	presence	presence	presence	presence	presence
RPS6KA5	presence	-	presence	-	-	-
RRM2B	presence	-	-	-	-	presence
RUNX3	-	-	presence	-	presence	-
RWDD3	-	-	presence	presence	presence	-
S100A4	-	presence	presence	presence	presence	-
SAT2	-	-	-	-	presence	-
SCD	presence	presence	presence	presence	presence	-
SDHD	presence	presence	-	-	-	presence
SENP1	-	-	-	-	-	presence
SENP3	presence	-	presence	-	presence	-
SERPINE1	-	-	presence	-	-	presence
SESN2	-	-	presence	-	presence	-
SESN3	presence	presence	presence	presence	presence	presence
SFRP1	presence	presence	presence	presence	presence	presence
SGK2	presence	-	-	-	-	-
SLC16A14	-	-	presence	-	-	-
SLC16A4	presence	presence	presence	presence	-	presence
SLC1A4	presence	presence	-	-	presence	-
SLC25A37	-	-	-	-	presence	-
SLC27A2	presence	-	-	-	-	-
SLC27A4	-	-	-	-	-	presence
SLC29A2	-	-	-	presence	-	-
SLITRK6	presence	-	-	-	presence	-
SMAD9	presence	presence	presence	presence	presence	presence
SMG1	presence	presence	presence	presence	presence	presence
SNAI1	-	-	-	presence	-	-
SOST	-	-	-	-	presence	-
SP3	presence	-	-	-	-	-
SPHK1	-	-	-	-	presence	-
SPR	-	-	-	-	-	presence
SPTLC1	-	-	-	-	-	presence
SRF	-	-	-	-	-	presence
STC2	-	-	presence	-	-	-
STK11	-	-	-	-	-	presence
STUB1	presence	presence	-	-	-	presence
TAGLN	-	presence	-	-	presence	-
TDO2	presence	-	-	presence	presence	presence
TFRC	presence	presence	-	-	presence	-
TGFB1	-	presence	-	-	-	-
TGFBI	-	presence	-	-	presence	-
TGFBR2	presence	presence	presence	presence	presence	presence
THEM4	presence	presence	-	-	presence	-
THPO	-	presence	-	-	-	-
TICAM2	presence	presence	presence	presence	presence	presence
TLR2	presence	-	presence	presence	presence	presence
TMEM204	-	presence	-	-	-	-
TMPRSS6	presence	-	-	-	-	presence
TNF	presence	-	-	presence	-	-
TNFSF10	presence	-	presence	presence	presence	presence
TNFSF13B	-	-	presence	presence	-	presence
TNFSF14	-	-	-	-	presence	-
TRAF5	-	-	-	-	-	presence
TRIB3	presence	-	-	-	presence	-
TRPA1	-	presence	presence	-	-	presence
TSG101	-	-	-	presence	-	presence
TSNAX	presence	presence	-	-	-	presence
TTR	presence	presence	-	-	-	-
TWIST2	-	-	-	-	presence	-
TXNDC5	presence	-	-	-	-	-
TXNIP	-	-	-	-	-	presence
UBXN7	presence	presence	presence	-	presence	-
UGDH	presence	presence	-	-	-	presence
ULK3	-	-	-	presence	-	presence
UQCR10	-	presence	presence	-	presence	-
UROS	-	presence	-	-	-	-
VASH1	presence	-	presence	presence	presence	-
VHL	-	presence	-	-	-	-
VTN	presence	presence	-	-	-	-
YWHAB	presence	presence	-	presence	presence	presence
ZDHHC3	presence	presence	presence	-	-	-
ZFP36	presence	presence	-	-	presence	presence
ZNF197	-	presence	presence	-	presence	presence
ZNF638	-	presence	-	-	presence	presence
References
Zhang, W., Fan, Z., Han, E., Hou, R., Zhang, L., Galaverni, M., et al. (2014). Hypoxia adaptations in the grey wolf (Canis lupus chanco) from Qinghai-Tibet Plateau. PLoS Genet 10, e1004466. doi:10.1371/journal.pgen.1004466.
Wang, K., Yang, Y., Wang, L., Ma, T., Shang, H., Ding, L., et al. (2016). Different gene expressions between cattle and yak provide insights into high-altitude adaptation. Anim Genet 47, 28-35. doi:10.1111/age.12377.
Peng, Y., Cui, C., He, Y., Ouzhuluobu, Zhang, H., Yang, D., et al. (2017). Down-Regulation of EPAS1 Transcription and Genetic Adaptation of Tibetans to High-Altitude Hypoxia. Mol Biol Evol 34, 818-830. doi:10.1093/molbev/msw280.

## Sheet: HRG in DEG of yak
Table S5: Expression pattern of hypoxia-related genes among tissues in yak vs. cattle group.
*Note: hypoxia-related gene sets were collected from previously published literature (Zhang et al., 2014; Wang et al., 2016; Peng et al., 2017)
Gene name	heart	liver	spleen	lung	kidney	muscle
ADCY10	presence	presence	-	presence	presence	presence
ADH6	presence	-	-	-	presence	presence
ADIPOQ	presence	presence	presence	presence	presence	-
ADM2	-	-	-	-	presence	-
ADRB2	-	presence	presence	-	presence	-
AGTR1	presence	-	-	-	presence	-
ANGPT4	-	-	-	-	presence	-
ANGPTL4	presence	-	-	-	-	-
APOLD1	presence	-	-	-	-	presence
AQP1	-	presence	presence	-	-	presence
ATF3	-	presence	-	-	presence	presence
ATG12	presence	-	presence	presence	presence	presence
ATP1B1	-	-	-	presence	-	presence
BACH1	-	-	-	-	-	presence
BAK1	-	presence	presence	presence	presence	presence
BCO2	presence	presence	presence	presence	presence	-
BDKRB2	-	-	-	-	presence	-
BDNF	-	-	-	presence	-	-
BHLHE40	-	-	-	-	-	presence
BMP2	-	-	presence	-	presence	presence
CAB39	presence	presence	presence	-	presence	presence
CASP3	presence	-	presence	presence	-	-
CCL2	presence	-	presence	-	-	-
CCL4	presence	-	-	-	-	-
CCL5	presence	-	-	-	presence	-
CCR5	-	-	-	presence	-	-
CD59	-	-	presence	-	-	-
CDC42EP2	presence	presence	presence	-	-	presence
CDK2	presence	-	-	-	-	presence
CDKN1A	-	-	presence	-	-	-
CHRM2	presence	-	-	-	-	-
COL4A3	-	-	presence	-	-	-
COMMD1	-	-	-	-	-	presence
CREB3L3	presence	-	-	-	presence	-
CREB3L4	-	-	presence	-	-	-
CRK	presence	presence	presence	presence	presence	presence
CRYAB	-	-	-	-	-	presence
CST3	-	-	-	-	-	presence
CTDSP1	-	-	presence	-	-	-
CTDSP2	presence	presence	presence	presence	presence	-
CX3CR1	presence	presence	presence	presence	presence	presence
CXCR4	presence	-	presence	-	-	-
CYP2B6	-	presence	presence	presence	-	-
CYP2C19	presence	-	presence	presence	-	presence
CYP2F1	-	-	-	presence	presence	-
CYP3A5	presence	presence	presence	presence	presence	-
CYP4B1	presence	-	presence	-	presence	presence
CYP8B1	presence	-	-	-	-	-
DDIT4	presence	presence	presence	presence	presence	presence
DDIT4L	presence	-	presence	presence	presence	-
DLK1	-	-	-	-	-	presence
DLL4	presence	-	-	-	-	presence
DPP4	-	-	presence	-	presence	-
DRAP1	presence	presence	presence	-	-	-
DUSP1	presence	-	-	-	presence	presence
E2F3	presence	-	presence	presence	-	-
E2F6	presence	-	presence	presence	presence	presence
EDN1	-	-	presence	-	-	-
EGLN1	presence	presence	presence	presence	presence	presence
EGR1	-	-	presence	presence	-	presence
ELAVL1	-	presence	-	-	-	-
EPOR	-	-	-	presence	presence	-
ERRFI1	-	-	-	presence	presence	-
F2	presence	-	presence	presence	-	presence
F2R	presence	-	-	-	-	-
FABP4	-	-	-	presence	-	presence
FGF2	presence	presence	presence	presence	presence	presence
FGFR4	presence	-	-	-	-	presence
FH	-	presence	-	-	-	-
FLCN	-	-	-	-	-	presence
FOS	presence	-	presence	presence	-	presence
FOXO3	-	-	-	presence	-	presence
FZD4	-	-	-	-	-	presence
G6PC	presence	presence	presence	presence	-	-
GADD45B	-	presence	-	presence	-	presence
GATA3	presence	-	-	-	-	-
GPX1	presence	presence	-	presence	presence	presence
GRID1	-	presence	-	-	-	-
GSTP1	presence	presence	presence	presence	presence	presence
HAAO	presence	-	-	presence	-	-
HBQ1	-	-	presence	-	-	-
HCRTR1	presence	-	-	-	-	-
HFE	-	-	-	-	-	presence
HGFAC	presence	-	-	-	-	-
HIGD1B	presence	-	-	-	-	presence
HIPK2	-	-	-	-	-	presence
HSD11B2	-	-	presence	presence	-	-
HSPB1	-	presence	-	-	-	-
ICAM1	presence	presence	presence	presence	presence	-
IGF2	presence	presence	presence	presence	presence	presence
IGFBP3	presence	-	-	-	-	presence
IL1B	-	-	presence	presence	-	-
IL1R1	-	presence	-	-	-	-
IL7R	presence	-	-	presence	-	-
INHBA	-	-	presence	-	-	-
IRAK4	-	presence	-	-	presence	presence
ITGA1	-	-	-	-	-	presence
ITGA10	-	-	-	-	presence	-
ITGA4	presence	-	presence	-	-	-
ITGA8	presence	-	presence	presence	presence	presence
ITGAV	-	-	-	-	-	presence
ITGB3	presence	presence	presence	presence	presence	presence
ITGB8	-	-	-	presence	-	-
JUN	-	-	-	presence	-	-
KCNJ8	-	presence	-	-	-	-
KIT	-	-	-	-	-	presence
KNG1	presence	-	presence	presence	-	-
LAMC3	presence	presence	-	-	-	-
LCT	-	-	-	presence	-	presence
LGALS1	-	-	-	-	presence	-
LGALS3	-	-	presence	presence	-	-
LIMD1	-	-	-	presence	-	presence
LOXL2	presence	-	-	-	-	-
LTF	-	-	presence	-	-	presence
MAP3K14	-	-	-	-	-	presence
MAP3K5	-	presence	-	-	-	-
MAPK1	-	-	presence	-	-	-
MCL1	presence	presence	presence	presence	presence	-
MST1R	-	-	-	presence	-	-
MT2A	-	-	-	presence	-	-
NDN	presence	-	-	-	-	presence
NFKBIA	presence	presence	presence	presence	presence	-
NQO1	-	-	-	-	presence	-
NR4A2	presence	-	presence	-	-	-
NRXN1	-	presence	presence	presence	-	-
OSM	-	-	-	presence	-	-
PDLIM1	-	-	presence	-	-	presence
PIK3C2A	-	-	-	presence	-	presence
PIK3R2	-	-	-	-	-	presence
PIM1	presence	-	presence	-	-	-
PLK3	presence	-	presence	-	presence	presence
POMC	presence	presence	-	presence	-	presence
PPP1R10	-	presence	-	-	-	-
PRNP	presence	presence	presence	presence	presence	presence
PTAFR	-	-	presence	presence	presence	presence
PTGS2	presence	-	-	-	-	presence
PTPN11	-	-	-	-	-	presence
RND3	presence	-	-	-	-	-
ROR2	-	presence	-	presence	-	-
RRM2B	presence	presence	presence	presence	presence	presence
RUNX3	-	presence	presence	presence	presence	-
S100A4	-	-	-	presence	-	-
SART1	presence	-	-	-	-	-
SCD	-	presence	presence	-	-	-
SENP1	-	-	-	-	-	presence
SERPINE1	-	-	-	-	-	presence
SESN2	-	-	-	-	presence	-
SGK2	presence	-	-	-	-	-
SLC16A4	-	-	presence	-	presence	presence
SLC1A4	presence	presence	-	-	-	presence
SLC25A37	-	-	-	presence	-	presence
SLC27A2	presence	-	presence	presence	-	-
SLC27A4	presence	-	-	-	presence	presence
SLC29A2	-	-	-	presence	-	-
SLITRK6	-	-	presence	-	presence	-
SMG1	-	-	-	-	-	presence
SOCS3	-	-	-	-	-	presence
SOD3	-	-	-	-	presence	-
SPHK1	presence	-	-	-	presence	-
SREBF2	-	presence	-	-	-	-
SRF	presence	-	-	-	-	-
STC1	presence	-	presence	presence	presence	presence
TDO2	presence	-	-	-	presence	-
TFRC	-	-	-	presence	-	-
TGFBI	-	-	-	-	-	presence
THEM4	-	-	-	-	-	presence
THPO	-	-	-	presence	-	-
TICAM2	presence	presence	presence	presence	presence	presence
TIMP2	presence	-	-	-	presence	-
TLR2	-	-	-	presence	-	-
TMPRSS6	presence	-	-	-	-	-
TNF	-	-	presence	presence	-	-
TNFAIP3	presence	-	presence	-	-	-
TNFSF10	-	-	-	-	presence	-
TNFSF13B	-	presence	presence	-	-	-
TNFSF14	-	-	presence	presence	presence	-
TP53I3	-	-	-	presence	-	-
TRAF5	-	-	-	presence	-	presence
TTR	presence	-	presence	presence	-	-
TWIST2	-	-	-	-	presence	presence
TXNIP	presence	presence	-	-	presence	-
UBXN7	-	-	-	-	-	presence
ULK3	-	presence	presence	presence	-	-
UROS	presence	presence	presence	-	-	presence
VHL	presence	presence	presence	presence	presence	presence
VTN	presence	-	presence	presence	-	-
ZFP36	-	-	-	presence	-	presence
References
Zhang, W., Fan, Z., Han, E., Hou, R., Zhang, L., Galaverni, M., et al. (2014). Hypoxia adaptations in the grey wolf (Canis lupus chanco) from Qinghai-Tibet Plateau. PLoS Genet 10, e1004466. doi:10.1371/journal.pgen.1004466.
Wang, K., Yang, Y., Wang, L., Ma, T., Shang, H., Ding, L., et al. (2016). Different gene expressions between cattle and yak provide insights into high-altitude adaptation. Anim Genet 47, 28-35. doi:10.1111/age.12377.
Peng, Y., Cui, C., He, Y., Ouzhuluobu, Zhang, H., Yang, D., et al. (2017). Down-Regulation of EPAS1 Transcription and Genetic Adaptation of Tibetans to High-Altitude Hypoxia. Mol Biol Evol 34, 818-830. doi:10.1093/molbev/msw280.
