# Supplementary material for: Comparative Transcriptome Analyses of Gayal (Bos frontalis), Yak (Bos grunniens), and Cattle (Bos taurus) Reveal the High-Altitude Adaptation
Source: Front Genet. 2022 Jan 11;12:778788. doi: 10.3389/fgene.2021.778788 (PMC8789257; doi:10.3389/fgene.2021.778788)
Supplement: Supplementary file 1 [file DataSheet1.ZIP › Table S6.GO and KEGG enrichment analysis of gayal tissue related moudles.xlsx]

## Sheet: Sheet1
Table S6. GO and KEGG enrichment analysis of tissue related module in gayal, yak, and cattle, respectively.
Species	Tissue	Related module	Correlation coefficient	Category	Term	Function	Count	PValue	Genes	Pop Hits	FDR
Gayal	Heart	cyan	0.88	GOTERM_BP_DIRECT	GO:0070125	mitochondrial translational elongation	26	3.73742e-19	GFM1, MRPS14, MRPL18, MRPS11, MRPL16, MRPS31, MRPL38, MRPL17, MRPL12, MRPL32, MRPL54, MRPL11, MRPL3, MRPL2, MRPS28, TSFM, MRPS26, MRPS25, MRPS22, MRPS21, MRPS18A, MRPL28, MRPL46, MRPL43, TUFM, MRPL44	79	5.04178e-16
Gayal	Heart	cyan	0.88	GOTERM_BP_DIRECT	GO:0070124	mitochondrial translational initiation	23	1.19383e-15	MRPS28, MRPS26, MRPS14, MRPS25, MRPS22, MRPL18, MRPS11, MRPS31, MRPL38, MRPL16, MRPL17, MRPS21, MRPL28, MRPS18A, MRPL12, MRPL46, MRPL43, MRPL32, MRPL54, MRPL44, MRPL11, MRPL3, MRPL2	79	8.05237e-13
Gayal	Heart	cyan	0.88	GOTERM_BP_DIRECT	GO:0032543	mitochondrial translation	10	4.92786e-06	MRPS26, MRPL2, MTERF3, MRPS25, MRPS14, MRPS22, MRPS11, MRPL16, MRPS21, MRPS18A	43	0.0022159
Gayal	Heart	cyan	0.88	GOTERM_BP_DIRECT	GO:0006744	ubiquinone biosynthetic process	6	1.0514e-05	COQ4, UBIAD1, PDSS2, PDSS1, COQ7, COQ5	11	0.00354584
Gayal	Heart	cyan	0.88	GOTERM_BP_DIRECT	GO:0055114	oxidation-reduction process	25	4.25952e-05	NDUFB7, DHRS11, NDUFA11, NDUFB11, NDUFB5, UQCR11, ALKBH7, PTGS2, LOXL2, TXN2, CHCHD4, FDXR, UQCRFS1, NDUFA9, NDUFA8, NDUFA6, GPX1, C7H5ORF63, GLRX2, SOD2, PTGR1, COQ7, NDUFS8, NDUFS3, NDUFS2	316	0.0114922
Gayal	Heart	cyan	0.88	GOTERM_BP_DIRECT	GO:1902600	hydrogen ion transmembrane transport	7	0.000440399	COX8B, UQCRQ, UQCRFS1, UQCR11, UQCR10, COX5A, COX6A2	33	0.0990164
Gayal	Heart	cyan	0.88	GOTERM_BP_DIRECT	GO:0006108	malate metabolic process	4	0.000914585	FH, MDH1, MDH2, ME3	7	0.172574
Gayal	Heart	cyan	0.88	GOTERM_BP_DIRECT	GO:0006099	tricarboxylic acid cycle	6	0.00102342	FH, MDH1, MDH2, IDH2, DLAT, SDHD	26	0.172574
Gayal	Heart	cyan	0.88	GOTERM_BP_DIRECT	GO:0032981	mitochondrial respiratory chain complex I assembly	5	0.00118431	NDUFS8, NDUFAF7, NDUFAF4, NDUFS4, NDUFAF3	16	0.177515
Gayal	Heart	cyan	0.88	GOTERM_BP_DIRECT	GO:0030199	collagen fibril organization	6	0.00171319	MMP11, SFRP2, LUM, DPT, FMOD, LOXL2	29	0.231109
Gayal	Heart	cyan	0.88	GOTERM_BP_DIRECT	GO:0007005	mitochondrion organization	6	0.00402875	PRDX3, CHCHD2, PTCD2, MSTO1, SPG7, CAMKMT	35	0.494071
Gayal	Heart	cyan	0.88	GOTERM_BP_DIRECT	GO:0006457	protein folding	10	0.00559176	HSP90AB1, DNAJA4, GRPEL2, PPIF, AHSP, HSCB, FKBP9, PPID, TXN2, NKTR	107	0.628607
Gayal	Heart	cyan	0.88	GOTERM_BP_DIRECT	GO:0009060	aerobic respiration	5	0.00763791	UQCRC1, MTFR1L, UQCR10, COX6A2, COX10	26	0.79258
Gayal	Heart	cyan	0.88	GOTERM_BP_DIRECT	GO:0007160	cell-matrix adhesion	7	0.009951	ITGB5, COL5A3, ITGA11, FREM1, NID2, TMEM8B, JAM3	60	0.95885
Gayal	Heart	cyan	0.88	GOTERM_BP_DIRECT	GO:0006979	response to oxidative stress	7	0.0107593	NDUFA6, NDUFS8, GPX1, STC2, MTF1, NDUFS2, PTGS2	61	0.967619
Gayal	Heart	cyan	0.88	GOTERM_BP_DIRECT	GO:0071347	cellular response to interleukin-1	6	0.0141197	CCL14, ANKRD1, CCL1, PTGS2, MYLK3, RELA	47	0.997781
Gayal	Heart	cyan	0.88	GOTERM_BP_DIRECT	GO:0042542	response to hydrogen peroxide	4	0.0165954	PRDX3, PPP1R15B, GLRX2, CRYAB	18	0.997781
Gayal	Heart	cyan	0.88	GOTERM_BP_DIRECT	GO:0090090	negative regulation of canonical Wnt signaling pathway	8	0.0173346	EGR1, WNT11, SFRP2, TMEM88, TMEM64, SOX10, DACT1, DKK3	87	0.997781
Gayal	Heart	cyan	0.88	GOTERM_BP_DIRECT	GO:0043065	positive regulation of apoptotic process	10	0.021311	WNT11, SFRP2, ENDOG, FAM162A, C1QBP, DAPK3, ANKRD1, SAP18, BMP7, PPID	133	0.997781
Gayal	Heart	cyan	0.88	GOTERM_BP_DIRECT	GO:0010667	negative regulation of cardiac muscle cell apoptotic process	3	0.0232482	SFRP2, HAND2, HEY2	8	0.997781
Gayal	Heart	cyan	0.88	GOTERM_BP_DIRECT	GO:0032780	negative regulation of ATPase activity	3	0.0232482	PPIF, TNNI3, LTF	8	0.997781
Gayal	Heart	cyan	0.88	GOTERM_BP_DIRECT	GO:0006891	intra-Golgi vesicle-mediated transport	4	0.0286234	COPB2, TRAPPC10, COG2, VTI1B	22	0.997781
Gayal	Heart	cyan	0.88	GOTERM_BP_DIRECT	GO:0000413	protein peptidyl-prolyl isomerization	4	0.0399743	PPIF, PIN1, FKBP9, PPID	25	0.997781
Gayal	Heart	cyan	0.88	GOTERM_BP_DIRECT	GO:0048484	enteric nervous system development	3	0.0429823	EDNRA, SOX8, SOX10	11	0.997781
Gayal	Heart	cyan	0.88	GOTERM_BP_DIRECT	GO:0008380	RNA splicing	6	0.0488637	SNRNP40, MTERF3, NCBP2, C1QBP, SAP18, ARL6IP4	65	0.997781
Gayal	Heart	cyan	0.88	GOTERM_CC_DIRECT	GO:0005743	mitochondrial inner membrane	44	1.98953e-18	MRPS14, MRPL18, MRPS11, MRPL16, MRPS31, MRPL38, MRPL17, UQCR11, MRPL12, COX5A, TMEM70, PARL, MRPL32, MRPL54, MRPL11, LGALS3, MRPL3, SLC25A29, MRPL2, MPC1, FDXR, UQCRFS1, MRPS28, MRPS26, MRPS25, MDH2, MRPS22, IDH2, MRPS21, MRPS18A, MRPL28, TIMM44, SDHD, MRPL46, MRPL43, TUFM, MRPL44, LETM1, COQ4, OXA1L, UQCRQ, UQCRC1, TMEM126A, NDUFAF3	292	5.88901e-16
Gayal	Heart	cyan	0.88	GOTERM_CC_DIRECT	GO:0005739	mitochondrion	68	1.25318e-12	TRMU, ISCA2, GFM1, HSP90AB1, CERK, NDUFA11, PARS2, HSPB7, NUDT2, MTFR1L, HSCB, TMEM186, TXN2, COMTD1, CHCHD2, MTRF1, ABHD10, FAM162A, FDXR, UQCRFS1, ME3, NUDT13, TMEM8B, ENDOG, CMC2, BOLA1, GLRX2, MRPL46, TUFM, QTRT1, RPUSD4, OXLD1, SARS2, DNAJC30, SDHAF1, UQCRC1, TMEM126A, NDUFS2, PGAM5, TARS2, CRYAB, MRRF, LIPT1, FH, MRPL18, FITM2, SPG7, DNAJC27, COX5A, MRPL54, TBRG4, PRDX3, PTPMT1, PDSS2, PDSS…	887	1.8547e-10
Gayal	Heart	cyan	0.88	GOTERM_CC_DIRECT	GO:0005759	mitochondrial matrix	24	1.94897e-11	NDUFA9, ISCA2, TSFM, GFM1, ISCA1, MDH2, GLRX5, TIMM44, PPM1K, ALKBH7, SOD2, TUFM, SARS2, CLPP, C1QBP, GRPEL2, SDHAF1, LYRM7, FDXR, PPIF, DLAT, CARS2, TEFM	139	1.92299e-09
Gayal	Heart	cyan	0.88	GOTERM_CC_DIRECT	GO:0005747	mitochondrial respiratory chain complex I	14	6.58759e-10	NDUFA9, NDUFB9, NDUFA8, NDUFB8, NDUFA6, NDUFB7, NDUFA11, NDUFB11, NDUFB5, NDUFC2, NDUFS8, NDUFS4, NDUFS3, NDUFS2	47	4.87482e-08
Gayal	Heart	cyan	0.88	GOTERM_CC_DIRECT	GO:0005762	mitochondrial large ribosomal subunit	12	4.43571e-08	MRPL3, MRPL2, MRPL18, MRPL16, MRPL17, MRPL28, MRPL12, MRPL46, MRPL43, MRPL54, MRPL32, MRPL11	44	2.62594e-06
Gayal	Heart	cyan	0.88	GOTERM_CC_DIRECT	GO:0005763	mitochondrial small ribosomal subunit	9	7.66982e-07	MRPS28, MRPS26, MRPS25, MRPS14, MRPS22, MRPS11, MRPS31, MRPS21, MRPS18A	27	3.78378e-05
Gayal	Heart	cyan	0.88	GOTERM_CC_DIRECT	GO:0043209	myelin sheath	11	0.00939557	PRDX3, CLDN11, MDH1, MDH2, PGAM1, NDUFS3, UQCRC1, UQCRFS1, CRYAB, COX5A, TUFM	141	0.397298
Gayal	Heart	cyan	0.88	GOTERM_CC_DIRECT	GO:0005750	mitochondrial respiratory chain complex III	3	0.0337983	UQCRQ, UQCRC1, UQCR10	10	0.993289
Gayal	Heart	cyan	0.88	GOTERM_CC_DIRECT	GO:0005840	ribosome	6	0.0460336	MRPS14, MRPL18, MRPL38, MRPL12, MRPL54, MRPL44	66	0.993289
Gayal	Heart	cyan	0.88	GOTERM_MF_DIRECT	GO:0008137	NADH dehydrogenase (ubiquinone) activity	9	4.40438e-06	NDUFB9, NDUFA8, NDUFB8, NDUFB7, NDUFS8, NDUFS4, NDUFS3, NDUFS2, NDUFC2	33	0.00207446
Gayal	Heart	cyan	0.88	GOTERM_MF_DIRECT	GO:0003735	structural constituent of ribosome	20	2.13199e-05	MRPS26, MRPS14, MRPS25, MRPS22, MRPL18, MRPS11, MRPS31, MRPL16, MRPL17, MRPS21, MRPL28, MRPS18A, MRPL12, MRPL46, MRPL43, MRPL32, MRPL11, MRPL3, SLC25A29, MRPL2	212	0.00502083
Gayal	Heart	cyan	0.88	GOTERM_MF_DIRECT	GO:0008121	ubiquinol-cytochrome-c reductase activity	4	0.000858108	UQCRQ, UQCRFS1, UQCR11, UQCR10	7	0.134723
Gayal	Heart	cyan	0.88	GOTERM_MF_DIRECT	GO:0044822	poly(A) RNA binding	40	0.00433933	GFM1, RPP30, MRPS11, MRPS31, HSPB1, SRP14, MRPL32, MRPL54, MRPL11, TBRG4, NGRN, LGALS3, MRPL3, MRPL2, DHX33, SNRPD2, XIRP1, ARL6IP4, UTP20, VSIG8, TEFM, MRPS28, TSFM, RBM14, MRPS26, PTCD2, NOP16, MDH2, MRPL28, MRPL43, LRPPRC, UCHL5, DCN, TUFM, MRPL44, SNRNP40, TBL2, FAM98B, SSBP1, SUGP1	840	0.423826
Gayal	Heart	cyan	0.88	GOTERM_MF_DIRECT	GO:0051537	2 iron, 2 sulfur cluster binding	5	0.00449922	ISCA2, ISCA1, CISD1, UQCRFS1, GLRX2	23	0.423826
Gayal	Heart	cyan	0.88	GOTERM_MF_DIRECT	GO:0003954	NADH dehydrogenase activity	3	0.0170715	NDUFA9, NDUFS3, NDUFS2	7	1
Gayal	Heart	cyan	0.88	GOTERM_MF_DIRECT	GO:0015035	protein disulfide oxidoreductase activity	4	0.0181862	CHCHD4, GLRX5, GLRX2, TXN2	19	1
Gayal	Heart	cyan	0.88	GOTERM_MF_DIRECT	GO:0003755	peptidyl-prolyl cis-trans isomerase activity	5	0.0337864	PPIF, PIN1, FKBP9, PPID, NKTR	41	1
Gayal	Heart	cyan	0.88	GOTERM_MF_DIRECT	GO:0051087	chaperone binding	4	0.0378405	VWF, GRPEL2, TIMM44, HSCB	25	1
Gayal	Heart	cyan	0.88	KEGG_PATHWAY	bta00190	Oxidative phosphorylation	24	8.72414e-13	NDUFA9, NDUFB9, NDUFA8, NDUFB8, COX8B, NDUFA6, NDUFB7, NDUFA11, NDUFB11, NDUFB5, NDUFC2, UQCR11, UQCR10, SDHD, COX5A, COX6A2, NDUFS8, UQCRQ, NDUFS4, NDUFS3, UQCRC1, UQCRFS1, NDUFS2, COX10	140	9.87229e-11
Gayal	Heart	cyan	0.88	KEGG_PATHWAY	bta05016	Huntington's disease	28	9.35762e-13	NDUFB9, NDUFB8, NDUFB7, NDUFA11, NDUFB11, NDUFB5, CLTB, UQCR11, UQCR10, COX5A, COX6A2, UQCRFS1, NDUFA9, NDUFA8, COX8B, NDUFA6, BDNF, NDUFC2, SDHD, SOD2, NDUFS8, UQCRQ, NDUFS4, PPIF, NDUFS3, UQCRC1, NDUFS2	199	9.87229e-11
Gayal	Heart	cyan	0.88	KEGG_PATHWAY	bta05012	Parkinson's disease	24	5.17723e-12	NDUFA9, NDUFB9, NDUFA8, NDUFB8, COX8B, NDUFA6, NDUFB7, NDUFA11, NDUFB11, NDUFB5, NDUFC2, UQCR11, UQCR10, SDHD, COX5A, COX6A2, NDUFS8, UQCRQ, NDUFS4, PPIF, NDUFS3, UQCRC1, UQCRFS1, NDUFS2	152	3.64132e-10
Gayal	Heart	cyan	0.88	KEGG_PATHWAY	bta04932	Non-alcoholic fatty liver disease (NAFLD)	24	1.54261e-11	NDUFA9, NDUFB9, NDUFA8, NDUFB8, COX8B, NDUFA6, NDUFB7, NDUFA11, NDUFB11, NDUFB5, NDUFC2, UQCR11, UQCR10, SDHD, COX5A, COX6A2, RELA, NDUFS8, UQCRQ, NDUFS4, NDUFS3, UQCRC1, UQCRFS1, NDUFS2	160	8.13724e-10
Gayal	Heart	cyan	0.88	KEGG_PATHWAY	bta05010	Alzheimer's disease	23	8.76782e-10	NDUFA9, NDUFB9, NDUFA8, NDUFB8, COX8B, NDUFA6, NDUFB7, NDUFA11, NDUFB11, NDUFB5, NDUFC2, UQCR11, UQCR10, SDHD, COX5A, COX6A2, NDUFS8, UQCRQ, NDUFS4, NDUFS3, UQCRC1, UQCRFS1, NDUFS2	178	3.70002e-08
Gayal	Heart	cyan	0.88	KEGG_PATHWAY	bta01100	Metabolic pathways	53	0.000169037	PIGS, NDUFA11, CHPF, COX6A2, UQCRFS1, ME3, DLAT, A4GALT, COX8B, PLA2G4B, PGAM1, NME2, NDUFC2, SDHD, NDUFS8, NDUFS4, UQCRC1, NDUFS3, NDUFS2, POLR1E, PLPP1, LIPT1, NDUFB9, NDUFB8, FH, NDUFB7, NDUFB5, NDUFB11, UQCR11, UQCR10, PTGS2, COX5A, GPAT4, GPAT3, EXTL3, COX10, MPST, NDUFA9, NDUFA8, NDUFA6, MDH1, GOT1, MDH2, IDH2, COQ7, COQ5, ACER2, POLE4, PFKL, POLR3B, UQCRQ, GLB1, PLCD3	1235	0.00531138
Gayal	Heart	cyan	0.88	KEGG_PATHWAY	bta03010	Ribosome	13	0.000176207	MRPS14, MRPL18, MRPS11, MRPL16, MRPL17, MRPS21, MRPL28, MRPS18A, MRPL12, MRPL32, MRPL11, MRPL3, MRPL2	134	0.00531138
Gayal	Heart	cyan	0.88	KEGG_PATHWAY	bta00020	Citrate cycle (TCA cycle)	6	0.00094104	FH, MDH1, MDH2, IDH2, DLAT, SDHD	30	0.0245318
Gayal	Heart	cyan	0.88	KEGG_PATHWAY	bta04260	Cardiac muscle contraction	9	0.00104638	COX8B, UQCRQ, UQCRC1, UQCRFS1, TNNI3, UQCR11, UQCR10, COX5A, COX6A2	80	0.0245318
Gayal	Heart	cyan	0.88	KEGG_PATHWAY	bta01200	Carbon metabolism	10	0.00202516	FH, PFKL, GOT1, MDH1, MDH2, PGAM1, IDH2, ME3, DLAT, SDHD	109	0.042731
Gayal	Heart	cyan	0.88	KEGG_PATHWAY	bta00620	Pyruvate metabolism	5	0.0163211	FH, MDH1, MDH2, ME3, DLAT	38	0.313068
Gayal	Heart	cyan	0.88	KEGG_PATHWAY	bta00970	Aminoacyl-tRNA biosynthesis	5	0.0286557	SARS2, PARS2, TARS2, VARS2, CARS2	45	0.503862
Gayal	Heart	cyan	0.88	KEGG_PATHWAY	bta04122	Sulfur relay system	3	0.043337	MPST, TRMU, MOCS3	13	0.703394
Gayal	Heart	darkorange	0.73	GOTERM_BP_DIRECT	GO:0001525	angiogenesis	4	0.00677225	MEIS1, SRPX2, ANGPT2, MMP2	134	1
Gayal	Heart	darkorange	0.73	GOTERM_BP_DIRECT	GO:0008016	regulation of heart contraction	2	0.0397745	CHRM2, GJA1	14	1
Gayal	Heart	darkorange	0.73	GOTERM_CC_DIRECT	GO:0005604	basement membrane	3	0.01049	CD151, COL4A1, MMRN2	51	0.63362
Gayal	Heart	darkorange	0.73	GOTERM_CC_DIRECT	GO:0005925	focal adhesion	5	0.0156449	SLC9A3R2, GJA1, CD151, CSRP1, MPZL1	318	0.63362
Gayal	Heart	darkorange	0.73	GOTERM_CC_DIRECT	GO:0005615	extracellular space	8	0.0236655	SRPX2, ECM2, ANGPT2, SEMA3C, MMP2, MMRN2, SPARCL1, INHBB	950	0.638968
Gayal	Liver	brown	0.94	GOTERM_BP_DIRECT	GO:0034375	high-density lipoprotein particle remodeling	4	0.00214144	LIPC, APOM, APOA2, LCAT	10	1
Gayal	Liver	brown	0.94	GOTERM_BP_DIRECT	GO:0043691	reverse cholesterol transport	4	0.00288482	APOM, APOA2, LCAT, APOA5	11	1
Gayal	Liver	brown	0.94	GOTERM_BP_DIRECT	GO:0006695	cholesterol biosynthetic process	5	0.00386173	IDI1, NSDHL, MVK, PMVK, APOA5	24	1
Gayal	Liver	brown	0.94	GOTERM_BP_DIRECT	GO:0042730	fibrinolysis	4	0.00598603	TMPRSS6, F12, SERPING1, F2	14	1
Gayal	Liver	brown	0.94	GOTERM_BP_DIRECT	GO:0006953	acute-phase response	4	0.0123721	ORM1, SAA4, SERPINF2, F2	18	1
Gayal	Liver	brown	0.94	GOTERM_BP_DIRECT	GO:0045736	negative regulation of cyclin-dependent protein serine/threonine kinase activity	4	0.0123721	HEXIM1, HHEX, PLK1, FBXO7	18	1
Gayal	Liver	brown	0.94	GOTERM_BP_DIRECT	GO:0034372	very-low-density lipoprotein particle remodeling	3	0.0144422	LIPC, LCAT, APOA5	7	1
Gayal	Liver	brown	0.94	GOTERM_BP_DIRECT	GO:0002230	positive regulation of defense response to virus by host	8	0.0165296	TMEM203, TRAF3IP2, IL23A, CLDN7, DKKL1, TMEM39A, TMEM39B, CRNKL1	96	1
Gayal	Liver	brown	0.94	GOTERM_BP_DIRECT	GO:0034380	high-density lipoprotein particle assembly	3	0.0189092	APOM, APOA2, APOA5	8	1
Gayal	Liver	brown	0.94	GOTERM_BP_DIRECT	GO:0050884	neuromuscular process controlling posture	3	0.0238747	CNTNAP1, GCH1, HEXA	9	1
Gayal	Liver	brown	0.94	GOTERM_BP_DIRECT	GO:0006656	phosphatidylcholine biosynthetic process	3	0.0238747	APOA2, PEMT, LCAT	9	1
Gayal	Liver	brown	0.94	GOTERM_BP_DIRECT	GO:0019430	removal of superoxide radicals	3	0.0293081	CCS, PRDX1, SOD3	10	1
Gayal	Liver	brown	0.94	GOTERM_BP_DIRECT	GO:0055085	transmembrane transport	8	0.0320037	SLC25A48, GJB1, SPNS3, SPNS1, SLC22A7, SLC25A47, SLC12A8, SLC16A13	110	1
Gayal	Liver	brown	0.94	GOTERM_BP_DIRECT	GO:0043085	positive regulation of catalytic activity	4	0.033557	PRKRA, IGFBP3, APOA2, FGFR4	26	1
Gayal	Liver	brown	0.94	GOTERM_BP_DIRECT	GO:0006468	protein phosphorylation	9	0.0354262	CDK9, PRKRA, IGFBP3, ADM2, GLYCTK, PLK1, CCL3, TRIB3, TSSK3	137	1
Gayal	Liver	brown	0.94	GOTERM_BP_DIRECT	GO:0006749	glutathione metabolic process	4	0.0444191	GSTT4, MGST1, GSTT1, MMACHC	29	1
Gayal	Liver	brown	0.94	GOTERM_BP_DIRECT	GO:0030198	extracellular matrix organization	6	0.0455059	VTN, OLFML2B, ADAMTSL2, TNFRSF11B, FBLN1, NR2E1	71	1
Gayal	Liver	brown	0.94	GOTERM_BP_DIRECT	GO:0008283	cell proliferation	9	0.0469154	THPO, PRDX1, BRAT1, PPP1R8, TACC3, SRA1, GNAT1, CDK5RAP3, BOK	145	1
Gayal	Liver	brown	0.94	GOTERM_BP_DIRECT	GO:0071364	cellular response to epidermal growth factor stimulus	3	0.048128	GAREM1, PLCG1, ZPR1	13	1
Gayal	Liver	brown	0.94	GOTERM_BP_DIRECT	GO:0031648	protein destabilization	4	0.0483822	NCLN, PLK1, FBXO4, CDC73	30	1
Gayal	Liver	brown	0.94	GOTERM_CC_DIRECT	GO:0072562	blood microparticle	11	3.16896e-05	LGALS3BP, VTN, APCS, PON1, SERPINF2, APOA2, SERPING1, F2, APOA5, KNG1, CPN2	75	0.00755061
Gayal	Liver	brown	0.94	GOTERM_CC_DIRECT	GO:0005789	endoplasmic reticulum membrane	25	5.67715e-05	POMT2, KDELR1, MGST1, TXNDC11, SLC9A1, GULO, NSDHL, NCLN, CREB3L3, TMEM208, TMED9, DGAT1, SIGMAR1, CYP51A1, MX1, ALG3, FMO2, ALG12, MOGS, DNAJC14, TM6SF2, DPM2, ERP44, PEMT, SLC27A4	365	0.00755061
Gayal	Liver	brown	0.94	GOTERM_CC_DIRECT	GO:0005783	endoplasmic reticulum	28	0.000464982	RTN4R, CALR3, PRKCSH, MGST1, TXNDC11, THY1, DDX41, AGPAT2, SLC9A1, PANX1, ZDHHC19, TMEM203, CREB3L4, CREB3L1, SIL1, CERS5, TRAPPC4, TPBG, CYP51A1, ZDHHC12, BFAR, ALG12, ERP44, NCEH1, RNF103, FAM20A, FGFR4	497	0.0412284
Gayal	Liver	brown	0.94	GOTERM_CC_DIRECT	GO:0070062	extracellular exosome	82	0.00111039	LGALS3BP, BTG2, GALNT16, TREH, MRGPRF, DNPH1, TGM1, ISLR, PRADC1, GMPPA, NCS1, SDF4, ZNF445, NUDT14, CTSC, SLC39A4, GAMT, TMED9, PDCD6IP, MMP7, IGFBP3, ANXA4, SERPINF2, APOA2, MOGS, F2, DUSP23, AZGP1, ANGPTL6, CTDSP1, OAF, SERPING1, FAM20A, HAGH, CES3, RTN4R, CD63, APCS, MVK, AHCY, SDC4, HAAO, MVP, PON1, SAA4, ENDOD1, LCAT, FBLN1, THY1, ACAT2, CPN2, SLC9A1, VTN, PRDX5, APOM, TTR, PRDX1, TMEM205, …	2162	0.0738411
Gayal	Liver	brown	0.94	GOTERM_CC_DIRECT	GO:0005777	peroxisome	8	0.00148655	IDI1, PRDX5, MVK, ZADH2, PEX6, PMVK, PIPOX, ACOX3	63	0.0790847
Gayal	Liver	brown	0.94	GOTERM_CC_DIRECT	GO:0034364	high-density lipoprotein particle	4	0.00696142	LIPC, SAA4, LCAT, APOA5	15	0.308623
Gayal	Liver	brown	0.94	GOTERM_CC_DIRECT	GO:0034366	spherical high-density lipoprotein particle	3	0.01013	APOM, PON1, APOA2	6	0.384939
Gayal	Liver	brown	0.94	GOTERM_CC_DIRECT	GO:0005681	spliceosomal complex	6	0.0160602	DHX8, API5, HNRNPF, DQX1, PPP1R8, CTNNBL1	55	0.534003
Gayal	Liver	brown	0.94	GOTERM_CC_DIRECT	GO:0000974	Prp19 complex	3	0.040059	PLRG1, CRNKL1, CTNNBL1	12	0.992537
Gayal	Liver	brown	0.94	GOTERM_CC_DIRECT	GO:0005788	endoplasmic reticulum lumen	5	0.0454151	ERP44, CALR3, OS9, DNAJB11, SIL1	50	0.992537
Gayal	Liver	brown	0.94	GOTERM_CC_DIRECT	GO:0034361	very-low-density lipoprotein particle	3	0.0465143	APOM, APOA2, APOA5	13	0.992537
Gayal	Liver	brown	0.94	GOTERM_MF_DIRECT	GO:0016787	hydrolase activity	8	0.0227352	IDI1, PRKCSH, DHX58, ENDOD1, ENTPD8, EXOG, GPN2, CPPED1	109	1
Gayal	Liver	brown	0.94	GOTERM_MF_DIRECT	GO:0005543	phospholipid binding	5	0.0304047	APOM, F10, PON1, APOA2, APOA5	46	1
Gayal	Liver	brown	0.94	GOTERM_MF_DIRECT	GO:0030246	carbohydrate binding	7	0.0316468	LGALS4, CALR3, APCS, GALNT16, OS9, ANXA4, MAN2B1	92	1
Gayal	Liver	brown	0.94	GOTERM_MF_DIRECT	GO:0035497	cAMP response element binding	3	0.036957	CREB3L3, CREB3L4, CREB3L1	12	1
Gayal	Liver	brown	0.94	KEGG_PATHWAY	bta01100	Metabolic pathways	58	5.27452e-06	ALAS1, GALNT16, GLDC, TREH, HEXA, NADSYN1, PPCDC, NSDHL, LIPC, GMPPA, GAMT, ACOT8, CERS5, DGAT1, CHPF2, PIPOX, ALG3, MOGS, ALG12, DPM2, B3GNT6, ACOX3, MOCS1, IDI1, ISYNA1, MVK, GALT, AHCY, HAAO, MRI1, HSD17B10, AGPAT2, ACAT2, ADH6, GULO, EXTL1, PMVK, PLCG1, ATP6V1C1, HSD3B7, GCH1, MMAB, CYP51A1, MTHFS, FAH, CYP8B1, DHRS3, AGMAT, EXT1, SQLE, GALE, ETNK2, PAH, POLR3F, PEMT, NAGS, LPIN3, GALK1	1235	0.00107097
Gayal	Liver	brown	0.94	KEGG_PATHWAY	bta04146	Peroxisome	12	1.01513e-05	PRDX5, ACOT8, MVK, PEX6, PRDX1, PMVK, ECI2, PIPOX, PEX10, ACOX3, PEX11G, DECR2	84	0.00107097
Gayal	Liver	brown	0.94	KEGG_PATHWAY	bta00520	Amino sugar and nucleotide sugar metabolism	6	0.00792361	CHIA, GALE, GALT, HEXA, GMPPA, GALK1	48	0.557294
Gayal	Liver	brown	0.94	KEGG_PATHWAY	bta04610	Complement and coagulation cascades	7	0.0124492	F10, F12, SERPINF2, SERPING1, F2, KNG1, CFB	74	0.656694
Gayal	Liver	brown	0.94	KEGG_PATHWAY	bta00900	Terpenoid backbone biosynthesis	4	0.0186975	IDI1, MVK, PMVK, ACAT2	22	0.789035
Gayal	Liver	brown	0.94	KEGG_PATHWAY	bta04962	Vasopressin-regulated water reabsorption	5	0.0312687	DYNC1LI2, CREB3L3, CREB3L4, CREB3L1, RAB11A	46	0.959884
Gayal	Liver	brown	0.94	KEGG_PATHWAY	bta04976	Bile secretion	6	0.0318445	NCEH1, SLC10A1, SLC51B, NR0B2, SLC22A7, SLC9A1	68	0.959884
Gayal	Liver	purple	0.75	GOTERM_BP_DIRECT	GO:0055114	oxidation-reduction process	15	3.84681e-05	MTRR, SORD, HSD17B6, CYP3A5, UGDH, GLUD1, SPR, TDO2, ALDH1B1, CYP11A1, RDH10, FDX1, CAT, TYW1, TDH	316	0.0254659
Gayal	Liver	purple	0.75	GOTERM_BP_DIRECT	GO:0008203	cholesterol metabolic process	4	0.0083999	INSIG2, CYP11A1, FDX1, CAT	34	1
Gayal	Liver	purple	0.75	GOTERM_BP_DIRECT	GO:0045840	positive regulation of mitotic nuclear division	3	0.0162909	IGF2, CD28, EREG	16	1
Gayal	Liver	purple	0.75	GOTERM_BP_DIRECT	GO:0006641	triglyceride metabolic process	3	0.0204385	INSIG2, MTTP, CAT	18	1
Gayal	Liver	purple	0.75	GOTERM_BP_DIRECT	GO:0044332	Wnt signaling pathway involved in dorsal/ventral axis specification	2	0.0245875	FZD5, LRP6	2	1
Gayal	Liver	purple	0.75	GOTERM_BP_DIRECT	GO:0050766	positive regulation of phagocytosis	3	0.0298812	LMAN2, CALR, MBL2	22	1
Gayal	Liver	purple	0.75	GOTERM_BP_DIRECT	GO:0010575	positive regulation of vascular endothelial growth factor production	3	0.0298812	C5, FLT4, BRCA1	22	1
Gayal	Liver	purple	0.75	GOTERM_BP_DIRECT	GO:1903955	positive regulation of protein targeting to mitochondrion	4	0.0397065	DTWD2, FZD5, GLS2, RHOU	61	1
Gayal	Liver	purple	0.75	GOTERM_CC_DIRECT	GO:0005789	endoplasmic reticulum membrane	17	1.7104e-05	LRRC59, SEC24A, RSAD2, RETSAT, INSIG2, MOGAT1, SLC33A1, HSD17B6, CYP3A5, PGRMC1, CNIH1, RDH10, LMAN2, LRAT, TMED7, SEC22B, SEC11A	365	0.00282216
Gayal	Liver	purple	0.75	GOTERM_CC_DIRECT	GO:0031090	organelle membrane	6	0.000111157	LRRC59, PGRMC1, RDH10, HSD17B6, CYP3A5, SEC11A	38	0.00917048
Gayal	Liver	purple	0.75	GOTERM_CC_DIRECT	GO:0005783	endoplasmic reticulum	16	0.00169965	RSAD2, SLC35D1, MTTP, SRD5A3, ALG2, SLC30A1, TMEM97, HACD3, PGRMC1, APMAP, RNF128, POFUT1, AQP11, DNAJB9, P4HB, CBLN3	497	0.0934807
Gayal	Liver	purple	0.75	GOTERM_CC_DIRECT	GO:0016021	integral component of membrane	71	0.00467371	MRS2, MOGAT1, MPV17L, TMEM181, TMEM97, IL1RAP, TMEM47, APMAP, TMED2, LRAT, TMED7, XXYLT1, SLC39A1, UNC5CL, GLCE, SLC30A1, ALG11, SLC35G1, TM4SF4, CGRRF1, EREG, FAM210B, RNF128, CLDN12, AGTR1, CD302, DAGLB, SEC22B, MET, SLC27A2, SLC29A3, LRRC59, GUCY2D, SLC35D1, INSIG2, RHOBTB3, ZDHHC24, DNAJC25, HSD17B11, CYP3A5, SELENOI, TM9SF4, LRP6, DPP4, HSD11B1, SEC14L2, PGRMC1, PGRMC2, MAN2A1, TMEM128, RDH1…	4185	0.15955
Gayal	Liver	purple	0.75	GOTERM_CC_DIRECT	GO:0070062	extracellular exosome	42	0.00483485	RAB3B, STEAP4, TPMT, PROS1, C15H11ORF52, RHOBTB3, C8B, IQGAP2, C8A, RND3, SERPINA5, TXNDC17, PGRMC1, C5, APMAP, MAN2A1, PPCS, CREG1, LMAN2, MAL2, DNAJB9, TMED7, SEC11A, DECR1, TRMT10A, RRM1, IGF2, SORD, GGH, TOM1L1, MINPP1, UGDH, BHMT, PPA1, C29H11ORF54, CAT, CMPK1, SDC1, CALR, P4HB, SMPDL3A, SLC27A2	2162	0.15955
Gayal	Liver	purple	0.75	GOTERM_CC_DIRECT	GO:0005793	endoplasmic reticulum-Golgi intermediate compartment	4	0.0140498	LMAN2, P4HB, TMED7, SEC22B	40	0.38637
Gayal	Liver	purple	0.75	GOTERM_CC_DIRECT	GO:0005739	mitochondrion	20	0.0176397	AGXT2, FASTKD3, MRPL19, MPV17L, CPOX, RMDN2, HACD3, YARS2, RAB32, GLUD1, AMACR, PDP2, ALDH1B1, CYP11A1, ENOSF1, FDX1, CAT, TDH, SLC27A2, DECR1	887	0.415794
Gayal	Liver	purple	0.75	GOTERM_CC_DIRECT	GO:0000139	Golgi membrane	8	0.0207916	SEC24A, CNIH1, SLC35D1, MAN2A1, LMAN2, GLCE, RHOU, SEC22B	217	0.428827
Gayal	Liver	purple	0.75	GOTERM_CC_DIRECT	GO:0009986	cell surface	10	0.026405	DPP4, ABCC2, FZD5, APMAP, LMAN2, AQP11, SDC1, IQGAP2, MET, LRP6	332	0.484092
Gayal	Liver	purple	0.75	GOTERM_CC_DIRECT	GO:0009897	external side of plasma membrane	6	0.0497318	CXCL9, CD28, SDC1, CALR, P4HB, SERPINA5	157	0.820575
Gayal	Liver	purple	0.75	GOTERM_MF_DIRECT	GO:0010181	FMN binding	4	0.000476543	MTRR, CREG1, TYW1, HAO1	13	0.136768
Gayal	Liver	purple	0.75	GOTERM_MF_DIRECT	GO:0020037	heme binding	7	0.00363207	PGRMC1, PGRMC2, TDO2, CYP11A1, CAT, CYP3A5	120	0.521202
Gayal	Liver	purple	0.75	GOTERM_MF_DIRECT	GO:0005537	mannose binding	3	0.0161004	COLEC10, LMAN2, MBL2	16	1
Gayal	Liver	purple	0.75	KEGG_PATHWAY	bta01100	Metabolic pathways	35	8.54505e-06	PI4K2B, CMAS, GLS2, CPOX, HSD17B6, CYP3A5, SELENOI, HSD11B1, NT5E, SPR, TDO2, ALDH1B1, MAN2A1, CYP11A1, PPCS, AMDHD1, RDH10, DBT, RRM1, AGXT2, GLCE, SLC33A1, ALG2, SORD, ALG11, MINPP1, UGDH, GLUD1, BHMT, AMACR, NAT1, ETNK1, CMPK1, GCLM	1235	0.00126467
Gayal	Liver	purple	0.75	KEGG_PATHWAY	bta04610	Complement and coagulation cascades	7	0.000393772	C5, PROS1, C8B, C8A, MBL2, SERPINA5, F5	74	0.0291391
Gayal	Liver	purple	0.75	KEGG_PATHWAY	bta00830	Retinol metabolism	6	0.000787976	RETSAT, RDH10, LRAT, HSD17B6, CYP3A5	56	0.0316302
Gayal	Liver	purple	0.75	KEGG_PATHWAY	bta00140	Steroid hormone biosynthesis	6	0.00085487	HSD11B1, CYP11A1, SRD5A3, HSD17B6, CYP3A5	57	0.0316302
Gayal	Liver	purple	0.75	KEGG_PATHWAY	bta00510	N-Glycan biosynthesis	4	0.026078	MAN2A1, DOLPP1, ALG2, ALG11	49	0.771908
Gayal	Liver	purple	0.75	KEGG_PATHWAY	bta00471	D-Glutamine and D-glutamate metabolism	2	0.0388293	GLUD1, GLS2	3	0.957788
Gayal	Spleen	darkgrey	0.92	GOTERM_BP_DIRECT	GO:0006954	inflammatory response	36	3.24066e-11	PTGER4, CD40, NRROS, CSF1, PTGER2, C5AR1, PTAFR, LY96, NLRC4, AIF1, PYCARD, CCL5, CCL4, HRH4, C3AR1, NLRP3, CCL2, TNFRSF8, CCR7, CCR5, TNFRSF4, CCR4, CCR1, TICAM2, TGFB1, SPHK1, F2R, CD180, CYBA, NFKB1, BMP2, CD40LG, TNFSF4, TLR9, TLR6, TLR2	215	7.27205e-08
Gayal	Spleen	darkgrey	0.92	GOTERM_BP_DIRECT	GO:0071222	cellular response to lipopolysaccharide	14	1.23799e-05	XBP1, TICAM2, GFI1, CD180, HMGB2, LY96, NFKB1, PYCARD, TNIP2, TNFSF4, PAF1, NLRP3, STAP1, CCR5	70	0.0138902
Gayal	Spleen	darkgrey	0.92	GOTERM_BP_DIRECT	GO:0006955	immune response	25	3.88158e-05	CD40, NRROS, CXCR5, TNFAIP3, FASLG, TNF, CCL2, TNFRSF8, CTSH, CCR7, CCR6, CCR5, TNFRSF4, CCR4, CCR1, TNFSF14, OSM, CD40LG, TNFSF4, IL1B, BPI, TNFSF8, LTB, MAP3K14, BOLA-DMB	215	0.0290342
Gayal	Spleen	darkgrey	0.92	GOTERM_BP_DIRECT	GO:0006919	activation of cysteine-type endopeptidase activity involved in apoptotic process	10	0.000149387	CASP9, PYCARD, F2R, NLRP3, CTSH, FASLG, PDCD2, NLRC4, TNF, SENP1	45	0.0838062
Gayal	Spleen	darkgrey	0.92	GOTERM_BP_DIRECT	GO:0032729	positive regulation of interferon-gamma production	9	0.000196717	SASH3, PYCARD, TICAM2, TNFSF4, LTA, SLAMF6, CD226, TNF, IL12RB2	37	0.0882868
Gayal	Spleen	darkgrey	0.92	GOTERM_BP_DIRECT	GO:0045087	innate immune response	24	0.000239919	C1QB, NRROS, TICAM2, CSF1, HMGB2, LY96, CYBA, TYK2, NLRC4, NFKB1, JCHAIN, PYCARD, ELF4, TRIM35, TLR9, BTK, TRIM13, NLRP3, SDHAF4, TRIM59, TLR6, TNFAIP8L2, SERINC5, TLR2	227	0.0897297
Gayal	Spleen	darkgrey	0.92	GOTERM_BP_DIRECT	GO:0010759	positive regulation of macrophage chemotaxis	5	0.000690105	CSF1, CCL5, C5AR1, C3AR1, CCL2	10	0.214417
Gayal	Spleen	darkgrey	0.92	GOTERM_BP_DIRECT	GO:0072540	T-helper 17 cell lineage commitment	4	0.000850886	IRF4, SLAMF6, LY9, BATF	5	0.214417
Gayal	Spleen	darkgrey	0.92	GOTERM_BP_DIRECT	GO:0007067	mitotic nuclear division	14	0.000859962	TIPIN, ERCC6L, CENPW, SETDB2, RPS6, SKA3, SKA1, CCNB2, ASPM, WEE1, MIS18A, TADA3, MCMBP, SPC24	105	0.214417
Gayal	Spleen	darkgrey	0.92	GOTERM_BP_DIRECT	GO:0051301	cell division	17	0.00119866	RB1, TIPIN, ERCC6L, UBE2C, CDCA5, SKA3, SKA1, NCAPH, AURKA, CCNB2, ASPM, CCND3, MIS18A, CCND2, CENPJ, MCMBP, SPC24	150	0.26898
Gayal	Spleen	darkgrey	0.92	GOTERM_BP_DIRECT	GO:0006935	chemotaxis	9	0.00142803	CCR1, XCR1, PTAFR, CXCR5, CXCR4, CCR7, CCR6, CCR5, CCR4	49	0.291317
Gayal	Spleen	darkgrey	0.92	GOTERM_BP_DIRECT	GO:0032755	positive regulation of interleukin-6 production	8	0.00185814	PYCARD, TICAM2, TNFSF4, TLR9, CYBA, IL6R, TNF, TLR2	40	0.347472
Gayal	Spleen	darkgrey	0.92	GOTERM_BP_DIRECT	GO:0048661	positive regulation of smooth muscle cell proliferation	6	0.00203902	BMP4, CCL5, HMOX1, IL6R, AIF1, TNF	21	0.347833
Gayal	Spleen	darkgrey	0.92	GOTERM_BP_DIRECT	GO:0007169	transmembrane receptor protein tyrosine kinase signaling pathway	10	0.00217008	DOK1, DOK2, CSF1, FLT3, NTRK3, NTF3, BTK, STAP1, TYK2, ROR2	64	0.347833
Gayal	Spleen	darkgrey	0.92	GOTERM_BP_DIRECT	GO:0050729	positive regulation of inflammatory response	8	0.00248762	PTGER4, TNFSF4, CCL5, CCL4, TLR9, CCL2, TNF, TLR2	42	0.372149
Gayal	Spleen	darkgrey	0.92	GOTERM_BP_DIRECT	GO:0071407	cellular response to organic cyclic compound	7	0.00319786	BMP2, P2RY6, TGFB1, CCL5, RGS20, CCL2, PAK2	33	0.4485
Gayal	Spleen	darkgrey	0.92	GOTERM_BP_DIRECT	GO:0032735	positive regulation of interleukin-12 production	5	0.00374613	CD40, CD40LG, TNFSF4, TLR9, CCR7	15	0.467017
Gayal	Spleen	darkgrey	0.92	GOTERM_BP_DIRECT	GO:0048535	lymph node development	5	0.00374613	TGFB1, LTA, CXCR5, LTB, IL7R	15	0.467017
Gayal	Spleen	darkgrey	0.92	GOTERM_BP_DIRECT	GO:0045944	positive regulation of transcription from RNA polymerase II promoter	41	0.00484445	RB1, CD40, RNASEL, ZBTB49, HMGB2, GABPB1, CD3D, TNF, NPAS2, IRF2BPL, RPS6KA4, RPS6KA5, GALR1, E2F1, NLRP3, MTA2, EOMES, XBP1, TGFB1, NOG, OSM, TET1, FOS, ELL3, NFKB1, BATF, SENP1, ELF1, BMP2, GDNF, SMO, TNIP2, TLR9, PAF1, TNFSF8, ITGB1BP1, CRLF3, TP53, RBMX, OGT, SKAP1	580	0.56289
Gayal	Spleen	darkgrey	0.92	GOTERM_BP_DIRECT	GO:0071260	cellular response to mechanical stimulus	7	0.00501684	PTGER4, CD40, TNFSF14, TNFRSF8, BAK1, MAP3K14, NFKB1	36	0.56289
Gayal	Spleen	darkgrey	0.92	GOTERM_BP_DIRECT	GO:0031663	lipopolysaccharide-mediated signaling pathway	6	0.00759285	TGFB1, CCL5, PTAFR, LY96, CCL2, TNF	28	0.789173
Gayal	Spleen	darkgrey	0.92	GOTERM_BP_DIRECT	GO:0051092	positive regulation of NF-kappaB transcription factor activity	11	0.00773699	PYCARD, CD40, CD40LG, RPS6KA5, SPHK1, TRAF5, TRIM13, NLRP3, NLRC4, TNF, TLR2	91	0.789173
Gayal	Spleen	darkgrey	0.92	GOTERM_BP_DIRECT	GO:0050710	negative regulation of cytokine secretion	4	0.00861849	SRGN, PTGER4, TNFSF4, LRRC32	10	0.840865
Gayal	Spleen	darkgrey	0.92	GOTERM_BP_DIRECT	GO:0002925	positive regulation of humoral immune response mediated by circulating immunoglobulin	3	0.0114507	FCER2, LTA, TNF	4	0.998665
Gayal	Spleen	darkgrey	0.92	GOTERM_BP_DIRECT	GO:0032496	response to lipopolysaccharide	10	0.0122037	PTGER4, CD96, CD40, PTGER2, F2R, HMGB2, TNFRSF8, CCR7, TNFRSF4, IL12RB2	83	0.998665
Gayal	Spleen	darkgrey	0.92	GOTERM_BP_DIRECT	GO:0009615	response to virus	7	0.0134311	URI1, TNFSF4, CCL5, TBX21, ZC3HAV1, PIM2, TNF	44	0.998665
Gayal	Spleen	darkgrey	0.92	GOTERM_BP_DIRECT	GO:0070098	chemokine-mediated signaling pathway	7	0.0134311	CX3CR1, CCL5, CCL4, CCL2, CXCR4, CCR7, CCR5	44	0.998665
Gayal	Spleen	darkgrey	0.92	GOTERM_BP_DIRECT	GO:0043408	regulation of MAPK cascade	7	0.0134311	BMP4, GDF10, BMP2, TGFB1, MYOC, HRH4, GRB2	44	0.998665
Gayal	Spleen	darkgrey	0.92	GOTERM_BP_DIRECT	GO:0007204	positive regulation of cytosolic calcium ion concentration	8	0.0136591	PTGER4, GNA15, GALR1, PTGER2, F2R, HRH4, C5AR1, C3AR1	57	0.998665
Gayal	Spleen	darkgrey	0.92	GOTERM_BP_DIRECT	GO:0070374	positive regulation of ERK1 and ERK2 cascade	13	0.0143701	CD74, TGFB1, C5AR1, F2R, HCRTR1, BMP4, PYCARD, BMP2, CCL5, GPR183, CCL4, CCL2, SPRY2	130	0.998665
Gayal	Spleen	darkgrey	0.92	GOTERM_BP_DIRECT	GO:0007076	mitotic chromosome condensation	4	0.0147732	CDCA5, NUSAP1, NCAPH, SMC2	12	0.998665
Gayal	Spleen	darkgrey	0.92	GOTERM_BP_DIRECT	GO:0071158	positive regulation of cell cycle arrest	5	0.0156395	TGFB1, CRLF3, TP53, RRP8, CDK5R1	22	0.998665
Gayal	Spleen	darkgrey	0.92	GOTERM_BP_DIRECT	GO:0007059	chromosome segregation	7	0.0165292	CENPW, MIS18A, SETDB2, HJURP, KIF11, SKA3, SKA1	46	0.998665
Gayal	Spleen	darkgrey	0.92	GOTERM_BP_DIRECT	GO:0030218	erythrocyte differentiation	6	0.0172344	BMP4, HSPA9, KMT2E, CASP3, FLVCR1, DNASE2	34	0.998665
Gayal	Spleen	darkgrey	0.92	GOTERM_BP_DIRECT	GO:0060326	cell chemotaxis	7	0.018249	C5AR1, HMGB2, C3AR1, RHOG, CCL2, ELMO2, EPHB1	47	0.998665
Gayal	Spleen	darkgrey	0.92	GOTERM_BP_DIRECT	GO:0031584	activation of phospholipase D activity	3	0.0185172	GNA13, CCL5, ARF6	5	0.998665
Gayal	Spleen	darkgrey	0.92	GOTERM_BP_DIRECT	GO:0051023	regulation of immunoglobulin secretion	3	0.0185172	CD40, CD40LG, TNF	5	0.998665
Gayal	Spleen	darkgrey	0.92	GOTERM_BP_DIRECT	GO:0032760	positive regulation of tumor necrosis factor production	6	0.019383	SASH3, CD2, PYCARD, TLR9, LY96, CYBA	35	0.998665
Gayal	Spleen	darkgrey	0.92	GOTERM_BP_DIRECT	GO:0001558	regulation of cell growth	6	0.0217001	RB1, URI1, ESM1, HTRA1, TMC8, KAZALD1	36	0.998665
Gayal	Spleen	darkgrey	0.92	GOTERM_BP_DIRECT	GO:0010165	response to X-ray	4	0.0228612	BLM, MSH2, XRCC2, TP53	14	0.998665
Gayal	Spleen	darkgrey	0.92	GOTERM_BP_DIRECT	GO:0002224	toll-like receptor signaling pathway	4	0.0228612	CD180, TLR9, TLR6, TLR2	14	0.998665
Gayal	Spleen	darkgrey	0.92	GOTERM_BP_DIRECT	GO:0009611	response to wounding	5	0.0243238	TGFB1, F2R, CCL2, VASH1, GRIN2C	25	0.998665
Gayal	Spleen	darkgrey	0.92	GOTERM_BP_DIRECT	GO:0071479	cellular response to ionizing radiation	5	0.0243238	BLM, FIGNL1, RAD1, GRB2, TP53	25	0.998665
Gayal	Spleen	darkgrey	0.92	GOTERM_BP_DIRECT	GO:0034162	toll-like receptor 9 signaling pathway	3	0.0269534	TNIP2, UNC93B1, TLR9	6	0.998665
Gayal	Spleen	darkgrey	0.92	GOTERM_BP_DIRECT	GO:0071897	DNA biosynthetic process	4	0.0276399	POLD3, POLA2, POLG2, TK1	15	0.998665
Gayal	Spleen	darkgrey	0.92	GOTERM_BP_DIRECT	GO:0032753	positive regulation of interleukin-4 production	4	0.0276399	SASH3, CD40LG, TNFSF4, NLRP3	15	0.998665
Gayal	Spleen	darkgrey	0.92	GOTERM_BP_DIRECT	GO:0071380	cellular response to prostaglandin E stimulus	4	0.0276399	PTGER4, P2RY6, TNFSF4, PTGER2	15	0.998665
Gayal	Spleen	darkgrey	0.92	GOTERM_BP_DIRECT	GO:0090026	positive regulation of monocyte chemotaxis	4	0.0276399	CCR1, CCL5, CCL2, AIF1	15	0.998665
Gayal	Spleen	darkgrey	0.92	GOTERM_BP_DIRECT	GO:0043491	protein kinase B signaling	5	0.0277513	CD40, TGFB1, CCL5, CCL2, TNF	26	0.998665
Gayal	Spleen	darkgrey	0.92	GOTERM_BP_DIRECT	GO:0030335	positive regulation of cell migration	12	0.0283141	BMP2, TGFB1, MYOC, SPHK1, ARHGEF39, F2R, NTF3, SEMA4C, SNAI1, CTSH, ROR2, RHOD	127	0.998665
Gayal	Spleen	darkgrey	0.92	GOTERM_BP_DIRECT	GO:0043123	positive regulation of I-kappaB kinase/NF-kappaB signaling	12	0.0283141	CD40, TICAM2, TNIP2, TRADD, IL1B, F2R, TRAF5, TRIM13, HMOX1, FASLG, TLR6, MAP3K14	127	0.998665
Gayal	Spleen	darkgrey	0.92	GOTERM_BP_DIRECT	GO:0006605	protein targeting	4	0.0329063	YWHAB, AKAP5, YWHAZ, RHOD	16	0.998665
Gayal	Spleen	darkgrey	0.92	GOTERM_BP_DIRECT	GO:0050918	positive chemotaxis	4	0.0329063	BMP4, CCL5, NTF3, HMGB2	16	0.998665
Gayal	Spleen	darkgrey	0.92	GOTERM_BP_DIRECT	GO:0045184	establishment of protein localization	5	0.0354286	RCC2, AKAP4, USH2A, CEP55, HINFP	28	0.998665
Gayal	Spleen	darkgrey	0.92	GOTERM_BP_DIRECT	GO:0051451	myoblast migration	3	0.0366219	SMO, PLEKHO1, ITGB1BP1	7	0.998665
Gayal	Spleen	darkgrey	0.92	GOTERM_BP_DIRECT	GO:0051770	positive regulation of nitric-oxide synthase biosynthetic process	3	0.0366219	FCER2, TLR9, CCL2	7	0.998665
Gayal	Spleen	darkgrey	0.92	GOTERM_BP_DIRECT	GO:0048873	homeostasis of number of cells within a tissue	5	0.0396825	SASH3, CSF1, SMO, F2R, CD7	29	0.998665
Gayal	Spleen	darkgrey	0.92	GOTERM_BP_DIRECT	GO:0032733	positive regulation of interleukin-10 production	4	0.0448772	SASH3, CD40LG, TNFSF4, TLR9	18	0.998665
Gayal	Spleen	darkgrey	0.92	GOTERM_BP_DIRECT	GO:0001649	osteoblast differentiation	9	0.0471201	BMP4, GDF10, BMP2, SMO, MYOC, FIGNL1, NOG, SNAI1, RBMX	89	0.998665
Gayal	Spleen	darkgrey	0.92	GOTERM_BP_DIRECT	GO:0034501	protein localization to kinetochore	3	0.0473948	MTBP, CHAMP1, BUB1B	8	0.998665
Gayal	Spleen	darkgrey	0.92	GOTERM_BP_DIRECT	GO:0045824	negative regulation of innate immune response	3	0.0473948	TRAFD1, TNFAIP3, NMI	8	0.998665
Gayal	Spleen	darkgrey	0.92	GOTERM_BP_DIRECT	GO:1901214	regulation of neuron death	3	0.0473948	CCL5, SARM1, EPHB1	8	0.998665
Gayal	Spleen	darkgrey	0.92	GOTERM_BP_DIRECT	GO:0007265	Ras protein signal transduction	5	0.0490237	RB1, DOK1, DOK2, DOK3, TP53	31	0.998665
Gayal	Spleen	darkgrey	0.92	GOTERM_CC_DIRECT	GO:0009897	external side of plasma membrane	20	6.21049e-05	CD74, CD40, TNFRSF13B, CXCR5, FASLG, TNF, CD79B, CD2, FCER2, CD79A, CD40LG, CD5, CD19, CD226, CCR7, CD69, IL7R, CCR5, CCR4, IL12RB2	157	0.0261462
Gayal	Spleen	darkgrey	0.92	GOTERM_CC_DIRECT	GO:0005737	cytoplasm	176	0.000173902	ERCC6L, ANKRD13D, TONSL, HJURP, MKI67, AQP3, RRP8, SMC2, NIPAL4, RGS4, PYCARD, FAM110A, RPS6KA4, ENDOV, CCND3, RPS6KA5, EME1, NUSAP1, PIM2, FBXO5, IER2, ANKRD13A, RNF111, TGM3, CD96, HARBI1, SSUH2, VPS33B, VASH1, MAPK8IP2, RUNX3, SGO1, VMAC, DOK1, DOK3, POLG2, BIN2, ELMO1, FSCN1, KCTD11, HECA, TP53, SNRPA, SKAP1, PSMD10, URI1, BLM, RNASEH2A, KCNE3, GSTCD, CDCA5, CDCA7, MTMR9, ARHGAP15, SKA3, SKA1…	3109	0.0366064
Gayal	Spleen	darkgrey	0.92	GOTERM_CC_DIRECT	GO:0005634	nucleus	157	0.00213216	RB1, ZNF296, UBXN2B, ANKRD33, HJURP, IFI35, GABPB1, AQP3, RGS4, PYCARD, RPS6KA4, CCND3, RPS6KA5, SESN3, EME1, RAVER1, FBXO5, AP5S1, ZNF202, RNF111, EOMES, TIPIN, HARBI1, RPS6, RUNX3, RSBN1, SGO1, DOK1, ZNF319, BTK, TCEANC2, HECA, TP53, SKAP1, PSMD10, ZNF276, URI1, BLM, TSHZ3, CDCA4, CDCA5, CDCA7, ZC3HAV1, NPAS2, CCNB2, BRIP1, PRDX4, PDCD11, STK36, FIGNL1, NLRP3, MCMBP, STAP1, HMOX1, HIVEP3, CBX8,…	2873	0.290838
Gayal	Spleen	darkgrey	0.92	GOTERM_CC_DIRECT	GO:0005764	lysosome	15	0.00375248	CD74, NAPSA, VPS33B, ARRDC3, RNASE6, CXCR4, ZC3HAV1, CTSO, IL1B, TLR9, CTSH, DNASE2, AP5S1, CTSB, ITM2C	141	0.290838
Gayal	Spleen	darkgrey	0.92	GOTERM_CC_DIRECT	GO:0005876	spindle microtubule	7	0.00388747	SPAG5, NUSAP1, KIF11, NLRC4, SKA3, SKA1, AURKA	35	0.290838
Gayal	Spleen	darkgrey	0.92	GOTERM_CC_DIRECT	GO:0005730	nucleolus	42	0.00414496	DCLRE1A, BLM, FEN1, DDX27, SF3B3, PINX1, HMGB2, HJURP, CDCA8, NOLC1, MKI67, RPL10A, RRP8, SMC2, PYCARD, SNAPC5, ENDOV, CCND2, PDCD11, NKRF, NUSAP1, SPG11, RNF111, CTSB, HSPA9, RPS7, CCDC137, RPS6, ARID3A, RRP1B, URB1, SENP3, ELL3, WEE1, BHLHE40, GEMIN4, GRB2, CDK12, TP53, VPS25, SNRPA, SPC24	605	0.290838
Gayal	Spleen	darkgrey	0.92	GOTERM_CC_DIRECT	GO:0000778	condensed nuclear chromosome kinetochore	3	0.0109546	MIS18BP1, BUB1B, NDC80	4	0.576484
Gayal	Spleen	darkgrey	0.92	GOTERM_CC_DIRECT	GO:0072559	NLRP3 inflammasome complex	3	0.0109546	GSDMD, PYCARD, NLRP3	4	0.576484
Gayal	Spleen	darkgrey	0.92	GOTERM_CC_DIRECT	GO:0000777	condensed chromosome kinetochore	6	0.024641	CENPU, ERCC6L, CHAMP1, HJURP, CENPM, SPC24	38	1
Gayal	Spleen	darkgrey	0.92	GOTERM_CC_DIRECT	GO:0000940	condensed chromosome outer kinetochore	3	0.0258206	BUB1B, SKA3, SKA1	6	1
Gayal	Spleen	darkgrey	0.92	GOTERM_CC_DIRECT	GO:0016020	membrane	53	0.0278368	RPLP0, MAST1, LOXL4, KIF11, CHTF18, RPL10A, MKI67, CYB5D2, KIF15, NIPAL4, CCND3, CEP55, SLC30A7, RPS7, RPS6, ARHGAP45, RILPL2, MSH2, IRF4, ORAI3, GEMIN4, LTA, MCM3, GEMIN5, ELMO2, PLEKHO1, BPI, ASPHD2, HECA, RAB38, LTB, KHDRBS1, DDX6, MYCBP2, AKAP5, JAKMIP1, ARHGAP15, NCAPH, RASGRP4, UGCG, ORC6, RPL15, MTA2, REM2, SEMA4C, DDHD2, NDC80, GZMM, ABI3, CNOT1, PAF1, RBMX, CDK5R1	902	1
Gayal	Spleen	darkgrey	0.92	GOTERM_CC_DIRECT	GO:0005615	extracellular space	55	0.031919	ITGAM, CSF1, SERPINE2, HMGB2, LOXL4, FASLG, ELFN2, TNF, IRF2BPL, CTSO, CTSH, CTSB, IFNAR2, SRGN, NCOA5, MYOC, NOG, TMC8, VASH1, MMP9, MTHFD2, IL1B, LTA, BPI, DNAJC9, VWA2, LTB, NRN1, GSTP1, LY96, RETN, CST3, CCL5, ALOX5, CCL4, CCL2, LRIG3, CD59, GDF10, NAPSA, TGFB1, TNFSF14, SEMA4C, OSM, MANF, BMP4, BMP2, TG, CD40LG, TCN1, CNOT1, TNFSF4, TGFBI, CDK13, RBMX	950	1
Gayal	Spleen	darkgrey	0.92	GOTERM_CC_DIRECT	GO:0005694	chromosome	6	0.0362185	BLM, SMCHD1, DDX27, CCDC137, SETDB2, NUSAP1	42	1
Gayal	Spleen	darkgrey	0.92	GOTERM_CC_DIRECT	GO:0072687	meiotic spindle	3	0.0454636	ASPM, BORA, AURKA	8	1
Gayal	Spleen	darkgrey	0.92	GOTERM_CC_DIRECT	GO:0043020	NADPH oxidase complex	3	0.0454636	NCF1, NCF4, CYBA	8	1
Gayal	Spleen	darkgrey	0.92	GOTERM_CC_DIRECT	GO:0000775	chromosome, centromeric region	5	0.0457306	SGO1, MIS18A, HJURP, CDCA8, MKI67	31	1
Gayal	Spleen	darkgrey	0.92	GOTERM_CC_DIRECT	GO:0000776	kinetochore	7	0.0478608	SGO1, MTBP, CENPW, SPAG5, PINX1, SKA3, NUP160	60	1
Gayal	Spleen	darkgrey	0.92	GOTERM_MF_DIRECT	GO:0016493	C-C chemokine receptor activity	5	0.00164715	CCR1, CCR7, CCR6, CCR5, CCR4	13	0.980054
Gayal	Spleen	darkgrey	0.92	GOTERM_MF_DIRECT	GO:0046982	protein heterodimerization activity	12	0.00709112	XBP1, POLA2, NRN1, BCL2A1, BHLHE40, TAF8, CYBA, BAK1, FOS, TP53, CD3D, SMC2	111	1
Gayal	Spleen	darkgrey	0.92	GOTERM_MF_DIRECT	GO:0003887	DNA-directed DNA polymerase activity	5	0.0146096	POLD3, POLA2, POLG2, POLM, POLH	23	1
Gayal	Spleen	darkgrey	0.92	GOTERM_MF_DIRECT	GO:0003684	damaged DNA binding	7	0.0149039	DCLRE1B, DCLRE1A, MSH2, HMGB2, RAD1, TP53, POLH	48	1
Gayal	Spleen	darkgrey	0.92	GOTERM_MF_DIRECT	GO:0045028	G-protein coupled purinergic nucleotide receptor activity	4	0.0191578	P2RY10, P2RY6, GPR34, PTAFR	14	1
Gayal	Spleen	darkgrey	0.92	GOTERM_MF_DIRECT	GO:0000400	four-way junction DNA binding	4	0.0191578	RAD51C, MSH2, XRCC2, HMGB2	14	1
Gayal	Spleen	darkgrey	0.92	GOTERM_MF_DIRECT	GO:0004175	endopeptidase activity	5	0.0195356	NAPSA, APH1B, CTSH, SENP3, SENP1	25	1
Gayal	Spleen	darkgrey	0.92	GOTERM_MF_DIRECT	GO:0005057	receptor signaling protein activity	4	0.0232123	DOK1, DOK2, CD19, TRAIP	15	1
Gayal	Spleen	darkgrey	0.92	GOTERM_MF_DIRECT	GO:0005164	tumor necrosis factor receptor binding	3	0.0237644	CD40LG, LTA, TNF	6	1
Gayal	Spleen	darkgrey	0.92	GOTERM_MF_DIRECT	GO:0016176	superoxide-generating NADPH oxidase activator activity	3	0.0323518	NCF1, SH3PXD2B, NCF4	7	1
Gayal	Spleen	darkgrey	0.92	GOTERM_MF_DIRECT	GO:0003697	single-stranded DNA binding	7	0.037263	CTC1, BLM, RAD51C, MSH2, XRCC2, HMGB2, JCHAIN	59	1
Gayal	Spleen	darkgrey	0.92	GOTERM_MF_DIRECT	GO:0008233	peptidase activity	4	0.037929	SPCS2, NAPSA, ESPL1, SERPINE2	18	1
Gayal	Spleen	darkgrey	0.92	KEGG_PATHWAY	bta04060	Cytokine-cytokine receptor interaction	35	5.25101e-12	CX3CR1, CD40, CSF3R, CSF1, TNFRSF13B, CXCR5, CXCR4, FASLG, CSF2RB, TNF, CCL5, CCL4, TNFRSF17, CCL2, TNFRSF8, CCR7, CCR6, CCR5, TNFRSF4, CCR4, IL6R, IL12RB2, IFNAR2, CCR1, XCR1, TGFB1, TNFSF14, OSM, CD40LG, TNFSF4, IL1B, LTA, TNFSF8, LTB, IL7R	218	1.00819e-09
Gayal	Spleen	darkgrey	0.92	KEGG_PATHWAY	bta04064	NF-kappa B signaling pathway	17	5.18972e-07	CD40, TICAM2, BCL2A1, TNFSF14, TRADD, TNFAIP3, LY96, TNF, NFKB1, CD40LG, IL1B, TRAF5, CCL4, LTA, BTK, LTB, MAP3K14	91	3.8768e-05
Gayal	Spleen	darkgrey	0.92	KEGG_PATHWAY	bta04640	Hematopoietic cell lineage	17	6.05751e-07	CSF3R, ITGAM, CSF1, ITGA4, FLT3, CD3G, TNF, CD3D, CD2, FCER2, CD5, IL1B, CD19, CD7, CD59, IL7R, IL6R	92	3.8768e-05
Gayal	Spleen	darkgrey	0.92	KEGG_PATHWAY	bta04110	Cell cycle	19	2.14206e-06	RB1, TGFB1, ANAPC7, YWHAB, BUB1B, TTK, YWHAZ, CCNB2, WEE1, CCND3, DBF4, RBL1, ORC6, CCND2, ESPL1, E2F1, MCM3, SKP2, TP53	125	0.000102819
Gayal	Spleen	darkgrey	0.92	KEGG_PATHWAY	bta04668	TNF signaling pathway	17	5.46042e-06	CSF1, TRADD, TNFAIP3, FOS, TNF, MMP9, NFKB1, RPS6KA4, CASP7, RPS6KA5, CCL5, IL1B, CASP3, TRAF5, LTA, CCL2, MAP3K14	108	0.00020968
Gayal	Spleen	darkgrey	0.92	KEGG_PATHWAY	bta05340	Primary immunodeficiency	10	8.66712e-06	CD79A, CD40, CD40LG, TNFRSF13B, CD19, RFXAP, BTK, TAP1, IL7R, CD3D	36	0.000269511
Gayal	Spleen	darkgrey	0.92	KEGG_PATHWAY	bta05133	Pertussis	14	9.82591e-06	C1QB, ITGAM, TICAM2, LY96, FOS, TNF, NFKB1, PYCARD, CASP7, IL1B, IRF1, CASP3, NLRP3, C1QC	77	0.000269511
Gayal	Spleen	darkgrey	0.92	KEGG_PATHWAY	bta05140	Leishmaniasis	13	2.14182e-05	MARCKSL1, TGFB1, ITGAM, NCF1, ITGA4, NCF4, CYBA, FOS, TNF, NFKB1, IL1B, BOLA-DMB, TLR2	71	0.000514037
Gayal	Spleen	darkgrey	0.92	KEGG_PATHWAY	bta05142	Chagas disease (American trypanosomiasis)	16	4.56093e-05	C1QB, TGFB1, FASLG, CD3G, FOS, TNF, CD3D, NFKB1, GNA15, CCL5, IL1B, TLR9, CCL2, TLR6, C1QC, TLR2	114	0.000972999
Gayal	Spleen	darkgrey	0.92	KEGG_PATHWAY	bta05168	Herpes simplex infection	21	7.00388e-05	IFNAR2, CD74, RNASEL, TNFSF14, TAP1, FASLG, TYK2, FOS, TNF, NFKB1, CCL5, IL1B, CASP3, TRAF5, LTA, TLR9, CCL2, SKP2, TP53, BOLA-DMB, TLR2	190	0.00134475
Gayal	Spleen	darkgrey	0.92	KEGG_PATHWAY	bta04210	Apoptosis	11	0.000157093	CASP9, DFFB, CASP7, TRADD, CASP3, FASLG, CSF2RB, TP53, MAP3K14, TNF, NFKB1	62	0.00263653
Gayal	Spleen	darkgrey	0.92	KEGG_PATHWAY	bta04621	NOD-like receptor signaling pathway	10	0.000164783	PYCARD, CCL5, IL1B, CARD6, NLRP3, CCL2, TNFAIP3, NLRC4, TNF, NFKB1	51	0.00263653
Gayal	Spleen	darkgrey	0.92	KEGG_PATHWAY	bta05134	Legionellosis	10	0.000394431	CASP9, PYCARD, CASP7, ITGAM, CASP3, IL1B, NLRC4, TNF, NFKB1, TLR2	57	0.00582544
Gayal	Spleen	darkgrey	0.92	KEGG_PATHWAY	bta05150	Staphylococcus aureus infection	10	0.000513485	C1QB, CFD, ITGAM, SELPLG, C5AR1, PTAFR, C3AR1, ITGAL, BOLA-DMB, C1QC	59	0.00704208
Gayal	Spleen	darkgrey	0.92	KEGG_PATHWAY	bta05161	Hepatitis B	16	0.000840027	RB1, TGFB1, TICAM2, YWHAB, FASLG, FOS, YWHAZ, TNF, MMP9, NFKB1, CASP9, CASP3, E2F1, GRB2, TP53, TLR2	148	0.0107523
Gayal	Spleen	darkgrey	0.92	KEGG_PATHWAY	bta04620	Toll-like receptor signaling pathway	13	0.000964148	IFNAR2, CD40, TICAM2, LY96, FOS, TNF, NFKB1, CCL5, IL1B, CCL4, TLR9, TLR6, TLR2	105	0.0115698
Gayal	Spleen	darkgrey	0.92	KEGG_PATHWAY	bta05144	Malaria	9	0.00112443	CD40, CD40LG, TGFB1, IL1B, TLR9, CCL2, ITGAL, TNF, TLR2	53	0.0126994
Gayal	Spleen	darkgrey	0.92	KEGG_PATHWAY	bta04672	Intestinal immune network for IgA production	9	0.00144101	CD40, CD40LG, TGFB1, TNFRSF13B, ITGA4, TNFRSF17, CXCR4, MAP3K14, BOLA-DMB	55	0.0153708
Gayal	Spleen	darkgrey	0.92	KEGG_PATHWAY	bta05145	Toxoplasmosis	13	0.0018347	CD40, TGFB1, LY96, TYK2, TNF, NFKB1, CASP9, CD40LG, ALOX5, CASP3, CCR5, BOLA-DMB, TLR2	113	0.0185401
Gayal	Spleen	darkgrey	0.92	KEGG_PATHWAY	bta05169	Epstein-Barr virus infection	13	0.00265048	RB1, CD40, TRADD, TNFAIP3, TYK2, ITGAL, NFKB1, FCER2, CD19, TRAF5, SKP2, TP53, MAP3K14	118	0.0248709
Gayal	Spleen	darkgrey	0.92	KEGG_PATHWAY	bta04380	Osteoclast differentiation	14	0.00272026	IFNAR2, TGFB1, CSF1, NCF1, NCF4, CYBA, TYK2, FOS, TNF, NFKB1, IL1B, BTK, GRB2, MAP3K14	134	0.0248709
Gayal	Spleen	darkgrey	0.92	KEGG_PATHWAY	bta04062	Chemokine signaling pathway	17	0.00303354	CX3CR1, CCR1, XCR1, NCF1, CXCR5, CXCR4, NFKB1, CCL5, CCL4, ELMO1, CCL2, GRB2, CCR7, CCR6, CCR5, CCR4, CCL26	185	0.0264745
Gayal	Spleen	darkgrey	0.92	KEGG_PATHWAY	bta05162	Measles	14	0.00398392	IFNAR2, TNFAIP3, FASLG, CD3G, TYK2, CD3D, NFKB1, DOK1, CCND3, CCND2, IL1B, TLR9, TP53, TLR2	140	0.0332571
Gayal	Spleen	darkgrey	0.92	KEGG_PATHWAY	bta05323	Rheumatoid arthritis	11	0.00460014	TGFB1, CSF1, CCL5, IL1B, CCL2, LTB, FOS, ITGAL, TNF, BOLA-DMB, TLR2	95	0.0368011
Gayal	Spleen	darkgrey	0.92	KEGG_PATHWAY	bta05166	HTLV-I infection	21	0.00520177	RB1, CD40, XBP1, TGFB1, ANAPC7, BUB1B, CD3G, FOS, ITGAL, TNF, CD3D, NFKB1, POLD3, CCND3, CCND2, E2F1, LTA, MSX1, TP53, MAP3K14, BOLA-DMB	267	0.0399496
Gayal	Spleen	darkgrey	0.92	KEGG_PATHWAY	bta05152	Tuberculosis	16	0.00601297	HSPA9, CD74, TGFB1, ITGAM, SPHK1, TRADD, TNF, NFKB1, CASP9, IL1B, CASP3, RFXAP, TLR9, TLR6, BOLA-DMB, TLR2	181	0.0444035
Gayal	Spleen	darkgrey	0.92	KEGG_PATHWAY	bta04662	B cell receptor signaling pathway	9	0.00665145	CD79B, CD79A, CD72, INPP5D, CD19, BTK, GRB2, FOS, NFKB1	70	0.0472992
Gayal	Spleen	darkgrey	0.92	KEGG_PATHWAY	bta05200	Pathways in cancer	26	0.0168805	PTGER4, RB1, CSF3R, FLT3, PTGER2, CXCR4, FASLG, RASGRP4, GNA13, CASP9, CASP3, E2F1, SKP2, TGFB1, F2R, FOS, MMP9, NFKB1, BMP4, BMP2, LPAR5, SMO, MSH2, TRAF5, GRB2, TP53	398	0.115752
Gayal	Spleen	darkgrey	0.92	KEGG_PATHWAY	bta05321	Inflammatory bowel disease (IBD)	8	0.0215853	TGFB1, IL1B, TBX21, TNF, BOLA-DMB, NFKB1, IL12RB2, TLR2	70	0.142909
Gayal	Spleen	darkgrey	0.92	KEGG_PATHWAY	bta04115	p53 signaling pathway	8	0.023154	CASP9, CCNB2, CCND3, CCND2, SESN3, CASP3, PPM1D, TP53	71	0.148186
Gayal	Spleen	darkgrey	0.92	KEGG_PATHWAY	bta04660	T cell receptor signaling pathway	10	0.0247575	CD40LG, GRAP2, GRB2, CD3G, FOS, MAP3K14, CD3D, TNF, PAK2, NFKB1	105	0.153337
Gayal	Spleen	darkgrey	0.92	KEGG_PATHWAY	bta04010	MAPK signaling pathway	18	0.0273601	DUSP4, DUSP5, TGFB1, FASLG, FOS, MAPK8IP2, TNF, RASGRP4, NFKB1, RPS6KA4, RPS6KA5, IL1B, CASP3, NTF3, GRB2, TP53, MAP3K14, PAK2	255	0.164161
Gayal	Spleen	darkgrey	0.92	KEGG_PATHWAY	bta03440	Homologous recombination	5	0.030618	POLD3, BLM, RAD51C, EME1, XRCC2	30	0.178141
Gayal	Spleen	darkgrey	0.92	KEGG_PATHWAY	bta05164	Influenza A	13	0.0452395	IFNAR2, RNASEL, FASLG, TYK2, TNF, NFKB1, CASP9, PYCARD, CCL5, IL1B, NLRP3, CCL2, BOLA-DMB	173	0.25547
Gayal	Spleen	darkgrey	0.92	KEGG_PATHWAY	bta05132	Salmonella infection	8	0.0483792	PYCARD, IL1B, ARPC1B, CCL4, RHOG, NLRC4, FOS, NFKB1	83	0.262118
Gayal	Spleen	darkgrey	0.92	KEGG_PATHWAY	bta05203	Viral carcinogenesis	16	0.0491471	RB1, YWHAB, TRADD, YWHAZ, NFKB1, CCND3, RBL1, CCND2, CASP3, TRAF5, GRB2, BAK1, SKP2, CCR5, TP53, CCR4	234	0.262118
Gayal	Lung	greenyellow	0.99	GOTERM_BP_DIRECT	GO:2000352	negative regulation of endothelial cell apoptotic process	6	2.34459e-05	RAMP2, ANGPT1, SERPINE1, NDNF, TEK, ICAM1	22	0.0279241
Gayal	Lung	greenyellow	0.99	GOTERM_BP_DIRECT	GO:0001570	vasculogenesis	7	0.000123521	GJC1, TMEM100, RAMP2, ZMIZ1, FZD4, TGFBR2, EPHA2	48	0.073557
Gayal	Lung	greenyellow	0.99	GOTERM_CC_DIRECT	GO:0005887	integral component of plasma membrane	29	0.000163171	C5AR2, TACSTD2, TCAM1, SLC4A5, ICAM1, THBD, CYSLTR2, FLRT2, GJA5, SLC38A2, SLC13A4, CAV2, P2RY14, GPR4, SSTR1, IL17RD, DCBLD2, TSPAN15, ADAM17, NPC1, SLCO4A1, ATP13A4, ESYT3, CD9, TEK, TLR5, PLPP3, TLR4, EPHA2	820	0.0288812
Gayal	Lung	greenyellow	0.99	GOTERM_BP_DIRECT	GO:0001525	angiogenesis	10	0.000353961	TMEM100, RAMP2, JUN, HEY1, ANGPT1, GJA5, ZC3H12A, SERPINE1, S1PR1, TEK	134	0.120193
Gayal	Lung	greenyellow	0.99	GOTERM_BP_DIRECT	GO:0045746	negative regulation of Notch signaling pathway	5	0.00040367	NFKBIA, DLL4, HEY1, PEAR1, GDPD5	22	0.120193
Gayal	Lung	greenyellow	0.99	KEGG_PATHWAY	bta04390	Hippo signaling pathway	9	0.00055313	PRKCI, WNT2B, FZD4, SERPINE1, SNAI2, PARD6G, WNT2, TGFBR2, WNT4	151	0.0735889
Gayal	Lung	greenyellow	0.99	GOTERM_CC_DIRECT	GO:0009986	cell surface	15	0.00109872	RAMP2, FZD4, NOTCH4, F3, DCBLD2, TSPAN15, THBD, ADAM17, OTOA, ITGA8, TEK, MELTF, PROM1, WNT4, EPHA2	332	0.0972364
Gayal	Lung	greenyellow	0.99	KEGG_PATHWAY	bta04066	HIF-1 signaling pathway	7	0.0011954	EDN1, CDKN1A, CDKN1B, ANGPT1, SERPINE1, TEK, TLR4	96	0.0735889
Gayal	Lung	greenyellow	0.99	GOTERM_BP_DIRECT	GO:0007219	Notch signaling pathway	7	0.00131089	TMEM100, CDKN1B, HEY1, NOTCH4, SNAI2, FAT4, TGFBR2	74	0.282513
Gayal	Lung	greenyellow	0.99	KEGG_PATHWAY	bta05164	Influenza A	9	0.00134614	NFKBIA, DNAJB1, SOCS3, IL33, JUN, CXCL8, TNFSF10, TLR4, ICAM1	173	0.0735889
Gayal	Lung	greenyellow	0.99	GOTERM_BP_DIRECT	GO:0007596	blood coagulation	6	0.00142324	THBD, MMRN1, ANXA5, HPS4, ENPP4, F3	51	0.282513
Gayal	Lung	greenyellow	0.99	KEGG_PATHWAY	bta05161	Hepatitis B	8	0.00237998	NFKBIA, EGR2, JUN, CDKN1A, EGR3, CDKN1B, CXCL8, TLR4	148	0.0943372
Gayal	Lung	greenyellow	0.99	GOTERM_BP_DIRECT	GO:0045766	positive regulation of angiogenesis	7	0.0026683	RAMP2, CXCL8, ZC3H12A, SERPINE1, TEK, F3, TGFBR2	85	0.36123
Gayal	Lung	greenyellow	0.99	GOTERM_BP_DIRECT	GO:0048146	positive regulation of fibroblast proliferation	5	0.0027183	JUN, CDKN1A, ZMIZ1, SIRT6, WNT2	36	0.36123
Gayal	Lung	greenyellow	0.99	GOTERM_BP_DIRECT	GO:0051897	positive regulation of protein kinase B signaling	6	0.0027297	ANGPT1, GCNT2, TNFAIP8L3, TEK, F3, STOX1	59	0.36123
Gayal	Lung	greenyellow	0.99	KEGG_PATHWAY	bta05142	Chagas disease (American trypanosomiasis)	7	0.00287613	NFKBIA, IL10, JUN, CXCL8, SERPINE1, TLR4, TGFBR2	114	0.0943372
Gayal	Lung	greenyellow	0.99	GOTERM_CC_DIRECT	GO:0005615	extracellular space	28	0.00328815	WNT2B, CXCL8, SERPINE1, TACSTD2, ICAM1, CXCL16, ADAMTS4, FLRT2, TNFSF10, PROM1, WNT2, WNT4, CPA3, IL10, EDN1, ANGPT1, EDN3, GOLM1, SERPINB9, F3, APLN, BMP3, BPIFB1, OGN, CD9, S100A4, MELTF, ANGPTL1	950	0.183257
Gayal	Lung	greenyellow	0.99	KEGG_PATHWAY	bta05144	Malaria	5	0.00414093	IL10, CXCL8, ACKR1, TLR4, ICAM1	53	0.113185
Gayal	Lung	greenyellow	0.99	GOTERM_CC_DIRECT	GO:0009897	external side of plasma membrane	9	0.0041414	CD83, ANXA5, S1PR1, CD9, ECE1, SPA17, TLR4, TGFBR2, ICAM1	157	0.183257
Gayal	Lung	greenyellow	0.99	GOTERM_BP_DIRECT	GO:0060070	canonical Wnt signaling pathway	6	0.00504995	WNT2B, FZD4, SNAI2, PLPP3, WNT2, WNT4	68	0.595731
Gayal	Lung	greenyellow	0.99	GOTERM_BP_DIRECT	GO:0070374	positive regulation of ERK1 and ERK2 cascade	8	0.00550214	JUN, ANGPT1, C5AR2, GCNT2, TNFAIP8L3, TEK, TLR4, ICAM1	130	0.595731
Gayal	Lung	greenyellow	0.99	GOTERM_CC_DIRECT	GO:0070062	extracellular exosome	51	0.00561244	RAB3D, SERPINE1, ECE1, ICAM1, ADGRE5, TNFSF10, TEKT3, ENPP4, PRKCI, TPM4, ANXA5, ENTPD6, KRT7, EPDR1, SERPINB9, F3, NPC1, CRISPLD2, ALDH1A1, PKP1, COL8A1, S100A4, PLPP3, ANGPTL1, PPIC, GPM6A, TACSTD2, GDPD3, SEC14L3, DNAJB1, FLRT2, DNAJB4, LTA4H, PROM1, MEST, ANGPT1, GOLM1, FZD4, LYVE1, TSPAN15, BMP3, MFAP4, SNX18, BPIFB1, C16H1ORF116, OGN, CD9, MELTF, FAT4, RAB5A, CAPS	2162	0.19868
Gayal	Lung	greenyellow	0.99	KEGG_PATHWAY	bta05166	HTLV-I infection	10	0.00581742	NFKBIA, EGR2, JUN, CDKN1A, WNT2B, FZD4, WNT2, TGFBR2, ICAM1, WNT4	267	0.117572
Gayal	Lung	greenyellow	0.99	KEGG_PATHWAY	bta04068	FoxO signaling pathway	7	0.0059083	IL10, PLK3, CDKN1A, CDKN1B, TNFSF10, S1PR1, TGFBR2	132	0.117572
Gayal	Lung	greenyellow	0.99	GOTERM_MF_DIRECT	GO:0005509	calcium ion binding	18	0.00598721	JAG1, NOTCH4, ANXA5, TBC1D8, EPDR1, DOC2B, PCDH18, DLL4, THBD, ADGRE5, MMRN1, EFHC1, CDHR4, MMP19, S100A4, FAT4, PCDH1, CAPS	571	1
Gayal	Lung	greenyellow	0.99	KEGG_PATHWAY	bta05323	Rheumatoid arthritis	6	0.00645212	JUN, CXCL8, ANGPT1, TEK, TLR4, ICAM1	95	0.117572
Gayal	Lung	greenyellow	0.99	GOTERM_BP_DIRECT	GO:0030182	neuron differentiation	5	0.0088995	WNT2B, EDN3, WNT2, EPHA2, WNT4	50	0.883275
Gayal	Lung	greenyellow	0.99	GOTERM_CC_DIRECT	GO:0045121	membrane raft	7	0.00908003	ADAM17, NPC1, ANGPT1, S1PR1, TEK, RAB5A, ICAM1	110	0.267861
Gayal	Lung	greenyellow	0.99	KEGG_PATHWAY	bta05200	Pathways in cancer	12	0.0101767	NFKBIA, JUN, CDKN1A, CDKN1B, CXCL8, WNT2B, FZD4, LPAR3, MLH1, WNT2, TGFBR2, WNT4	398	0.166898
Gayal	Lung	greenyellow	0.99	KEGG_PATHWAY	bta05146	Amoebiasis	6	0.0126729	IL10, CXCL8, SERPINB9, RAB7B, TLR4, RAB5A	112	0.178217
Gayal	Lung	greenyellow	0.99	KEGG_PATHWAY	bta05205	Proteoglycans in cancer	8	0.0130403	CDKN1A, WNT2B, CAV2, FZD4, TWIST2, TLR4, WNT2, WNT4	203	0.178217
Gayal	Lung	greenyellow	0.99	GOTERM_BP_DIRECT	GO:0044344	cellular response to fibroblast growth factor stimulus	3	0.0132796	DLL4, EGR3, CXCL8	11	0.988498
Gayal	Lung	greenyellow	0.99	GOTERM_BP_DIRECT	GO:0003198	epithelial to mesenchymal transition involved in endocardial cushion formation	3	0.0132796	TMEM100, HEY1, SNAI2	11	0.988498
Gayal	Lung	greenyellow	0.99	GOTERM_BP_DIRECT	GO:0044458	motile cilium assembly	3	0.0132796	CCDC39, DNAAF1, RSPH9	11	0.988498
Gayal	Lung	greenyellow	0.99	GOTERM_BP_DIRECT	GO:0035924	cellular response to vascular endothelial growth factor stimulus	3	0.0132796	DLL4, RAMP2, EGR3	11	0.988498
Gayal	Lung	greenyellow	0.99	GOTERM_CC_DIRECT	GO:0005925	focal adhesion	12	0.0150416	AKAP12, ADAM17, TPM4, ADGRE5, FLRT2, CAV2, ANXA5, ITGA8, CD9, TEK, EPHA2, ICAM1	318	0.380339
Gayal	Lung	greenyellow	0.99	GOTERM_BP_DIRECT	GO:0048844	artery morphogenesis	3	0.0157654	ZMIZ1, GJA5, HOXA1	12	0.999161
Gayal	Lung	greenyellow	0.99	KEGG_PATHWAY	bta05132	Salmonella infection	5	0.0196077	JUN, CXCL8, TLR5, RAB7B, TLR4	83	0.239185
Gayal	Lung	greenyellow	0.99	KEGG_PATHWAY	bta04330	Notch signaling pathway	4	0.0204182	DLL4, ADAM17, JAG1, NOTCH4	47	0.239185
Gayal	Lung	greenyellow	0.99	GOTERM_BP_DIRECT	GO:0046426	negative regulation of JAK-STAT cascade	4	0.0207083	SOCS3, PODNL1, FLRT2, SOCS5	36	0.999161
Gayal	Lung	greenyellow	0.99	GOTERM_BP_DIRECT	GO:0051091	positive regulation of sequence-specific DNA binding transcription factor activity	5	0.0216669	IL10, EDN1, FZD4, PLPP3, WNT2	65	0.999161
Gayal	Lung	greenyellow	0.99	GOTERM_BP_DIRECT	GO:0034446	substrate adhesion-dependent cell spreading	4	0.02227	FZD4, ITGA8, RADIL, TEK	37	0.999161
Gayal	Lung	greenyellow	0.99	GOTERM_CC_DIRECT	GO:0005578	proteinaceous extracellular matrix	8	0.0271077	ADAMTS4, SBSPON, WNT2B, CRISPLD2, OGN, NDNF, WNT2, WNT4	179	0.599758
Gayal	Lung	greenyellow	0.99	GOTERM_BP_DIRECT	GO:0071222	cellular response to lipopolysaccharide	5	0.0275658	IL10, CXCL8, ZC3H12A, SERPINE1, CXCL16	70	0.999161
Gayal	Lung	greenyellow	0.99	GOTERM_MF_DIRECT	GO:0004860	protein kinase inhibitor activity	4	0.0286454	SOCS3, PODNL1, FLRT2, SOCS5	44	1
Gayal	Lung	greenyellow	0.99	KEGG_PATHWAY	bta05217	Basal cell carcinoma	4	0.0307773	WNT2B, FZD4, WNT2, WNT4	55	0.333882
Gayal	Lung	greenyellow	0.99	GOTERM_BP_DIRECT	GO:2000379	positive regulation of reactive oxygen species metabolic process	3	0.0307956	CDKN1A, ZC3H12A, TGFBR2	17	0.999161
Gayal	Lung	greenyellow	0.99	GOTERM_BP_DIRECT	GO:0045586	regulation of gamma-delta T cell differentiation	2	0.0324307	EGR3, SOX13	2	0.999161
Gayal	Lung	greenyellow	0.99	GOTERM_BP_DIRECT	GO:0007507	heart development	6	0.03322	RAMP2, EDN1, GATA5, ECE1, TEK, TGFBR2	109	0.999161
Gayal	Lung	greenyellow	0.99	KEGG_PATHWAY	bta05134	Legionellosis	4	0.0337256	NFKBIA, CXCL8, TLR5, TLR4	57	0.333882
Gayal	Lung	greenyellow	0.99	GOTERM_BP_DIRECT	GO:0045597	positive regulation of cell differentiation	3	0.0342783	SOCS3, JUN, EDN3	18	0.999161
Gayal	Lung	greenyellow	0.99	GOTERM_BP_DIRECT	GO:0002040	sprouting angiogenesis	3	0.0342783	RAMP2, ANGPT1, TEK	18	0.999161
Gayal	Lung	greenyellow	0.99	KEGG_PATHWAY	bta04916	Melanogenesis	5	0.0346098	EDN1, WNT2B, FZD4, WNT2, WNT4	99	0.333882
Gayal	Lung	greenyellow	0.99	GOTERM_BP_DIRECT	GO:0045165	cell fate commitment	4	0.0370053	WNT2B, GATA5, WNT2, WNT4	45	0.999161
Gayal	Lung	greenyellow	0.99	GOTERM_CC_DIRECT	GO:0009925	basal plasma membrane	3	0.0374372	C5AR2, TACSTD2, TEK	19	0.720808
Gayal	Lung	greenyellow	0.99	GOTERM_BP_DIRECT	GO:0032689	negative regulation of interferon-gamma production	3	0.0379059	IL10, IL33, TLR4	19	0.999161
Gayal	Lung	greenyellow	0.99	GOTERM_BP_DIRECT	GO:0032715	negative regulation of interleukin-6 production	3	0.0379059	IL10, TLR4, SOCS5	19	0.999161
Gayal	Lung	greenyellow	0.99	GOTERM_CC_DIRECT	GO:0031012	extracellular matrix	6	0.0407236	MFAP4, OGN, SERPINE1, MMP19, COL8A1, F3	116	0.720808
Gayal	Lung	greenyellow	0.99	KEGG_PATHWAY	bta04620	Toll-like receptor signaling pathway	5	0.0415732	NFKBIA, JUN, CXCL8, TLR5, TLR4	105	0.378778
Gayal	Lung	greenyellow	0.99	GOTERM_BP_DIRECT	GO:0001938	positive regulation of endothelial cell proliferation	4	0.0435432	JUN, EGR3, CAV2, F3	48	0.999161
Gayal	Lung	greenyellow	0.99	KEGG_PATHWAY	bta04668	TNF signaling pathway	5	0.0453323	NFKBIA, SOCS3, EDN1, JUN, ICAM1	108	0.39129
Gayal	Lung	greenyellow	0.99	GOTERM_BP_DIRECT	GO:0040008	regulation of growth	3	0.045574	SOCS3, SOCS5, TGFBR2	21	0.999161
Gayal	Lung	greenyellow	0.99	GOTERM_MF_DIRECT	GO:0005109	frizzled binding	3	0.0467434	WNT2B, WNT2, WNT4	23	1
Gayal	Lung	greenyellow	0.99	GOTERM_BP_DIRECT	GO:0030947	regulation of vascular endothelial growth factor receptor signaling pathway	2	0.0482511	TMEM204, FZD4	3	0.999161
Gayal	Lung	greenyellow	0.99	GOTERM_BP_DIRECT	GO:0035284	brain segmentation	2	0.0482511	EGR2, HOXA2	3	0.999161
Gayal	Lung	greenyellow	0.99	GOTERM_BP_DIRECT	GO:0060492	lung induction	2	0.0482511	WNT2B, WNT2	3	0.999161
Gayal	Lung	greenyellow	0.99	GOTERM_BP_DIRECT	GO:0061314	Notch signaling involved in heart development	2	0.0482511	DLL4, JAG1	3	0.999161
Gayal	Lung	greenyellow	0.99	GOTERM_BP_DIRECT	GO:0048014	Tie signaling pathway	2	0.0482511	ANGPT1, TEK	3	0.999161
Gayal	Lung	greenyellow	0.99	GOTERM_BP_DIRECT	GO:0060693	regulation of branching involved in salivary gland morphogenesis	2	0.0482511	SNAI2, BTBD7	3	0.999161
Gayal	Kidney	turquoise	1	GOTERM_BP_DIRECT	GO:0055085	transmembrane transport	10	7.1273e-05	SLC5A6, SLC23A3, MFSD9, SLC22A6, SLC13A3, MFSD1, SLC16A11, ATP6V1D, SLC16A4, SLC16A14	110	0.0723421
Gayal	Kidney	turquoise	1	GOTERM_BP_DIRECT	GO:0006814	sodium ion transport	5	0.00114052	SLC13A3, COMMD9, SLC5A12, ATP1B2, ATP1B1	29	0.578813
Gayal	Kidney	turquoise	1	GOTERM_BP_DIRECT	GO:0006508	proteolysis	10	0.00214888	NLN, ENPEP, PREPL, GGT6, CAPN6, SCRN1, CPXM1, LAP3, CAPN15, LGMN	175	0.727038
Gayal	Kidney	turquoise	1	GOTERM_BP_DIRECT	GO:0009952	anterior/posterior pattern specification	6	0.00508104	HOXA9, HOXB4, HOXB3, HNF1B, HOXD3, HOXB7	69	1
Gayal	Kidney	turquoise	1	GOTERM_BP_DIRECT	GO:0055074	calcium ion homeostasis	3	0.0129454	KL, CYP27B1, ATP6V1B1	11	1
Gayal	Kidney	turquoise	1	GOTERM_BP_DIRECT	GO:0048704	embryonic skeletal system morphogenesis	4	0.014558	HOXB4, HOXB3, HOXD3, HOXB7	32	1
Gayal	Kidney	turquoise	1	GOTERM_BP_DIRECT	GO:0006897	endocytosis	6	0.0151623	MYO1E, NECAP1, MICALL1, SYP, STEAP2, SNX5	90	1
Gayal	Kidney	turquoise	1	GOTERM_BP_DIRECT	GO:0060216	definitive hemopoiesis	3	0.0179745	HOXA9, HOXB4, HOXB3	13	1
Gayal	Kidney	turquoise	1	GOTERM_BP_DIRECT	GO:0006883	cellular sodium ion homeostasis	3	0.0207499	ATP1B2, ATP1B1, SGK2	14	1
Gayal	Kidney	turquoise	1	GOTERM_BP_DIRECT	GO:0090190	positive regulation of branching involved in ureteric bud morphogenesis	3	0.0207499	GREM1, PAX8, HOXB7	14	1
Gayal	Kidney	turquoise	1	GOTERM_BP_DIRECT	GO:0002551	mast cell chemotaxis	2	0.0320037	CHGA, KIT	2	1
Gayal	Kidney	turquoise	1	GOTERM_BP_DIRECT	GO:2000054	negative regulation of Wnt signaling pathway involved in dorsal/ventral axis specification	2	0.0320037	SFRP1, SOST	2	1
Gayal	Kidney	turquoise	1	GOTERM_BP_DIRECT	GO:1902174	positive regulation of keratinocyte apoptotic process	2	0.0320037	PIAS4, SFRP4	2	1
Gayal	Kidney	turquoise	1	GOTERM_BP_DIRECT	GO:0032762	mast cell cytokine production	2	0.0320037	CHGA, KIT	2	1
Gayal	Kidney	turquoise	1	GOTERM_BP_DIRECT	GO:0046851	negative regulation of bone remodeling	2	0.0320037	GREM1, SFRP1	2	1
Gayal	Kidney	turquoise	1	GOTERM_BP_DIRECT	GO:0060374	mast cell differentiation	2	0.0320037	KIT, GATA3	2	1
Gayal	Kidney	turquoise	1	GOTERM_BP_DIRECT	GO:0071805	potassium ion transmembrane transport	4	0.0466438	SLC9A3, KCNIP3, KCNK1, AQP1	50	1
Gayal	Kidney	turquoise	1	GOTERM_BP_DIRECT	GO:1903288	positive regulation of potassium ion import	2	0.047621	ATP1B2, ATP1B1	3	1
Gayal	Kidney	turquoise	1	GOTERM_BP_DIRECT	GO:0002003	angiotensin maturation	2	0.047621	ACE2, ENPEP	3	1
Gayal	Kidney	turquoise	1	GOTERM_BP_DIRECT	GO:2000611	positive regulation of thyroid hormone generation	2	0.047621	PAX8, GATA3	3	1
Gayal	Kidney	turquoise	1	GOTERM_BP_DIRECT	GO:0008584	male gonad development	4	0.0489897	SFRP1, HOXA9, KIT, GATA3	51	1
Gayal	Kidney	turquoise	1	GOTERM_CC_DIRECT	GO:0070062	extracellular exosome	66	1.38561e-06	GLTP, CLSTN3, MAGEF1, CLDN2, AQP1, SCRN2, ITGB8, ITGAV, ENPP3, NANS, ENPP6, BCAS1, PLS1, SLC13A2, SLC13A3, GPX3, OMD, ACOT13, VPS37D, PDZK1, ATP1B1, ACE2, SLC9A3, SLC5A8, SFRP1, CDHR2, CHMP4C, STAMBP, LAP3, DNASE1, ATP6V0D1, LYPLAL1, FREM2, ATP6V1B1, SLC22A6, ENPEP, KLK1, SLC3A1, SLC5A12, PRELP, LRP2, AEBP1, SDSL, SLC5A2, FHIT, PODXL, EPCAM, IGFBP7, TSPAN1, ATP6V1D, PRNP, NQO1, KL, FUCA1, RASSF9,…	2162	0.000296522
Gayal	Kidney	turquoise	1	GOTERM_CC_DIRECT	GO:0031526	brush border membrane	7	3.70533e-06	SLC9A3, SLC7A9, CDHR2, SLC3A1, LRP2, PDZK1, AQP1	26	0.00039647
Gayal	Kidney	turquoise	1	GOTERM_CC_DIRECT	GO:0016324	apical plasma membrane	13	2.03463e-05	ENPEP, SLC5A12, LRP2, ATP1B2, ATP1B1, AQP1, SLC9A3, PODXL, SLC7A9, EPCAM, CDHR2, KCNK1, ATP6V1B1	163	0.00145137
Gayal	Kidney	turquoise	1	GOTERM_CC_DIRECT	GO:0005887	integral component of plasma membrane	26	0.00297892	SLC22A6, SLC5A12, HTR2A, SLC5A2, TSPAN33, AQP1, EPCAM, TSPAN1, SLC16A4, SLC13A2, KL, SLC13A3, TMEM150A, SLC6A17, KCNJ16, SLC16A11, SLC5A6, CLDN4, SLC4A9, SLC5A8, SLC7A9, F2RL1, STEAP1, KCNK1, SLC22A8, STEAP2	820	0.159372
Gayal	Kidney	turquoise	1	GOTERM_CC_DIRECT	GO:0005813	centrosome	13	0.00830852	CDKL2, BRSK1, LRRC45, TXNDC9, IFT140, KIF23, IFT80, IFT22, ALS2, SPATC1, CAPRIN2, ATP6V0D1, ATP6V1D	321	0.334593
Gayal	Kidney	turquoise	1	GOTERM_CC_DIRECT	GO:0031528	microvillus membrane	3	0.00938112	PODXL, CDHR2, ITGAV	9	0.334593
Gayal	Kidney	turquoise	1	GOTERM_CC_DIRECT	GO:0005739	mitochondrion	25	0.0147824	DMGDH, GCDH, OAT, AK3, SDSL, NOL6, DHTKD1, CYP27B1, ABHD11, ACP6, LDHD, THEM4, GPAT2, NEFH, MCCC2, PRNP, DCAKD, ACOT13, BRI3BP, ALDH6A1, EHHADH, CAPRIN2, LAP3, UOX, SLC25A35	887	0.451919
Gayal	Kidney	turquoise	1	GOTERM_CC_DIRECT	GO:0001726	ruffle	5	0.0172675	MYO10, ALS2, PODXL, INPP5J, SNX5	59	0.461906
Gayal	Kidney	turquoise	1	GOTERM_CC_DIRECT	GO:0016323	basolateral plasma membrane	6	0.0267949	SLC22A6, EPCAM, SLC22A8, ATP1B1, AQP1, ATP6V1B1	100	0.582946
Gayal	Kidney	turquoise	1	GOTERM_CC_DIRECT	GO:0005768	endosome	7	0.0319805	MAGEL2, ATP6V0B, RASSF9, LRP2, STEAP1, STEAP2, SNX5	141	0.582946
Gayal	Kidney	turquoise	1	GOTERM_CC_DIRECT	GO:0005765	lysosomal membrane	8	0.032954	ENPEP, AP5M1, SLC30A4, LRP2, ATP6V0D1, TSPAN1, ATP6V1D, TPCN1	180	0.582946
Gayal	Kidney	turquoise	1	GOTERM_CC_DIRECT	GO:0034686	integrin alphav-beta8 complex	2	0.0333513	ITGB8, ITGAV	2	0.582946
Gayal	Kidney	turquoise	1	GOTERM_CC_DIRECT	GO:0005903	brush border	4	0.0354126	MYO1E, ENPEP, AQP1, PLS1	43	0.582946
Gayal	Kidney	turquoise	1	GOTERM_MF_DIRECT	GO:0016805	dipeptidase activity	3	0.00449933	PM20D2, SCRN1, SCRN2	7	0.984755
Gayal	Kidney	turquoise	1	GOTERM_MF_DIRECT	GO:0015129	lactate transmembrane transporter activity	3	0.0113264	SLC5A12, SLC16A11, SLC16A4	11	0.984755
Gayal	Kidney	turquoise	1	GOTERM_MF_DIRECT	GO:0005267	potassium channel activity	3	0.0134582	KCNIP3, KCNK1, AQP1	12	0.984755
Gayal	Kidney	turquoise	1	GOTERM_MF_DIRECT	GO:0005215	transporter activity	6	0.0161244	SLC5A6, SLC23A3, MFSD9, SLC13A3, SYP, STEAP2	98	0.984755
Gayal	Kidney	turquoise	1	GOTERM_MF_DIRECT	GO:0042802	identical protein binding	7	0.0163039	PRNP, CLDN4, OAT, MICALL1, CLDN2, RNASE1, FHIT	135	0.984755
Gayal	Kidney	turquoise	1	GOTERM_MF_DIRECT	GO:0004181	metallocarboxypeptidase activity	3	0.0294123	ACE2, CPXM1, AEBP1	18	1
Gayal	Kidney	turquoise	1	GOTERM_MF_DIRECT	GO:0005452	inorganic anion exchanger activity	3	0.0392037	SLC4A9, SLC22A6, SLC22A8	21	1
Gayal	Kidney	turquoise	1	GOTERM_MF_DIRECT	GO:0072345	NAADP-sensitive calcium-release channel activity	2	0.0444595	TPC3, TPCN1	3	1
Gayal	Kidney	turquoise	1	GOTERM_MF_DIRECT	GO:0004522	ribonuclease A activity	2	0.0444595	RNASE1	3	1
Gayal	Kidney	turquoise	1	KEGG_PATHWAY	bta04978	Mineral absorption	5	0.00281609	SLC9A3, ATP1B2, STEAP1, ATP1B1, STEAP2	44	0.22347
Gayal	Kidney	turquoise	1	KEGG_PATHWAY	bta04964	Proximal tubule bicarbonate reclamation	4	0.0030592	SLC9A3, ATP1B2, ATP1B1, AQP1	22	0.22347
Gayal	Kidney	turquoise	1	KEGG_PATHWAY	bta04614	Renin-angiotensin system	4	0.00496694	NLN, ACE2, ENPEP, KLK1	26	0.22347
Gayal	Kidney	turquoise	1	KEGG_PATHWAY	bta04974	Protein digestion and absorption	6	0.00541746	ACE2, SLC9A3, SLC7A9, SLC3A1, ATP1B2, ATP1B1	84	0.22347
Gayal	Kidney	turquoise	1	KEGG_PATHWAY	bta01100	Metabolic pathways	27	0.0116833	DMGDH, GCDH, OAT, ACSM5, SDSL, CYP27B1, POLD2, INPP5J, MGAT3, UPP2, GPAT2, ENPP3, NANS, ATP6V1D, MCCC2, KL, ATP6V0B, GGT6, BST1, ALDH6A1, EHHADH, DEGS2, LAP3, ATP6V0D1, SPAM1, UOX, ATP6V1B1	1235	0.317347
Gayal	Kidney	turquoise	1	KEGG_PATHWAY	bta04976	Bile secretion	5	0.0132099	SLC9A3, ATP1B2, SLC22A8, ATP1B1, AQP1	68	0.317347
Gayal	Kidney	turquoise	1	KEGG_PATHWAY	bta04918	Thyroid hormone synthesis	5	0.0138805	PAX8, GPX3, LRP2, ATP1B2, ATP1B1	69	0.317347
Gayal	Kidney	turquoise	1	KEGG_PATHWAY	bta04960	Aldosterone-regulated sodium reabsorption	4	0.0153865	HSD11B2, FXYD4, ATP1B2, ATP1B1	39	0.317347
Gayal	Kidney	turquoise	1	KEGG_PATHWAY	bta04961	Endocrine and other factor-regulated calcium reabsorption	4	0.0187752	KL, KLK1, ATP1B2, ATP1B1	42	0.344212
Gayal	Kidney	turquoise	1	KEGG_PATHWAY	bta04530	Tight junction	5	0.0297682	IGSF5, CLDN4, PARD6A, MPP5, CLDN2	87	0.491176
Gayal	Kidney	darkturquoise	0.73	GOTERM_MF_DIRECT	GO:0044822	poly(A) RNA binding	8	0.0233973	DHX40, CPSF4, RPUSD2, FAM120A, CDC5L, FAU, TRNAU1AP, RPL29	840	1
Gayal	Kidney	darkturquoise	0.73	GOTERM_MF_DIRECT	GO:0004521	endoribonuclease activity	2	0.0404833	CPSF4, ENDOU	12	1
Gayal	Kidney	steelblue	0.73	GOTERM_BP_DIRECT	GO:0055114	oxidation-reduction process	9	0.000832196	DHFR, DHRS13, PECR, AOC1, ALDH2, DCXR, PHGDH, FMO3, ALDH9A1	316	0.260477
Gayal	Kidney	steelblue	0.73	GOTERM_CC_DIRECT	GO:0005902	microvillus	4	0.00146288	CRB1, SLC9A3R1, DCXR, ANKS4B	40	0.171157
Gayal	Kidney	steelblue	0.73	GOTERM_CC_DIRECT	GO:0070062	extracellular exosome	20	0.0300003	AOC1, DCXR, ABHD14B, SAT2, ACVR1B, UPB1, IGF2R, VAMP8, GRHPR, SLC9A3R1, TCN2, SMPD1, TIMP2, RAB9A, GALM, SNRPD3, SLC26A9, FBP1, RBKS, ALDH9A1	2162	1
Gayal	Kidney	steelblue	0.73	GOTERM_CC_DIRECT	GO:0043231	intracellular membrane-bounded organelle	4	0.0355275	KCNG1, SLC9A3R1, VGF, GFRA3	128	1
Gayal	Kidney	steelblue	0.73	GOTERM_MF_DIRECT	GO:0050661	NADP binding	3	0.0114205	DHFR, FMO3, FMO4	26	1
Gayal	Kidney	steelblue	0.73	GOTERM_MF_DIRECT	GO:0051287	NAD binding	3	0.0180377	GRHPR, IDH1, PHGDH	33	1
Gayal	Kidney	steelblue	0.73	GOTERM_MF_DIRECT	GO:0004499	N,N-dimethylaniline monooxygenase activity	2	0.0430283	FMO3, FMO4	7	1
Gayal	Kidney	steelblue	0.73	KEGG_PATHWAY	bta01100	Metabolic pathways	23	1.54058e-06	GGT5, AOC1, PIGT, DCXR, IDH1, SAT2, DOLK, CSAD, UPB1, PAFAH2, DHFR, GRHPR, MCEE, AKR1B10, ALDH2, SMPD1, POLR1C, PHGDH, GALM, AGXT, FBP1, ALDH9A1	1235	0.000117084
Gayal	Kidney	steelblue	0.73	KEGG_PATHWAY	bta01130	Biosynthesis of antibiotics	8	0.000289374	ALDH2, IDH1, PHGDH, GALM, AGXT, FBP1, PAFAH2, ALDH9A1	206	0.0109962
Gayal	Kidney	steelblue	0.73	KEGG_PATHWAY	bta00330	Arginine and proline metabolism	4	0.00383372	AOC1, ALDH2, SAT2, ALDH9A1	50	0.0932805
Gayal	Kidney	steelblue	0.73	KEGG_PATHWAY	bta01200	Carbon metabolism	5	0.0049095	MCEE, IDH1, PHGDH, AGXT, FBP1	109	0.0932805
Gayal	Kidney	steelblue	0.73	KEGG_PATHWAY	bta00010	Glycolysis / Gluconeogenesis	4	0.00733241	ALDH2, GALM, FBP1, ALDH9A1	63	0.106796
Gayal	Kidney	steelblue	0.73	KEGG_PATHWAY	bta00340	Histidine metabolism	3	0.00843126	AOC1, ALDH2, ALDH9A1	22	0.106796
Gayal	Kidney	steelblue	0.73	KEGG_PATHWAY	bta00630	Glyoxylate and dicarboxylate metabolism	3	0.0116723	GRHPR, MCEE, AGXT	26	0.126727
Gayal	Kidney	steelblue	0.73	KEGG_PATHWAY	bta00410	beta-Alanine metabolism	3	0.0195098	ALDH2, UPB1, ALDH9A1	34	0.185343
Gayal	Kidney	steelblue	0.73	KEGG_PATHWAY	bta00620	Pyruvate metabolism	3	0.0240588	GRHPR, ALDH2, ALDH9A1	38	0.203163
Gayal	Kidney	steelblue	0.73	KEGG_PATHWAY	bta00260	Glycine, serine and threonine metabolism	3	0.0277275	GRHPR, PHGDH, AGXT	41	0.210729
Gayal	Kidney	steelblue	0.73	KEGG_PATHWAY	bta00380	Tryptophan metabolism	3	0.0343045	AOC1, ALDH2, ALDH9A1	46	0.237013
Gayal	Kidney	steelblue	0.73	KEGG_PATHWAY	bta00280	Valine, leucine and isoleucine degradation	3	0.0399587	MCEE, ALDH2, ALDH9A1	50	0.253072
Gayal	Muscle	pink	0.94	GOTERM_BP_DIRECT	GO:0007032	endosome organization	8	0.000584407	VPS18, RAB5B, PLEKHF1, AKTIP, DNAJC13, LAMTOR1, SNX33, PLEKHJ1	28	1
Gayal	Muscle	pink	0.94	GOTERM_BP_DIRECT	GO:0034599	cellular response to oxidative stress	9	0.00164938	RAD52, NR4A2, PINK1, SESN2, PARK7, FOXO3, FOXO1, NFE2L2, RBM11	42	1
Gayal	Muscle	pink	0.94	GOTERM_BP_DIRECT	GO:0008033	tRNA processing	7	0.00182076	PUS3, POP7, POP1, POP4, TRMT12, RPP14, THG1L	25	1
Gayal	Muscle	pink	0.94	GOTERM_BP_DIRECT	GO:0006457	protein folding	15	0.00189351	PDIA3, PPIL1, MKKS, P3H1, TBCC, PDIA5, PDCL3, NUDCD3, DNAJC1, BAG2, CDC37, DNAJA2, CDC37L1, PPIE, PFDN6	107	1
Gayal	Muscle	pink	0.94	GOTERM_BP_DIRECT	GO:0006915	apoptotic process	22	0.00361423	PPP1R15A, BECN1, DFFA, CSNK2A1, PDCD6, APIP, SIX1, CAAP1, FAIM2, NOC2L, FOXO1, PDCL3, LGALS1, ATCAY, CASP6, RFK, BCL7B, PIM1, MAPK1, RIPK1, FAM32A, C9H6ORF120	204	1
Gayal	Muscle	pink	0.94	GOTERM_BP_DIRECT	GO:0006402	mRNA catabolic process	5	0.00414474	ZHX2, ZFP36, DIS3L, NUDT16, CNOT9	13	1
Gayal	Muscle	pink	0.94	GOTERM_BP_DIRECT	GO:0006094	gluconeogenesis	6	0.0045612	TPI1, G6PC3, GPD1, PGAM2, ATF3, ATF4	21	1
Gayal	Muscle	pink	0.94	GOTERM_BP_DIRECT	GO:0016239	positive regulation of macroautophagy	6	0.0045612	PINK1, SESN2, KDR, ULK1, SUPT5H, PAFAH1B2	21	1
Gayal	Muscle	pink	0.94	GOTERM_BP_DIRECT	GO:0000083	regulation of transcription involved in G1/S transition of mitotic cell cycle	4	0.004722	KLF11, E2F4, E2F6, BRD4	7	1
Gayal	Muscle	pink	0.94	GOTERM_BP_DIRECT	GO:0060828	regulation of canonical Wnt signaling pathway	5	0.00555633	AMER1, MKS1, ANKRD10, LRP4, EMD	14	1
Gayal	Muscle	pink	0.94	GOTERM_BP_DIRECT	GO:0043123	positive regulation of I-kappaB kinase/NF-kappaB signaling	15	0.00893792	ADIPOQ, MUL1, IRAK4, TMEM101, MAVS, PINK1, LGALS1, EEF1D, TERF2IP, RIPK1, LTBR, TRIM32, CC2D1A, TMEM9B, BRD4	127	1
Gayal	Muscle	pink	0.94	GOTERM_BP_DIRECT	GO:0060324	face development	5	0.0116052	MAP2K1, MKKS, SRF, ZFAND5, MAPK1	17	1
Gayal	Muscle	pink	0.94	GOTERM_BP_DIRECT	GO:0010508	positive regulation of autophagy	6	0.0117864	FLCN, BECN1, STK11, PLEKHF1, TRIM21, FOXO1	26	1
Gayal	Muscle	pink	0.94	GOTERM_BP_DIRECT	GO:0045727	positive regulation of translation	6	0.0117864	PINK1, BCL3, SAMD4A, LARP4B, ELAVL1, TARBP2	26	1
Gayal	Muscle	pink	0.94	GOTERM_BP_DIRECT	GO:0006606	protein import into nucleus	7	0.0137639	IPO13, RANBP1, CSE1L, NUTF2, HIKESHI, NUP88	37	1
Gayal	Muscle	pink	0.94	GOTERM_BP_DIRECT	GO:0006611	protein export from nucleus	5	0.0142929	NXT1, CSE1L, XPO7, NUTF2, NUP88	18	1
Gayal	Muscle	pink	0.94	GOTERM_BP_DIRECT	GO:0010388	cullin deneddylation	4	0.0143252	COPS4, COPS3, COPS5, GPS1	10	1
Gayal	Muscle	pink	0.94	GOTERM_BP_DIRECT	GO:0045324	late endosome to vacuole transport	3	0.0163915	BECN1, PIK3R4, CHMP7	4	1
Gayal	Muscle	pink	0.94	GOTERM_BP_DIRECT	GO:0042147	retrograde transport, endosome to Golgi	8	0.0175724	RGP1, VPS51, UBE2O, TRIM27, YKT6, RAB7A, TBC1D10B, PLEKHJ1	50	1
Gayal	Muscle	pink	0.94	GOTERM_BP_DIRECT	GO:0051457	maintenance of protein location in nucleus	4	0.0189145	CIZ1, ARL2, TAF3, SUPT7L	11	1
Gayal	Muscle	pink	0.94	GOTERM_BP_DIRECT	GO:0032897	negative regulation of viral transcription	4	0.0189145	ZFP36, TRIM27, TRIM32, TRIM21	11	1
Gayal	Muscle	pink	0.94	GOTERM_BP_DIRECT	GO:0006396	RNA processing	7	0.0198228	XAB2, DHX34, DHX9, DHX57, DDX54, CCNL1, MRM3	40	1
Gayal	Muscle	pink	0.94	GOTERM_BP_DIRECT	GO:0000422	mitophagy	6	0.0213745	FUNDC2, FIS1, GABARAPL2, PINK1, FUNDC1, ATG4D	30	1
Gayal	Muscle	pink	0.94	GOTERM_BP_DIRECT	GO:0048008	platelet-derived growth factor receptor signaling pathway	5	0.024585	CSRNP1, TIPARP, ITGB3, PDGFC, ZFAND5	21	1
Gayal	Muscle	pink	0.94	GOTERM_BP_DIRECT	GO:0045732	positive regulation of protein catabolic process	7	0.0247402	CSNK2A1, TIPARP, TRIM32, OAZ1, OAZ2, FOXO1, RAB7A	42	1
Gayal	Muscle	pink	0.94	GOTERM_BP_DIRECT	GO:0010936	negative regulation of macrophage cytokine production	3	0.0263426	CUEDC2, TGFB3, IRAK3	5	1
Gayal	Muscle	pink	0.94	GOTERM_BP_DIRECT	GO:2000377	regulation of reactive oxygen species metabolic process	4	0.0302431	RIPK1, PRCP, FOXO3, FOXO1	13	1
Gayal	Muscle	pink	0.94	GOTERM_BP_DIRECT	GO:0090141	positive regulation of mitochondrial fission	4	0.0302431	FIS1, PINK1, KDR, MUL1	13	1
Gayal	Muscle	pink	0.94	GOTERM_BP_DIRECT	GO:0030330	DNA damage response, signal transduction by p53 class mediator	4	0.0302431	SESN2, BCL3, TRIAP1, FOXO3	13	1
Gayal	Muscle	pink	0.94	GOTERM_BP_DIRECT	GO:0034976	response to endoplasmic reticulum stress	7	0.0368696	EIF2B5, PDIA3, CREB3, TMEM259, FLOT1, PDIA5, ATF4	46	1
Gayal	Muscle	pink	0.94	GOTERM_BP_DIRECT	GO:2001014	regulation of skeletal muscle cell differentiation	3	0.0381083	MNF1, SIX1, NR1D2	6	1
Gayal	Muscle	pink	0.94	GOTERM_BP_DIRECT	GO:0070475	rRNA base methylation	3	0.0381083	EMG1, NSUN5, METTL16	6	1
Gayal	Muscle	pink	0.94	GOTERM_BP_DIRECT	GO:0031848	protection from non-homologous end joining at telomere	3	0.0381083	ACD, TERF2IP, TERF2	6	1
Gayal	Muscle	pink	0.94	GOTERM_BP_DIRECT	GO:0006506	GPI anchor biosynthetic process	5	0.0384201	PIGC, PYURF, PGAP3, PIGM, PIGV	24	1
Gayal	Muscle	pink	0.94	GOTERM_BP_DIRECT	GO:0006351	transcription, DNA-templated	44	0.0403994	ZCCHC12, INO80E, ZNF691, CTBP2, PPP1R10, PERM1, SETD7, BHLHE41, SIX1, FOXO4, NOC2L, LIMD1, FOXO1, VPS72, MED31, NFKBIZ, RUVBL1, ZNF526, PLAGL2, E2F3, E2F4, E2F6, LMCD1, AKIRIN2, CHTOP, CSNK2A1, MED9, ELP3, NR1D2, ZNF34, SUPT5H, TBX18, THAP11, NR4A2, XAB2, TADA2A, BCL3, TERF2IP, HBP1, CNOT9, POLR3K, ATF3, NFE2L2, ZNF574	603	1
Gayal	Muscle	pink	0.94	GOTERM_BP_DIRECT	GO:0006914	autophagy	7	0.0404039	GABARAPL2, VPS51, SESN2, PARK7, AMBRA1, FOXO1, ATG4D	47	1
Gayal	Muscle	pink	0.94	GOTERM_BP_DIRECT	GO:0015031	protein transport	17	0.0405765	TIMM8B, GABARAPL2, COG8, TSG101, NXT1, IST1, HIKESHI, SLC7A6OS, VPS51, UNC50, CEP41, KDELR3, SNAP29, YKT6, COPE, ATG4D, RAB7A	183	1
Gayal	Muscle	pink	0.94	GOTERM_BP_DIRECT	GO:0006511	ubiquitin-dependent protein catabolic process	11	0.0420145	RANBP1, COPS3, USP38, PSMD13, USP9X, PSMA2, PSMC2, USP2, ADRM1, PSMA7	99	1
Gayal	Muscle	pink	0.94	GOTERM_BP_DIRECT	GO:0006357	regulation of transcription from RNA polymerase II promoter	21	0.0432237	ABT1, DDX5, ZBED8, GMEB2, MED9, ELP3, PARK7, SUPT5H, ETV4, ELK1, BARX2, TADA2A, MAFG, MED31, RUVBL1, NFKBIZ, QRICH1, ANKRA2, NFE2L2, TCEAL9, ATF4	244	1
Gayal	Muscle	pink	0.94	GOTERM_BP_DIRECT	GO:0010629	negative regulation of gene expression	9	0.0435255	FLCN, MAP2K1, MKKS, PINK1, FABP4, TIPARP, PARK7, GAS2L1, TERF2	73	1
Gayal	Muscle	pink	0.94	GOTERM_BP_DIRECT	GO:0007040	lysosome organization	5	0.0496704	BECN1, VPS18, AKTIP, LAMTOR1, CLN6	26	1
Gayal	Muscle	pink	0.94	GOTERM_CC_DIRECT	GO:0005634	nucleus	208	2.31596e-07	POP7, RTCB, ELK1, PSMD8, RNF114, DHX57, CPNE3, CCNL1, PKNOX1, TRIM21, MED1, SAP30BP, MEF2B, CSNK2A1, NFKBIL1, IFRD1, SETMAR, TALDO1, PRKAB1, NIF3L1, UPRT, ANKRA2, ATF3, TSPYL4, ATF4, CTBP2, DHX9, RPAP1, OAZ1, OAZ2, NUAK1, FXR2, DHX34, NTHL1, XRRA1, HIVEP2, RBM11, TIPARP, PBX3, NR1D2, ZNF34, MLLT11, FIBP, CDAN1, HBP1, RCOR3, FBXL4, CC2D1A, CSRNP1, GMEB2, BHLHE41, LIMD1, PRPF19, TRIM7, ENOPH1, LMCD…	2873	6.27748e-05
Gayal	Muscle	pink	0.94	GOTERM_CC_DIRECT	GO:0005730	nucleolus	63	2.71166e-07	PHF2, POP7, SETD7, SIX1, CTCF, NOC2L, SMG6, TRIM68, UBTF, NUDT16, RAB8A, ABT1, MED1, NSUN5, SLC30A5, AKTIP, DDX54, AEN, LARP4B, REXO2, ETV4, SCNM1, MDFIC, EEF1D, MORF4L2, TIMELESS, TUT1, FAM32A, PAFAH1B2, ATF3, DDX28, DDX5, INO80E, TSG101, RPS19BP1, DDX24, DHX9, PNKP, SPATA2, NOC4L, CCDC106, EXOSC5, EMG1, SERTAD3, NUAK1, TCOF1, ATXN1L, SURF6, VHL, ZNF622, POLR2I, ZC3H14, DEDD, ESRRA, CHTOP, TRIM4…	605	6.27748e-05
Gayal	Muscle	pink	0.94	GOTERM_CC_DIRECT	GO:0005737	cytoplasm	217	1.84686e-06	IPO13, SLC46A1, POP7, RTCB, ZDHHC5, WDR83, NOC2L, PCMT1, RNF114, RASSF3, DPF2, FBXO3, PKNOX1, TRIM21, DAPK2, IFRD1, TALDO1, DNAAF5, TIAM2, NIF3L1, CDC37, DDIT4, ULK3, ATF4, ZBED8, ANAPC16, DHX9, FLII, OAZ1, OAZ2, MTMR6, NEU3, NUAK1, FXR2, DHX32, XRRA1, PCBP1, PDGFC, RIMKLA, ACD, HOMER2, DDIT4L, THAP11, PRRC2A, MLLT11, CDAN1, EIF5, CDC16, PHF2, GMEB2, ARHGAP1, LIMD1, PRPF19, SMG5, GLI2, SMG6, PCMT…	3109	0.000285032
Gayal	Muscle	pink	0.94	GOTERM_CC_DIRECT	GO:0005829	cytosol	82	0.000113003	UBXN1, IRS1, CSE1L, HIKESHI, PARK7, ELAVL1, SMG6, PSMD8, ZFP36, STK11, CA3, CASP6, EXO5, PDE4A, CPNE3, TRIM27, PLEKHJ1, GET4, TBC1D10B, GABARAPL2, TPI1, IST1, AKTIP, NFKBIL1, ANGEL1, PGAM2, NUTF2, LARP4B, NME1, DNAJC1, CDC37, DDIT4, GPD1, LANCL2, STRAP, UPRT, ULK1, PLIN1, ANKRA2, FKBP4, PFDN6, RAB7A, ATG4D, PLIN5, CARNMT1, NXN, PSMD13, AMBRA1, FOXO4, SNX33, FOXO3, OAZ1, OAZ2, VPS51, BAG3, PDZD11,…	1025	0.0130801
Gayal	Muscle	pink	0.94	GOTERM_CC_DIRECT	GO:0031307	integral component of mitochondrial outer membrane	7	0.000215871	FUNDC2, FIS1, PINK1, FUNDC1, MUL1, GDAP1, TOMM22	18	0.0199896
Gayal	Muscle	pink	0.94	GOTERM_CC_DIRECT	GO:0005654	nucleoplasm	93	0.00199307	CUEDC2, GMEB2, NXT1, PPP1R10, CSE1L, CTCF, NOC2L, ELK1, ELAVL1, EDC4, RPTOR, CASP6, CAPN7, DPF2, FBXO3, EXO5, DHX16, PIP4K2B, HIF1AN, TRIM27, NUDT16, UPF1, SAP30BP, ZHX2, NFKBIL1, LIG4, AGTRAP, MUL1, NUTF2, AEN, TERF2, TOX4, RNF169, ZNF318, FAM32A, HNRNPH2, SNRNP25, SNRNP200, FKBP4, KPNB1, DDX5, ZBED8, AP5Z1, RPS19BP1, DHX9, FLII, AKAP8, FOXO4, CCDC106, FOXO3, STRN3, SEL1L3, PSMB5, YBEY, PCBP1, Z…	1310	0.153798
Gayal	Muscle	pink	0.94	GOTERM_CC_DIRECT	GO:0022624	proteasome accessory complex	5	0.00362268	PSMD8, PSMD6, PSMC5, PSMD13, PSMC2	13	0.237258
Gayal	Muscle	pink	0.94	GOTERM_CC_DIRECT	GO:0005758	mitochondrial intermembrane space	9	0.00409949	STOML2, PINK1, BLOC1S1, COX17, MNF1, ARL2, TRIAP1, REXO2, FBXL4	50	0.237258
Gayal	Muscle	pink	0.94	GOTERM_CC_DIRECT	GO:0015630	microtubule cytoskeleton	11	0.00660178	ESRRA, NUAK1, POLR2C, MID1IP1, TIMELESS, CDC42EP2, PMS2, MAPK1, TACC2, WDR11, TTLL8	77	0.339625
Gayal	Muscle	pink	0.94	GOTERM_CC_DIRECT	GO:0000502	proteasome complex	6	0.00854207	PSMC5, UBXN1, PSMD13, PSMC2, ADRM1, RAD23A	25	0.395498
Gayal	Muscle	pink	0.94	GOTERM_CC_DIRECT	GO:0016607	nuclear speck	14	0.010588	ZCCHC12, CHTOP, NXT1, RBM15, THOC3, PRPF19, GLI2, EFTUD2, SCNM1, THAP7, TUT1, ZC3H14, RBM11, PSKH1	121	0.424577
Gayal	Muscle	pink	0.94	GOTERM_CC_DIRECT	GO:0016020	membrane	64	0.0112248	CSE1L, BZW2, PRPF19, ELAVL1, GLI2, EDC4, EFTUD2, STK11, ATIC, PDE4A, TOMM70, MED1, SLC30A5, P3H1, DDX54, LARP4B, TIAM2, CREB3, HNRNPH2, ANKRA2, SNRNP200, PPIB, CSNK1G2, PPP1R15A, DDX5, DDX24, DHX9, PSMD13, PNKP, AKAP8, DLST, FOXO3, GIGYF2, PLD2, FXR2, RASD1, KLC2, RRAS, VPS51, DHX34, PCBP1, NCDN, ABCF3, GCN1, DYNC1H1, USP9X, LIMK1, PRRC2A, BYSL, RGP1, RSL1D1, XAB2, FIBP, PSMC5, CDK5, EIF3K, PSMC2…	902	0.424577
Gayal	Muscle	pink	0.94	GOTERM_CC_DIRECT	GO:0005739	mitochondrion	63	0.0119212	TDRKH, HDDC2, TACO1, PARK7, ADO, DCAF5, MTO1, THG1L, STK11, ATIC, RFK, OPA3, DHX57, ALKBH1, SESN2, NARS2, TOMM70, PPTC7, MNF1, REXO2, PYURF, NIF3L1, NME6, DDIT4, GPD1, FAM32A, L2HGDH, FKBP4, PLIN5, LIPT2, PPP1R15A, DDX28, DLST, ARL2, MRPL58, AMBRA1, MRM3, PDF, YBEY, NTHL1, DHX34, BLOC1S1, MAPK1, HS1BP3, RIPK1, NT5M, IARS2, YKT6, TIMM8B, EEFSEC, FAHD1, UROS, GATC, SYNJ2BP, MCAT, MRPL22, ETNPPL, RA…	887	0.424577
Gayal	Muscle	pink	0.94	GOTERM_CC_DIRECT	GO:0005838	proteasome regulatory particle	3	0.0152521	PSMD8, PSMD6, PSMD13	4	0.50441
Gayal	Muscle	pink	0.94	GOTERM_CC_DIRECT	GO:0000139	Golgi membrane	20	0.0193439	GABARAPL2, COG8, SLC35A4, PGAP3, GALNT2, FUT10, AP3D1, GBA2, FUT4, RGP1, CREB3, B3GNT8, FUT7, VAPB, MAN1C1, B3GNT2, SNAP29, YKT6, COPE, ITM2B	217	0.597082
Gayal	Muscle	pink	0.94	GOTERM_CC_DIRECT	GO:0008180	COP9 signalosome	6	0.021123	COPS4, COPS3, STOML2, COPS5, GPS1, FLOT1	31	0.611246
Gayal	Muscle	pink	0.94	GOTERM_CC_DIRECT	GO:0000932	cytoplasmic mRNA processing body	8	0.036157	EDC4, ZFP36, PSMA2, PSMC2, SAMD4A, LIMD1, CNOT9, TRIM21	60	0.984745
Gayal	Muscle	pink	0.94	GOTERM_CC_DIRECT	GO:0030018	Z disc	9	0.0415112	PDLIM3, DES, SYNPO2L, BAG3, MYOT, SYNPO2, STUB1, MYOZ3, MYPN	75	0.993562
Gayal	Muscle	pink	0.94	GOTERM_CC_DIRECT	GO:0005789	endoplasmic reticulum membrane	28	0.0438299	PPP1R15A, RTN2, BECN1, RTN1, EDA, RTCB, HMGCR, GBA2, PIGV, CYP26B1, UBQLN4, PSKH1, ALG8, SHISA2, DGAT2L6, DDOST, RAB10, PIGC, PYURF, CREB3, TTC9, SCD, VAPB, VMA21, LPCAT3, PIGM, KDELR3, FKBP4	365	0.993562
Gayal	Muscle	pink	0.94	GOTERM_CC_DIRECT	GO:0000793	condensed chromosome	4	0.0478662	AKAP8, SETMAR, LIG4, CTCF	16	0.993562
Gayal	Muscle	pink	0.94	GOTERM_CC_DIRECT	GO:0031597	cytosolic proteasome complex	3	0.0480771	PSMC5, PSMC2, UBQLN4	7	0.993562
Gayal	Muscle	pink	0.94	GOTERM_CC_DIRECT	GO:0070187	telosome	3	0.0480771	ACD, TERF2IP, TERF2	7	0.993562
Gayal	Muscle	pink	0.94	GOTERM_MF_DIRECT	GO:0044822	poly(A) RNA binding	76	1.05831e-06	POP7, TFRC, FASTKD2, POP1, PPP1R10, PRR3, RTCB, NOC2L, MTO1, EFTUD2, SART1, LGALS1, DHX57, UBTF, DHX16, KIF1C, CPNE3, ABT1, PDIA3, ZCCHC24, UPF1, RBM15, NSUN5, EIF1AX, DDX54, TFB2M, LARP4B, NME1, NHP2, PPIE, STRAP, FAM32A, HNRNPH2, SNRNP200, PPIB, FKBP4, KPNB1, DDX28, DDX5, GRN, RPS19BP1, DDX24, DHX9, AKAP8, SNU13, NOC4L, MRPL15, GIGYF2, MRM3, STIP1, DHX32, TCOF1, C29H11ORF68, DHX34, SURF6, ZNF62…	840	0.000686842
Gayal	Muscle	pink	0.94	GOTERM_MF_DIRECT	GO:0008536	Ran GTPase binding	6	0.000306548	IPO13, RANBP1, CSE1L, XPO7, NUTF2	13	0.085197
Gayal	Muscle	pink	0.94	GOTERM_MF_DIRECT	GO:0031072	heat shock protein binding	5	0.000393823	ZFP36, CDC37, DNAJA2, CDC37L1, FKBP4	8	0.085197
Gayal	Muscle	pink	0.94	GOTERM_MF_DIRECT	GO:0004004	ATP-dependent RNA helicase activity	11	0.000708498	DDX28, UPF1, DDX5, DHX32, DDX24, DHX34, DHX9, DHX57, DHX16, DDX54, SNRNP200	59	0.114954
Gayal	Muscle	pink	0.94	GOTERM_MF_DIRECT	GO:0004674	protein serine/threonine kinase activity	23	0.00125392	SRPK3, NIM1K, CSNK2A1, CAB39, DAPK2, PIK3R4, IRAK3, IRAK4, CLK1, STK11, NUAK1, PINK1, EEF2K, CDK5, ULK3, PIM1, MAPK1, CPNE3, ULK1, RIPK1, TSSK2, CSNK1G2, PSKH1	213	0.162759
Gayal	Muscle	pink	0.94	GOTERM_MF_DIRECT	GO:0003723	RNA binding	26	0.00165746	TRUB1, TDRKH, PUS10, POP4, DIS3L, SNU13, MRM3, PCBP1, ATXN1L, SURF6, TRIM21, ABT1, PUS3, RBM18, SAMD4A, THOC3, RSL1D1, UNC50, ZNF239, TUT1, NABP1, PPIE, HNRNPH2, HBP1, EIF3D, TRIM32	260	0.179282
Gayal	Muscle	pink	0.94	GOTERM_MF_DIRECT	GO:0031625	ubiquitin protein ligase binding	13	0.0130684	BECN1, TPI1, UBXN1, AKTIP, USP2, ASB15, FOXO1, ASB16, UBE2R2, UBE2T, UBE2O, ARIH1, ANKRA2	114	1
Gayal	Muscle	pink	0.94	GOTERM_MF_DIRECT	GO:0051117	ATPase binding	5	0.0167487	GABARAPL2, UBXN1, SNU13, CHMP4A, SNTA1	20	1
Gayal	Muscle	pink	0.94	GOTERM_MF_DIRECT	GO:0019003	GDP binding	7	0.0207379	RAB10, RAB5B, RRAS, ARL2, RAB8A, RAB7A, RAB11B	43	1
Gayal	Muscle	pink	0.94	GOTERM_MF_DIRECT	GO:0004842	ubiquitin-protein transferase activity	17	0.0303174	ZYG11B, FEM1B, KLHL21, MUL1, PRPF19, ASB15, ASB16, RNF146, UBE2T, TRIM68, FBXO3, ERCC8, STUB1, TRIM27, ARIH1, TRIM21, FBXL4	188	1
Gayal	Muscle	pink	0.94	GOTERM_MF_DIRECT	GO:0046920	alpha-(1->3)-fucosyltransferase activity	3	0.0337953	FUT7, FUT10, FUT4	6	1
Gayal	Muscle	pink	0.94	GOTERM_MF_DIRECT	GO:0051087	chaperone binding	5	0.0358201	BAG2, CDC37, DNAJA2, CDC37L1, PFDN6	25	1
Gayal	Muscle	pink	0.94	GOTERM_MF_DIRECT	GO:0003743	translation initiation factor activity	7	0.0402047	EIF2B5, EIF2B2, EIF5, EIF3K, EIF1AX, EIF3H, EIF3D	50	1
Gayal	Muscle	pink	0.94	GOTERM_MF_DIRECT	GO:0042802	identical protein binding	13	0.0422322	MRFAP1L1, TGFB3, USP2, APIP, PRPF19, PSMA7, THG1L, ETNPPL, NIF3L1, DES, BAG2, ANGPTL4, PLIN5	135	1
Gayal	Muscle	pink	0.94	GOTERM_MF_DIRECT	GO:0003714	transcription corepressor activity	11	0.0455343	ZHX2, TSG101, CTBP2, BHLHE41, DDX54, RCOR3, TOB2, NOC2L, LIMD1, LMCD1, TOB1	107	1
Gayal	Muscle	pink	0.94	GOTERM_MF_DIRECT	GO:0098641	cadherin binding involved in cell-cell adhesion	8	0.0462824	RSL1D1, ATIC, VAPB, EEF1D, PCBP1, PARK7, YKT6, RAB11B	65	1
Gayal	Muscle	pink	0.94	KEGG_PATHWAY	bta04152	AMPK signaling pathway	20	7.24419e-07	CAB39, IRS1, ADIPOQ, HMGCR, FOXO3, ADIPOR1, ADIPOR2, ELAVL1, PRKAB1, FOXO1, RAB11B, RAB10, RPTOR, CREB3, STK11, EEF2K, G6PC3, SCD, MLYCD, RAB8A	120	0.000161545
Gayal	Muscle	pink	0.94	KEGG_PATHWAY	bta03013	RNA transport	21	1.42293e-05	EIF2B5, UPF1, EIF2B2, NXT1, POP7, POP1, EIF1AX, POP4, THOC3, SENP2, FXR2, EIF5, NUP62, PABPC4L, EIF4EBP2, STRAP, EIF3H, NUP88, RPP14, EIF3D, KPNB1	159	0.00158657
Gayal	Muscle	pink	0.94	KEGG_PATHWAY	bta04141	Protein processing in endoplasmic reticulum	20	0.000110989	PPP1R15A, PDIA3, DNAJB12, RAD23A, DDOST, DNAJC1, BAG2, DNAJA2, BAG1, MAN1C1, PLAA, PREB, STUB1, SEC24D, UBQLN4, MBTPS2, SEC31B, NFE2L2, MAP3K5, ATF4	169	0.00825015
Gayal	Muscle	pink	0.94	KEGG_PATHWAY	bta03050	Proteasome	9	0.000673549	PSMD8, PSMD6, PSMC5, PSMB4, PSMB5, PSMD13, PSMA2, PSMC2, PSMA7	46	0.0375504
Gayal	Muscle	pink	0.94	KEGG_PATHWAY	bta04140	Regulation of autophagy	6	0.00446737	BECN1, GABARAPL2, PIK3R4, ULK3, ULK1, ATG4D	26	0.199245
Gayal	Muscle	pink	0.94	KEGG_PATHWAY	bta03008	Ribosome biogenesis in eukaryotes	10	0.00657253	EMG1, NXT1, POP7, TCOF1, CSNK2A1, POP1, POP4, NHP2, SNU13, REXO2	79	0.244279
Gayal	Muscle	pink	0.94	KEGG_PATHWAY	bta00240	Pyrimidine metabolism	11	0.00924195	NME6, POLR1A, NT5C1A, POLR2C, POLE3, NT5M, UPRT, UPP1, POLR2I, POLR3K, NME1	98	0.294422
Gayal	Muscle	pink	0.94	KEGG_PATHWAY	bta04068	FoxO signaling pathway	13	0.0112103	GABARAPL2, MAP2K1, TGFB3, IRS1, HOMER2, SETD7, FOXO4, FOXO3, PRKAB1, FOXO1, STK11, G6PC3, MAPK1	132	0.312488
Gayal	Muscle	pink	0.94	KEGG_PATHWAY	bta04150	mTOR signaling pathway	8	0.0127997	RPTOR, STK11, CAB39, IRS1, DDIT4, ULK3, MAPK1, ULK1	59	0.317148
Gayal	Muscle	pink	0.94	KEGG_PATHWAY	bta05410	Hypertrophic cardiomyopathy (HCM)	9	0.0212073	CACNG7, DES, SGCA, TGFB3, ITGB3, ITGA10, PRKAB1, EMD, SGCG	80	0.464108
Gayal	Muscle	pink	0.94	KEGG_PATHWAY	bta03040	Spliceosome	12	0.0228932	EFTUD2, SART1, XAB2, PPIL1, DDX5, PCBP1, DHX16, PPIE, SNU13, THOC3, SNRNP200, PRPF19	129	0.464108
Gayal	Muscle	pink	0.94	KEGG_PATHWAY	bta03018	RNA degradation	8	0.0443893	EDC4, EXOSC5, DIS3L, PABPC4L, NUDT16, TOB2, CNOT9, TOB1	76	0.824901
Gayal	Muscle	royalblue	0.87	GOTERM_BP_DIRECT	GO:0045893	positive regulation of transcription, DNA-templated	6	0.0117749	ZFHX3, NR1H2, ZBTB16, KDM8, KAT8, NR1D1	255	1
Gayal	Muscle	royalblue	0.87	GOTERM_BP_DIRECT	GO:0042796	snRNA transcription from RNA polymerase III promoter	2	0.0316969	ICE1, ZC3H8	6	1
Gayal	Muscle	royalblue	0.87	GOTERM_BP_DIRECT	GO:2000188	regulation of cholesterol homeostasis	2	0.0368825	NR1H2, NR1D1	7	1
Gayal	Muscle	royalblue	0.87	GOTERM_BP_DIRECT	GO:0042795	snRNA transcription from RNA polymerase II promoter	2	0.0420407	ICE1, ZC3H8	8	1
Gayal	Muscle	royalblue	0.87	GOTERM_BP_DIRECT	GO:0045945	positive regulation of transcription from RNA polymerase III promoter	2	0.0471717	ICE1, ZC3H8	9	1
Gayal	Muscle	royalblue	0.87	GOTERM_CC_DIRECT	GO:0035327	transcriptionally active chromatin	3	0.00383367	ICE1, ZC3H8, EXOSC3	18	0.3872
Gayal	Muscle	royalblue	0.87	GOTERM_CC_DIRECT	GO:0071013	catalytic step 2 spliceosome	4	0.0097191	PHF5A, PRPF6, CWC15, NRDE2	85	0.490814
Gayal	Muscle	royalblue	0.87	GOTERM_CC_DIRECT	GO:0016020	membrane	11	0.0176161	AIMP2, PRPF6, PSMD7, MYBBP1A, RPL18A, INTS5, UBR4, IGHMBP2, PHRF1, TMEM131, DCP1B	902	0.518613
Gayal	Muscle	royalblue	0.87	GOTERM_CC_DIRECT	GO:0035363	histone locus body	2	0.0205391	ICE1, ZC3H8	4	0.518613
Gayal	Muscle	royalblue	0.87	GOTERM_CC_DIRECT	GO:0031430	M band	2	0.0406616	KLHL41, SMTNL1	8	0.821364
Gayal	Muscle	royalblue	0.87	GOTERM_MF_DIRECT	GO:0044822	poly(A) RNA binding	13	0.000666257	UTP11, CNBP, LSM1, ZC3H8, RTF1, RPP25L, MRPL41, PHF5A, PRPF6, RPL18A, MYBBP1A, TRIM28, DUS3L	840	0.075287
Gayal	Muscle	royalblue	0.87	GOTERM_MF_DIRECT	GO:0003714	transcription corepressor activity	4	0.0154095	MYBBP1A, TRIM28, GPS2, HIPK2	107	0.603848
Gayal	Muscle	royalblue	0.87	GOTERM_MF_DIRECT	GO:0008270	zinc ion binding	11	0.0160314	ZFHX3, TRIM28, NR1H2, CNBP, FNTB, UBR4, IGHMBP2, PCGF1, FHL3, NR1D1, RNF166	948	0.603848
Gayal	Muscle	royalblue	0.87	KEGG_PATHWAY	bta03018	RNA degradation	3	0.0362729	LSM1, EXOSC3, DCP1B	76	1
Yak	Heart	greenyellow	0.98	GOTERM_BP_DIRECT	GO:0030199	collagen fibril organization	5	0.00112168	MMP11, SFRP2, LUM, DPT, FMOD	29	1
Yak	Heart	greenyellow	0.98	GOTERM_BP_DIRECT	GO:0006979	response to oxidative stress	6	0.00292623	NDUFA6, GPX1, SRXN1, STC2, NDUFS2, ERCC8	61	1
Yak	Heart	greenyellow	0.98	GOTERM_BP_DIRECT	GO:0010667	negative regulation of cardiac muscle cell apoptotic process	3	0.00674465	SFRP2, HAND2, HEY2	8	1
Yak	Heart	greenyellow	0.98	GOTERM_BP_DIRECT	GO:0051297	centrosome organization	4	0.00808949	UVRAG, PLK1, HAUS2, SDCCAG8	26	1
Yak	Heart	greenyellow	0.98	GOTERM_BP_DIRECT	GO:0003215	cardiac right ventricle morphogenesis	3	0.0106127	SEMA3C, TBX20, HEY2	10	1
Yak	Heart	greenyellow	0.98	GOTERM_BP_DIRECT	GO:0001701	in utero embryonic development	8	0.0143324	EDNRA, GJA1, MSH2, SYF2, HAND2, BRK1, LIG4, ZFPM2	159	1
Yak	Heart	greenyellow	0.98	GOTERM_BP_DIRECT	GO:0003151	outflow tract morphogenesis	4	0.0143845	SFRP2, SEMA3C, HEY2, ILK	32	1
Yak	Heart	greenyellow	0.98	GOTERM_BP_DIRECT	GO:0007160	cell-matrix adhesion	5	0.0156599	CDK5, ITGB1BP1, FREM1, NID2, TMEM8B	60	1
Yak	Heart	greenyellow	0.98	GOTERM_BP_DIRECT	GO:0000460	maturation of 5.8S rRNA	3	0.0178227	NOL9, RRP15, MPHOSPH6	13	1
Yak	Heart	greenyellow	0.98	GOTERM_BP_DIRECT	GO:0010165	response to X-ray	3	0.0205757	MSH2, ERCC8, LIG4	14	1
Yak	Heart	greenyellow	0.98	GOTERM_BP_DIRECT	GO:0060045	positive regulation of cardiac muscle cell proliferation	3	0.0234932	TBX20, HEY2, ZFPM2	15	1
Yak	Heart	greenyellow	0.98	GOTERM_BP_DIRECT	GO:0030512	negative regulation of transforming growth factor beta receptor signaling pathway	4	0.0314906	EID2, RASL11B, CAV2, HTRA3	43	1
Yak	Heart	greenyellow	0.98	GOTERM_BP_DIRECT	GO:0097286	iron ion import	2	0.0318613	TFRC, MELTF	2	1
Yak	Heart	greenyellow	0.98	GOTERM_BP_DIRECT	GO:2000233	negative regulation of rRNA processing	2	0.0318613	SHQ1, NUDT16	2	1
Yak	Heart	greenyellow	0.98	GOTERM_BP_DIRECT	GO:0006303	double-strand break repair via nonhomologous end joining	3	0.0331742	DCLRE1A, SETMAR, LIG4	18	1
Yak	Heart	greenyellow	0.98	GOTERM_BP_DIRECT	GO:0043408	regulation of MAPK cascade	4	0.0334058	C1H3ORF33, GDF10, INHBB, BMP7	44	1
Yak	Heart	greenyellow	0.98	GOTERM_BP_DIRECT	GO:0045669	positive regulation of osteoblast differentiation	4	0.0353804	GJA1, SFRP2, ILK, BMP7	45	1
Yak	Heart	greenyellow	0.98	GOTERM_BP_DIRECT	GO:0090314	positive regulation of protein targeting to membrane	3	0.0366919	CDK5, ITGB1BP1, SLC51B	19	1
Yak	Heart	greenyellow	0.98	GOTERM_BP_DIRECT	GO:0002088	lens development in camera-type eye	3	0.0403458	GJA1, SLITRK6, CRYAB	20	1
Yak	Heart	greenyellow	0.98	GOTERM_BP_DIRECT	GO:0001764	neuron migration	5	0.0461873	PEX7, GJA1, CDK5, TBX20, SDCCAG8	84	1
Yak	Heart	greenyellow	0.98	GOTERM_BP_DIRECT	GO:0032066	nucleolus to nucleoplasm transport	2	0.0474109	TBRG1, NOC2L	3	1
Yak	Heart	greenyellow	0.98	GOTERM_BP_DIRECT	GO:0010463	mesenchymal cell proliferation	2	0.0474109	FGF7, HAND2	3	1
Yak	Heart	greenyellow	0.98	GOTERM_BP_DIRECT	GO:0051684	maintenance of Golgi location	2	0.0474109	UVRAG, TBCCD1	3	1
Yak	Heart	greenyellow	0.98	GOTERM_BP_DIRECT	GO:0097680	double-strand break repair via classical nonhomologous end joining	2	0.0474109	UVRAG, LIG4	3	1
Yak	Heart	greenyellow	0.98	GOTERM_CC_DIRECT	GO:0030027	lamellipodium	7	0.00786494	CDK5, TESC, RAB13, BRK1, ILK, ITGB1BP1, FGD1	112	1
Yak	Heart	greenyellow	0.98	GOTERM_CC_DIRECT	GO:0005730	nucleolus	16	0.0490632	DCLRE1A, NOP16, TAF13, UTP23, RPS6, PLK1, NOL9, NOC2L, DEDD2, HIRIP3, KLHL7, ANKRD1, FAM32A, NUDT16, SNRPA, MPHOSPH6	605	1
Yak	Heart	greenyellow	0.98	GOTERM_MF_DIRECT	GO:0005160	transforming growth factor beta receptor binding	4	0.0100258	GDF10, RASL11B, INHBB, BMP7	31	1
Yak	Heart	greenyellow	0.98	GOTERM_MF_DIRECT	GO:0019901	protein kinase binding	5	0.0289173	MSH2, CAV2, PLK1, TNNI3, ITGB1BP1	80	1
Yak	Heart	greenyellow	0.98	KEGG_PATHWAY	bta04261	Adrenergic signaling in cardiomyocytes	6	0.0303759	KCNE1, CREB3L1, SCN7A, TNNI3, ADRA1B, MAPK13	136	1
Yak	Heart	greenyellow	0.98	KEGG_PATHWAY	bta04024	cAMP signaling pathway	7	0.0416647	CHRM2, EDNRA, CREB3L1, F2R, PTGER3, TNNI3, AMH	198	1
Yak	Heart	purple	0.78	GOTERM_BP_DIRECT	GO:0070125	mitochondrial translational elongation	28	7.6507e-21	GFM1, MRPS36, MRPS14, MRPL18, MRPS11, MRPS31, MRPL38, MRPL58, MRPL15, MRPL12, MRPL32, MRPL54, MRPL11, MRPL3, MRPL2, MRPS28, TSFM, MRPS26, MRPS25, MRPS22, MRPS18A, MRPL28, MRPL48, MRPS7, MRPL46, TUFM, MRPL22, MRPL44	79	1.0382e-17
Yak	Heart	purple	0.78	GOTERM_BP_DIRECT	GO:0070124	mitochondrial translational initiation	25	2.57e-17	MRPS36, MRPS14, MRPL18, MRPS11, MRPS31, MRPL38, MRPL58, MRPL15, MRPL12, MRPL32, MRPL54, MRPL11, MRPL3, MRPL2, MRPS28, MRPS26, MRPS25, MRPS22, MRPS18A, MRPL28, MRPL48, MRPS7, MRPL46, MRPL22, MRPL44	79	1.74375e-14
Yak	Heart	purple	0.78	GOTERM_BP_DIRECT	GO:0032981	mitochondrial respiratory chain complex I assembly	7	7.25308e-06	NDUFS8, COA1, NDUFAF6, NDUFAF4, NDUFS4, NDUFAF3, BCS1L	16	0.00328081
Yak	Heart	purple	0.78	GOTERM_BP_DIRECT	GO:0032543	mitochondrial translation	9	6.60585e-05	MRPS26, MRPL2, MTERF3, MRPS25, MRPS14, MRPS22, MRPS11, MRPS18A, MRPS7	43	0.0214351
Yak	Heart	purple	0.78	GOTERM_BP_DIRECT	GO:1902600	hydrogen ion transmembrane transport	8	7.89797e-05	SLC46A1, COX8B, UQCRQ, UQCRFS1, UQCR11, UQCR10, COX5A, COX6A2	33	0.0214351
Yak	Heart	purple	0.78	GOTERM_BP_DIRECT	GO:0006457	protein folding	13	0.000195883	MKKS, PPWD1, HSCB, TXN2, PDCL3, BAG2, DNAJB4, DNAJA2, TCP1, CDC37L1, PPIF, PPID, PFDN6	107	0.0443023
Yak	Heart	purple	0.78	GOTERM_BP_DIRECT	GO:0006122	mitochondrial electron transport, ubiquinol to cytochrome c	5	0.000876798	UQCRQ, UQCRC1, PMPCB, CYC1, UQCR10	14	0.169974
Yak	Heart	purple	0.78	GOTERM_BP_DIRECT	GO:0008380	RNA splicing	9	0.00122612	SNRNP40, SCNM1, MTERF3, C1QBP, PPP1R8, SAP18, PPWD1, SNRNP25, CDK12	65	0.207299
Yak	Heart	purple	0.78	GOTERM_BP_DIRECT	GO:0006099	tricarboxylic acid cycle	6	0.00137486	FH, MDH2, IDH2, DLST, DLAT, SDHD	26	0.207299
Yak	Heart	purple	0.78	GOTERM_BP_DIRECT	GO:0070131	positive regulation of mitochondrial translation	4	0.00173096	COA3, NSUN4, C1QBP, MNF1	8	0.234891
Yak	Heart	purple	0.78	GOTERM_BP_DIRECT	GO:1990182	exosomal secretion	3	0.00314464	COPS5, TSG101, RAB11A	3	0.355606
Yak	Heart	purple	0.78	GOTERM_BP_DIRECT	GO:0042776	mitochondrial ATP synthesis coupled proton transport	3	0.00314464	STOML2, CYC1, COX5B	3	0.355606
Yak	Heart	purple	0.78	GOTERM_BP_DIRECT	GO:0033617	mitochondrial respiratory chain complex IV assembly	4	0.00473906	COA3, COA1, COX17, BCS1L	11	0.494685
Yak	Heart	purple	0.78	GOTERM_BP_DIRECT	GO:0070979	protein K11-linked ubiquitination	5	0.00614217	ANAPC7, UBE2T, CDC16, ANAPC1, ANAPC10	23	0.522994
Yak	Heart	purple	0.78	GOTERM_BP_DIRECT	GO:0070126	mitochondrial translational termination	3	0.00615284	MTRF1, MRPL58, MRRF	4	0.522994
Yak	Heart	purple	0.78	GOTERM_BP_DIRECT	GO:0006123	mitochondrial electron transport, cytochrome c to oxygen	4	0.00616647	COX8B, COX5B, COX5A, COX6A2	12	0.522994
Yak	Heart	purple	0.78	GOTERM_BP_DIRECT	GO:0007051	spindle organization	4	0.00782356	RANBP1, RGS14, AUNIP	13	0.595222
Yak	Heart	purple	0.78	GOTERM_BP_DIRECT	GO:0006397	mRNA processing	9	0.00814431	SNRNP40, PTCD2, SCNM1, C1QBP, PPP1R8, SAP18, PPWD1, SNRNP25, CDK12	88	0.595222
Yak	Heart	purple	0.78	GOTERM_BP_DIRECT	GO:0000413	protein peptidyl-prolyl isomerization	5	0.00833399	PPIF, PIN1, PPWD1, FKBP3, PPID	25	0.595222
Yak	Heart	purple	0.78	GOTERM_BP_DIRECT	GO:0006396	RNA processing	6	0.00945314	LSM7, SSB, DHX34, EXOSC9, DHX29, SUGP1	40	0.620296
Yak	Heart	purple	0.78	GOTERM_BP_DIRECT	GO:0009060	aerobic respiration	5	0.00959928	BLOC1S1, UQCRC1, PMPCB, UQCR10, COX6A2	26	0.620296
Yak	Heart	purple	0.78	GOTERM_BP_DIRECT	GO:0042256	mature ribosome assembly	3	0.0147246	NSUN4, C1QBP, SBDS	6	0.908243
Yak	Heart	purple	0.78	GOTERM_BP_DIRECT	GO:0000422	mitophagy	5	0.0158821	FIS1, GABARAPL2, PINK1, MAP1LC3A, FUNDC1	30	0.937043
Yak	Heart	purple	0.78	GOTERM_BP_DIRECT	GO:2000772	regulation of cellular senescence	3	0.020171	RSL1D1, NUAK1, PNPT1	7	0.997061
Yak	Heart	purple	0.78	GOTERM_BP_DIRECT	GO:0045899	positive regulation of RNA polymerase II transcriptional preinitiation complex assembly	3	0.020171	PSMC6, PSMC4, PSMC2	7	0.997061
Yak	Heart	purple	0.78	GOTERM_BP_DIRECT	GO:0006108	malate metabolic process	3	0.020171	FH, MDH2, ME3	7	0.997061
Yak	Heart	purple	0.78	GOTERM_BP_DIRECT	GO:0098609	cell-cell adhesion	7	0.0222135	RSL1D1, ATIC, PPME1, EEF1D, PARK7, MPP7, RAB11B	67	0.997061
Yak	Heart	purple	0.78	GOTERM_BP_DIRECT	GO:0006412	translation	12	0.0262612	RSL1D1, COA1, MRPS14, MRPS11, SLC25A30, MRPS18A, RPL27, SLC25A34, MRPL12, RSL24D1, MRPL11, SLC25A35	172	0.997061
Yak	Heart	purple	0.78	GOTERM_BP_DIRECT	GO:0034551	mitochondrial respiratory chain complex III assembly	3	0.0263177	MNF1, UQCR10, BCS1L	8	0.997061
Yak	Heart	purple	0.78	GOTERM_BP_DIRECT	GO:0007005	mitochondrion organization	5	0.0267145	PRDX3, STOML2, CHCHD2, PTCD2, PARK7	35	0.997061
Yak	Heart	purple	0.78	GOTERM_BP_DIRECT	GO:0051603	proteolysis involved in cellular protein catabolic process	5	0.0267145	PSMB7, PSMB4, PSMB2, CLPP, PSMB1	35	0.997061
Yak	Heart	purple	0.78	GOTERM_BP_DIRECT	GO:0055114	oxidation-reduction process	18	0.0314908	NDUFA9, NDUFA8, NDUFB7, DHRS11, NDUFA11, MRPS36, NDUFB11, UQCR11, GLRX2, HMGCR, ALKBH7, ADO, SOD2, TXN2, NDUFS8, NDUFS3, UQCRFS1, CYC1	316	0.997061
Yak	Heart	purple	0.78	GOTERM_BP_DIRECT	GO:0006606	protein import into nucleus	5	0.03203	RANBP1, NUP50, NUTF2, HIKESHI	37	0.997061
Yak	Heart	purple	0.78	GOTERM_BP_DIRECT	GO:0006390	transcription from mitochondrial promoter	3	0.0331132	MTERF3, TFB2M, TEFM	9	0.997061
Yak	Heart	purple	0.78	GOTERM_BP_DIRECT	GO:0070266	necroptotic process	3	0.0331132	PPIF, RIPK1, PGAM5	9	0.997061
Yak	Heart	purple	0.78	GOTERM_BP_DIRECT	GO:0022617	extracellular matrix disassembly	3	0.0405085	EXOC8, FLOT1, LAMC1	10	0.997061
Yak	Heart	purple	0.78	GOTERM_BP_DIRECT	GO:1901800	positive regulation of proteasomal protein catabolic process	3	0.0405085	PSMC6, PSMC4, PSMC2	10	0.997061
Yak	Heart	purple	0.78	GOTERM_BP_DIRECT	GO:0034599	cellular response to oxidative stress	5	0.0478462	PINK1, PNPT1, PARK7, ETV5, TXN2	42	0.997061
Yak	Heart	purple	0.78	GOTERM_CC_DIRECT	GO:0005743	mitochondrial inner membrane	47	8.16417e-20	STOML2, MRPS36, MRPS14, MRPL18, MRPS11, MRPS31, MRPL38, MRPL58, UQCR11, MRPL15, MRPL12, COX5A, TMEM70, MRPL32, MRPL54, MRPL11, MRPL3, MRPL2, UQCRFS1, CYC1, TIMM8B, MRPS28, MRPS26, MRPS25, MDH2, MRPS22, IDH2, MNF1, MRPS18A, MRPL28, MRPL48, SDHD, BCS1L, MRPS7, MRPL46, TUFM, MRPL22, MRPL44, OXA1L, PINK1, NDUFAF6, UQCRQ, UQCRC1, TMEM126A, NDUFAF3, SLC25A34, SLC25A35	292	2.75949e-17
Yak	Heart	purple	0.78	GOTERM_CC_DIRECT	GO:0005739	mitochondrion	75	9.34819e-15	TRMU, ISCA2, GFM1, FASTKD1, NDUFA11, HSPB7, NUDT2, PARK7, HSCB, ADO, TXN2, CHCHD2, MTRF1, ABHD10, ATIC, FAM162A, NARS2, UQCRFS1, ME3, TOMM70, PPTC7, CMC2, MNF1, BOLA1, GLRX2, REXO2, MRPL46, TUFM, QTRT1, FAM210A, PYURF, OXLD1, NME6, UQCRC1, TMEM126A, PGAM5, MGARP, MRRF, PLIN5, LIPT2, LIPT1, FH, STX17, MRPL18, NOL7, DLST, FITM2, MRPL58, COX5A, MRPL54, PRDX3, YBEY, DHX34, BLOC1S1, PTPMT1, PDSS1, RIP…	887	1.57984e-12
Yak	Heart	purple	0.78	GOTERM_CC_DIRECT	GO:0005759	mitochondrial matrix	23	4.05404e-10	NDUFA9, ISCA2, TSFM, GFM1, ISCA1, MTERF2, MDH2, GLRX5, MNF1, TFB2M, ALKBH7, REXO2, SOD2, TUFM, BLOC1S1, CLPP, C1QBP, PPIF, PMPCB, DLAT, CARS2, TEFM	139	4.56755e-08
Yak	Heart	purple	0.78	GOTERM_CC_DIRECT	GO:0005762	mitochondrial large ribosomal subunit	13	7.02659e-09	NSUN4, MRPL18, MRPL28, MRPL58, MRPL15, MRPL12, MRPL46, MRPL32, MRPL54, MRPL22, MRPL11, MRPL3, MRPL2	44	5.93747e-07
Yak	Heart	purple	0.78	GOTERM_CC_DIRECT	GO:0005763	mitochondrial small ribosomal subunit	10	8.01574e-08	MRPS28, MRPS26, MRPS36, MRPS25, MRPS14, MRPS22, MRPS11, MRPS31, MRPS18A, MRPS7	27	5.41864e-06
Yak	Heart	purple	0.78	GOTERM_CC_DIRECT	GO:0005747	mitochondrial respiratory chain complex I	11	1.59274e-06	NDUFA9, NDUFB9, NDUFA8, NDUFB8, NDUFB7, NDUFS8, NDUFA11, NDUFB11, NDUFS4, NDUFS3, NDUFC2	47	8.97245e-05
Yak	Heart	purple	0.78	GOTERM_CC_DIRECT	GO:0005730	nucleolus	40	1.86563e-05	TSG101, PNKP, GEMIN2, MRPS31, NOL7, NMD3, TXN2, NUAK1, SAP30L, EXOSC9, C1QBP, DNAJC21, SNRPB2, BRIX1, POLR2I, SPG11, ZC3H14, RBM14, SNAPIN, TSPYL1, UTP3, AKTIP, IPMK, HUS1, ARID3A, ZBTB33, REXO2, RSL1D1, NSA2, SCNM1, EEF1D, MORF4L2, C1D, SBDS, ERCC6, CDK12, RSL24D1, POLR3K, PPID, PAFAH1B2	605	0.000900833
Yak	Heart	purple	0.78	GOTERM_CC_DIRECT	GO:0005758	mitochondrial intermembrane space	9	0.000153339	NDUFA8, STOML2, PINK1, NDUFB7, PNPT1, BLOC1S1, COX17, MNF1, REXO2	50	0.00647857
Yak	Heart	purple	0.78	GOTERM_CC_DIRECT	GO:0005750	mitochondrial respiratory chain complex III	5	0.000175547	UQCRQ, UQCRC1, PMPCB, CYC1, UQCR10	10	0.00659275
Yak	Heart	purple	0.78	GOTERM_CC_DIRECT	GO:0005839	proteasome core complex	6	0.000244886	PSMB7, PSMB4, PSMA3, PSMB2, PSMA2, PSMB1	19	0.00827713
Yak	Heart	purple	0.78	GOTERM_CC_DIRECT	GO:0042645	mitochondrial nucleoid	7	0.00127713	FASTKD2, MNF1, SSBP1, TFB2M, LRPPRC, TUFM, TEFM	39	0.0392428
Yak	Heart	purple	0.78	GOTERM_CC_DIRECT	GO:0019908	nuclear cyclin-dependent protein kinase holoenzyme complex	3	0.00290844	BCCIP, CDK12, CDK13	3	0.081921
Yak	Heart	purple	0.78	GOTERM_CC_DIRECT	GO:0005680	anaphase-promoting complex	5	0.00315314	ANAPC16, ANAPC7, CDC16, ANAPC1, ANAPC10	20	0.0819818
Yak	Heart	purple	0.78	GOTERM_CC_DIRECT	GO:0005654	nucleoplasm	59	0.00508509	TRMU, CUEDC2, PPP1R10, SYAP1, HSPB7, UBE2Z, TATDN1, SPRED1, FBXO3, UBXN7, UPF1, PNISR, RBM14, MRPS26, TGIF2, MIOS, IPMK, NUTF2, CACYBP, GLRX2, ZBTB33, MRPL46, SOX10, ETV5, DYNC1LI1, RNF169, CTDSP1, NUP50, SBDS, SNRNP25, PPID, BLZF1, BOD1L1, NMD3, PDS5A, TMEM70, PSMB7, PSMB2, YBEY, DNAJB4, EXOSC9, SNRPB2, ZC3H14, TRIM45, SF3A3, PLEKHA1, SIVA1, MDH2, CBX2, TBCB, ARID3A, ARHGAP27, COPS6, SNRNP40, CO…	1310	0.122769
Yak	Heart	purple	0.78	GOTERM_CC_DIRECT	GO:0022624	proteasome accessory complex	4	0.00701751	PSMD6, PSMC6, PSMC4, PSMC2	13	0.158128
Yak	Heart	purple	0.78	GOTERM_CC_DIRECT	GO:0005751	mitochondrial respiratory chain complex IV	4	0.00872498	COX8B, COX5B, COX5A, COX6A2	14	0.173473
Yak	Heart	purple	0.78	GOTERM_CC_DIRECT	GO:0031011	Ino80 complex	4	0.00872498	INO80C, INO80B, ACTR8, UCHL5	14	0.173473
Yak	Heart	purple	0.78	GOTERM_CC_DIRECT	GO:0070469	respiratory chain	4	0.0106546	UQCRQ, UQCRFS1, UQCR11, CYC1	15	0.20007
Yak	Heart	purple	0.78	GOTERM_CC_DIRECT	GO:0045277	respiratory chain complex IV	4	0.0128113	COX8B, COX5B, COX5A, COX6A2	16	0.216512
Yak	Heart	purple	0.78	GOTERM_CC_DIRECT	GO:0031305	integral component of mitochondrial inner membrane	4	0.0128113	COA3, APOO, COA1, TIMM17B	16	0.216512
Yak	Heart	purple	0.78	GOTERM_CC_DIRECT	GO:0005778	peroxisomal membrane	5	0.0155995	ATAD1, GNPAT, PNPLA8, TTC1, HMGCR	31	0.251077
Yak	Heart	purple	0.78	GOTERM_CC_DIRECT	GO:0071013	catalytic step 2 spliceosome	8	0.017626	SF3A3, SART1, LSM7, SNRNP40, SNRPD2, PPWD1, SNRPB2, LSM3	85	0.261878
Yak	Heart	purple	0.78	GOTERM_CC_DIRECT	GO:0031307	integral component of mitochondrial outer membrane	4	0.0178201	FIS1, PINK1, FUNDC1, MGARP	18	0.261878
Yak	Heart	purple	0.78	GOTERM_CC_DIRECT	GO:0031597	cytosolic proteasome complex	3	0.018719	PSMC6, PSMC4, PSMC2	7	0.263626
Yak	Heart	purple	0.78	GOTERM_CC_DIRECT	GO:0031595	nuclear proteasome complex	3	0.0244435	PSMC6, PSMC4, PSMC2	8	0.330477
Yak	Heart	purple	0.78	GOTERM_CC_DIRECT	GO:0005913	cell-cell adherens junction	8	0.025997	RSL1D1, ATIC, PPME1, EEF1D, FLOT1, PARK7, MPP7, RAB11B	92	0.337961
Yak	Heart	purple	0.78	GOTERM_CC_DIRECT	GO:0046540	U4/U6 x U5 tri-snRNP complex	4	0.027097	SART1, LSM8, SNRPD2, LSM3	21	0.339215
Yak	Heart	purple	0.78	GOTERM_CC_DIRECT	GO:0005689	U12-type spliceosomal complex	4	0.0427413	SF3B5, LSM7, SNRPD2, SNRNP25	25	0.515948
Yak	Heart	purple	0.78	GOTERM_CC_DIRECT	GO:0012505	endomembrane system	7	0.0445451	PANX1, MAP1LC3A, STX17, ADPRHL1, SLC2A12, TBC1D25, MON1B	82	0.519181
Yak	Heart	purple	0.78	GOTERM_MF_DIRECT	GO:0044822	poly(A) RNA binding	69	1.68659e-13	GFM1, FASTKD1, FASTKD2, PPP1R10, RPP30, MRPS11, BCCIP, HSPB1, SRP14, MRPL32, SART1, NGRN, MRPL3, MRPL2, LGALS1, SNRPD2, KIF1C, RBM6, MRPS28, TSFM, UPF1, PNISR, RBM14, MRPS26, EIF1AX, TFB2M, UCHL5, MRPL44, TUFM, DYNC1LI1, DNAJC2, NSA2, TCP1, SBDS, FKBP3, MRPS31, NOL7, NMD3, MRPL15, MRPL54, GTF2E2, MRPL11, C29H11ORF68, DHX34, EXOSC9, BRIX1, ZC3H14, TEFM, SF3A3, SSB, PTCD2, PNPT1, UTP3, MDH2, CCDC59…	840	7.5728e-11
Yak	Heart	purple	0.78	GOTERM_MF_DIRECT	GO:0003735	structural constituent of ribosome	24	1.78226e-07	MRPS26, COA1, MRPS14, MRPS25, MRPS22, MRPL18, MRPS11, MRPS31, MRPL28, MRPS18A, MRPL15, MRPL12, MRPS7, MRPL46, MRPL32, MRPL22, MRPL11, MRPL3, MRPL2, SLC25A30, RPL27, SLC25A34, RSL24D1, SLC25A35	212	4.00118e-05
Yak	Heart	purple	0.78	GOTERM_MF_DIRECT	GO:0008137	NADH dehydrogenase (ubiquinone) activity	8	5.55757e-05	NDUFB9, NDUFA8, NDUFB8, NDUFB7, NDUFS8, NDUFS4, NDUFS3, NDUFC2	33	0.00831784
Yak	Heart	purple	0.78	GOTERM_MF_DIRECT	GO:0051087	chaperone binding	7	9.18577e-05	VWF, BAG2, DNAJB4, DNAJA2, CDC37L1, HSCB, PFDN6	25	0.010311
Yak	Heart	purple	0.78	GOTERM_MF_DIRECT	GO:0004298	threonine-type endopeptidase activity	6	0.000377144	PSMB7, PSMB4, PSMA3, PSMB2, PSMA2, PSMB1	21	0.0338676
Yak	Heart	purple	0.78	GOTERM_MF_DIRECT	GO:0008121	ubiquinol-cytochrome-c reductase activity	4	0.000943477	UQCRQ, UQCRFS1, UQCR11, UQCR10	7	0.0706035
Yak	Heart	purple	0.78	GOTERM_MF_DIRECT	GO:0003746	translation elongation factor activity	5	0.00197214	TSFM, GFM1, EEF1D, EEF1E1, TUFM	18	0.126499
Yak	Heart	purple	0.78	GOTERM_MF_DIRECT	GO:0019843	rRNA binding	6	0.00282061	NSUN4, MTERF3, FASTKD2, SBDS, MRPS7, MRPL11	32	0.15517
Yak	Heart	purple	0.78	GOTERM_MF_DIRECT	GO:0003723	RNA binding	18	0.0031103	SF3A3, RBM14, COA1, RPP30, CPSF3, DIS3L, LSM3, RSL1D1, LSM8, LSM7, PPP1R8, C1D, SBDS, RBM20, ZNF239, BRIX1, PUSL1, TRDMT1	260	0.15517
Yak	Heart	purple	0.78	GOTERM_MF_DIRECT	GO:0051537	2 iron, 2 sulfur cluster binding	5	0.00505006	ISCA2, ISCA1, CISD1, UQCRFS1, GLRX2	23	0.226748
Yak	Heart	purple	0.78	GOTERM_MF_DIRECT	GO:0008536	Ran GTPase binding	4	0.00671092	RANBP1, NUP50, NUTF2	13	0.273928
Yak	Heart	purple	0.78	GOTERM_MF_DIRECT	GO:0036402	proteasome-activating ATPase activity	3	0.0132412	PSMC6, PSMC4, PSMC2	6	0.495442
Yak	Heart	purple	0.78	GOTERM_MF_DIRECT	GO:0098641	cadherin binding involved in cell-cell adhesion	7	0.0151642	RSL1D1, ATIC, PPME1, EEF1D, PARK7, MPP7, RAB11B	65	0.523748
Yak	Heart	purple	0.78	GOTERM_MF_DIRECT	GO:0010314	phosphatidylinositol-5-phosphate binding	3	0.0237221	SNX3, PLEKHF1, LANCL2	8	0.760802
Yak	Heart	purple	0.78	GOTERM_MF_DIRECT	GO:0017025	TBP-class protein binding	3	0.0365984	PSMC6, PSMC4, PSMC2	10	0.987954
Yak	Heart	purple	0.78	GOTERM_MF_DIRECT	GO:0030544	Hsp70 protein binding	3	0.0365984	DNAJC2, HIKESHI, PPID	10	0.987954
Yak	Heart	purple	0.78	GOTERM_MF_DIRECT	GO:0003755	peptidyl-prolyl cis-trans isomerase activity	5	0.0374058	PPIF, PIN1, PPWD1, FKBP3, PPID	41	0.987954
Yak	Heart	purple	0.78	GOTERM_MF_DIRECT	GO:0000175	3'-5'-exoribonuclease activity	3	0.0438304	PNPT1, DIS3L, REXO2	11	0.99117
Yak	Heart	purple	0.78	KEGG_PATHWAY	bta05012	Parkinson's disease	26	9.01441e-14	NDUFB9, NDUFB8, NDUFB7, NDUFA11, NDUFB11, UQCR11, PARK7, UQCR10, COX5B, COX5A, COX6A2, UQCRFS1, CYC1, SLC18A2, NDUFA9, NDUFA8, COX8B, NDUFC2, SDHD, PINK1, NDUFS8, UQCRQ, NDUFS4, PPIF, NDUFS3, UQCRC1	152	9.11145e-12
Yak	Heart	purple	0.78	KEGG_PATHWAY	bta00190	Oxidative phosphorylation	25	1.13186e-13	NDUFB9, NDUFB8, NDUFB7, NDUFA11, NDUFB11, COX17, UQCR11, UQCR10, COX5B, COX5A, COX6A2, UQCRFS1, CYC1, ATP6V1C1, NDUFA9, NDUFA8, COX8B, ATP6V1G2, NDUFC2, SDHD, NDUFS8, UQCRQ, NDUFS4, NDUFS3, UQCRC1	140	9.11145e-12
Yak	Heart	purple	0.78	KEGG_PATHWAY	bta05016	Huntington's disease	27	6.99381e-12	NDUFB9, NDUFB8, NDUFB7, NDUFA11, NDUFB11, CLTB, UQCR11, UQCR10, COX5B, COX5A, COX6A2, UQCRFS1, CYC1, POLR2I, NDUFA9, NDUFA8, COX8B, NDUFC2, SDHD, SOD2, NDUFS8, UQCRQ, NDUFS4, PPIF, NDUFS3, UQCRC1	199	3.75334e-10
Yak	Heart	purple	0.78	KEGG_PATHWAY	bta04932	Non-alcoholic fatty liver disease (NAFLD)	22	7.79509e-10	NDUFA9, NDUFB9, NDUFA8, NDUFB8, COX8B, NDUFB7, NDUFA11, NDUFB11, NDUFC2, UQCR11, UQCR10, SDHD, COX5B, COX5A, COX6A2, NDUFS8, UQCRQ, NDUFS4, NDUFS3, UQCRC1, UQCRFS1, CYC1	160	3.13753e-08
Yak	Heart	purple	0.78	KEGG_PATHWAY	bta05010	Alzheimer's disease	22	5.60599e-09	NDUFA9, NDUFB9, NDUFA8, NDUFB8, COX8B, NDUFB7, NDUFA11, NDUFB11, NDUFC2, UQCR11, UQCR10, SDHD, COX5B, COX5A, COX6A2, NDUFS8, UQCRQ, NDUFS4, NDUFS3, UQCRC1, UQCRFS1, CYC1	178	1.80513e-07
Yak	Heart	purple	0.78	KEGG_PATHWAY	bta03050	Proteasome	10	2.23074e-06	PSMB7, PSMD6, PSMB4, PSMA3, PSMC6, PSMB2, PSMC4, PSMA2, PSMC2, PSMB1	46	5.98582e-05
Yak	Heart	purple	0.78	KEGG_PATHWAY	bta03010	Ribosome	15	9.32325e-06	MRPS14, MRPL18, MRPS11, MRPL28, MRPS18A, MRPL15, MRPL12, MRPS7, MRPL32, MRPL22, MRPL11, MRPL3, MRPL2, RPL27, RSL24D1	134	0.000214435
Yak	Heart	purple	0.78	KEGG_PATHWAY	bta01100	Metabolic pathways	54	9.92078e-05	NDUFA11, ADO, COX6A2, ATIC, IMPA1, UQCRFS1, ME3, DLAT, COX8B, ATP6V1G2, CHPF2, IPMK, PGAM2, NDUFC2, SDHD, DPM3, NDUFS8, NME6, NDUFS4, UQCRC1, NDUFS3, UPRT, PAFAH1B2, LIPT2, LIPT1, NDUFB9, NDUFB8, FH, NDUFB7, NDUFB11, COX17, DLST, UQCR11, UQCR10, HMGCR, COX5B, COX5A, AGPAT2, FUT4, POLD2, NT5M, GPAT3, CYC1, POLR2I, ATP6V1C1, MPST, NDUFA9, NDUFA8, GOT1, MDH2, IDH2, RPIA, UQCRQ, POLR3K	1235	0.00199656
Yak	Heart	purple	0.78	KEGG_PATHWAY	bta04260	Cardiac muscle contraction	10	0.000218328	COX8B, UQCRQ, UQCRC1, UQCRFS1, UQCR11, CYC1, UQCR10, COX5B, COX5A, COX6A2	80	0.00390564
Yak	Heart	purple	0.78	KEGG_PATHWAY	bta00020	Citrate cycle (TCA cycle)	6	0.000962866	FH, MDH2, IDH2, DLST, DLAT, SDHD	30	0.0155021
Yak	Heart	purple	0.78	KEGG_PATHWAY	bta01200	Carbon metabolism	10	0.00209694	RPIA, FH, GOT1, MDH2, IDH2, PGAM2, DLST, ME3, DLAT, SDHD	109	0.0306915
Yak	Heart	purple	0.78	KEGG_PATHWAY	bta00240	Pyrimidine metabolism	8	0.0138645	PNPT1, NME6, POLD2, NUDT2, NT5M, UPRT, POLR2I, POLR3K	98	0.174364
Yak	Heart	purple	0.78	KEGG_PATHWAY	bta03018	RNA degradation	7	0.0140791	LSM8, LSM7, PNPT1, EXOSC9, DIS3L, C1D, LSM3	76	0.174364
Yak	Heart	purple	0.78	KEGG_PATHWAY	bta01130	Biosynthesis of antibiotics	12	0.0188171	RPIA, FH, ATIC, GOT1, NME6, MDH2, IDH2, PGAM2, DLST, HMGCR, DLAT, SDHD	206	0.207504
Yak	Heart	purple	0.78	KEGG_PATHWAY	bta03040	Spliceosome	9	0.0193326	SF3A3, SART1, LSM8, SF3B5, LSM7, SNRNP40, SNRPD2, SNRPB2, LSM3	129	0.207504
Yak	Heart	purple	0.78	KEGG_PATHWAY	bta03430	Mismatch repair	4	0.0210975	RFC3, RPA3, POLD2, SSBP1	23	0.212294
Yak	Liver	green	0.98	GOTERM_BP_DIRECT	GO:0008203	cholesterol metabolic process	7	0.000582259	LIPC, INSIG2, PON1, FDX1, CAT, APOA2, LCAT	34	0.51734
Yak	Liver	green	0.98	GOTERM_BP_DIRECT	GO:0042730	fibrinolysis	5	0.000740114	TMPRSS6, F12, SERPING1, GP1BA, F2	14	0.51734
Yak	Liver	green	0.98	GOTERM_BP_DIRECT	GO:0042572	retinol metabolic process	5	0.00204846	TTR, DGAT1, RDH10, ALDH1A1, DHRS3	18	0.833594
Yak	Liver	green	0.98	GOTERM_BP_DIRECT	GO:0034375	high-density lipoprotein particle remodeling	4	0.0031073	LIPC, APOM, APOA2, LCAT	10	0.833594
Yak	Liver	green	0.98	GOTERM_BP_DIRECT	GO:0042632	cholesterol homeostasis	7	0.00330128	LIPC, NR1H2, MTTP, APOA2, LCAT, TMEM97, APOA5	47	0.833594
Yak	Liver	green	0.98	GOTERM_BP_DIRECT	GO:0032259	methylation	6	0.00387314	GAMT, BHMT, ARMT1, PEMT, METTL7B, ECE2	34	0.833594
Yak	Liver	green	0.98	GOTERM_BP_DIRECT	GO:0043691	reverse cholesterol transport	4	0.00417393	APOM, APOA2, LCAT, APOA5	11	0.833594
Yak	Liver	green	0.98	GOTERM_BP_DIRECT	GO:0055114	oxidation-reduction process	20	0.00514907	CTBP2, HSD17B6, CYP3A5, HSD17B10, DHRS3, GULO, CCS, NSDHL, SPR, ALDH2, TDO2, ALDH1B1, ZADH2, RDH10, FDX1, GFOD2, CAT, ALDH1A1, TDH, MMACHC	316	0.8998
Yak	Liver	green	0.98	GOTERM_BP_DIRECT	GO:0006695	cholesterol biosynthetic process	5	0.00613333	NSDHL, MVK, INSIG2, PMVK, APOA5	24	0.952711
Yak	Liver	green	0.98	GOTERM_BP_DIRECT	GO:0006888	ER to Golgi vesicle-mediated transport	7	0.0137639	SEC24A, TRAPPC4, LMAN2, TEX261, SEC22B, COPE	63	1
Yak	Liver	green	0.98	GOTERM_BP_DIRECT	GO:0034976	response to endoplasmic reticulum stress	6	0.0140595	UFL1, TXNDC11, TRIB3, NRBF2, P4HB, PDIA5	46	1
Yak	Liver	green	0.98	GOTERM_BP_DIRECT	GO:0006488	dolichol-linked oligosaccharide biosynthetic process	3	0.0185174	SRD5A3, ALG2, ALG12	7	1
Yak	Liver	green	0.98	GOTERM_BP_DIRECT	GO:0034372	very-low-density lipoprotein particle remodeling	3	0.0185174	LIPC, LCAT, APOA5	7	1
Yak	Liver	green	0.98	GOTERM_BP_DIRECT	GO:0007188	adenylate cyclase-modulating G-protein coupled receptor signaling pathway	4	0.0203641	GNAT2, GALR1, GCGR, GNAT1	19	1
Yak	Liver	green	0.98	GOTERM_BP_DIRECT	GO:0007596	blood coagulation	6	0.0212362	F10, F12, SERPING1, GP1BA, KNG1, F5	51	1
Yak	Liver	green	0.98	GOTERM_BP_DIRECT	GO:0034380	high-density lipoprotein particle assembly	3	0.0241833	APOM, APOA2, APOA5	8	1
Yak	Liver	green	0.98	GOTERM_BP_DIRECT	GO:0030968	endoplasmic reticulum unfolded protein response	5	0.0277478	TBL2, CREB3L3, CREB3L4, UGGT2, CDK5RAP3	37	1
Yak	Liver	green	0.98	GOTERM_BP_DIRECT	GO:0045717	negative regulation of fatty acid biosynthetic process	3	0.0304566	INSIG2, TRIB3, BRCA1	9	1
Yak	Liver	green	0.98	GOTERM_BP_DIRECT	GO:0006656	phosphatidylcholine biosynthetic process	3	0.0304566	APOA2, PEMT, LCAT	9	1
Yak	Liver	green	0.98	GOTERM_BP_DIRECT	GO:0005975	carbohydrate metabolic process	8	0.0392069	GK5, KLB, CHIA, PARG, HHIP, HEXA, HHIPL1, B4GALT7	101	1
Yak	Liver	green	0.98	GOTERM_BP_DIRECT	GO:0031398	positive regulation of protein ubiquitination	5	0.0481702	PSMD10, FBXO4, ADRB2, BRCA1, CDK5RAP3	44	1
Yak	Liver	green	0.98	GOTERM_CC_DIRECT	GO:0005789	endoplasmic reticulum membrane	40	1.2049e-11	LRRC59, RTN1, EDA, KDELR1, INSIG2, MOGAT1, RTCB, MGST1, TXNDC11, HSD17B6, CYP3A5, GULO, UFL1, PGRMC1, NSDHL, NCLN, CREB3L3, LMAN2, RDH10, TMEM208, TMED7, SEC11A, ALG8, SEC24A, SDF2L1, DGAT1, SIGMAR1, SLC33A1, ALG3, ALG12, DGAT2L6, DDOST, PAFAH2, TM6SF2, CNIH1, POMK, PEMT, PIGM, SEC22B, SLC27A4	365	3.32551e-09
Yak	Liver	green	0.98	GOTERM_CC_DIRECT	GO:0072562	blood microparticle	13	2.83369e-06	LGALS3BP, APCS, PON1, SERPINF2, APOA2, F2, APOA5, C8A, KNG1, CPN2, VTN, SERPING1, ANGPTL4	75	0.000391049
Yak	Liver	green	0.98	GOTERM_CC_DIRECT	GO:0005783	endoplasmic reticulum	31	0.000360901	CALR3, MTTP, MGST1, TXNDC11, TMEM97, HACD3, UFL1, PGRMC1, ZDHHC19, APMAP, CREB3L4, UGGT2, MAP2K1, TRAPPC4, TPBG, SRD5A3, ALG2, BFAR, SLC30A1, ALG12, PDIA5, DHDDS, RCN1, TBL2, RNF128, YIPF6, AQP11, FAM20A, P4HB, CBLN3	497	0.0332029
Yak	Liver	green	0.98	GOTERM_CC_DIRECT	GO:0031090	organelle membrane	7	0.00098609	GULO, LRRC59, PGRMC1, RDH10, HSD17B6, CYP3A5, SEC11A	38	0.0680402
Yak	Liver	green	0.98	GOTERM_CC_DIRECT	GO:0070062	extracellular exosome	90	0.00215374	LGALS3BP, BTG2, PSCA, ECI1, PDCD6, ETFA, C8B, C8A, SERPINA5, APMAP, PRADC1, GMPPA, ACP2, SNRPD3, TMED7, NUDT14, GAMT, MAP2K1, IGFBP3, ANXA4, SERPINF2, APOA2, ABHD14B, GP1BA, F2, NME1, MINPP1, DUSP23, AZGP1, BCAM, ANGPTL6, OAF, ALDH1A1, CAT, CMPK1, SERPING1, FAM20A, HAGH, PPIB, SMPDL3A, VPS25, CES3, RBKS, PCYOX1, APCS, MVK, AHCY, PON1, SAA4, ABHD8, ARL2, LCAT, IQGAP2, ACAT2, CPN2, VTN, PGRMC1, C5,…	2162	0.118886
Yak	Liver	green	0.98	GOTERM_CC_DIRECT	GO:0005739	mitochondrion	42	0.00609839	GLDC, ECI1, FASTKD3, ECI2, MPV17L, ARL2, CPOX, ETFA, HACD3, HSD17B10, TMEM186, ACAT2, SLC25A48, MCEE, SLC25A28, ALDH1B1, TDH, PDSS2, BCO2, ACAD10, ARGLU1, SLC25A47, DECR1, SPRYD4, MMAB, MTHFS, RMDN2, GTPBP3, NUDT9, RAB32, NIF3L1, AMACR, PDP2, ZADH2, FDX1, CAT, CAPRIN2, PEMT, NAGS, NAXD, ACOX3, MMACHC	887	0.259719
Yak	Liver	green	0.98	GOTERM_CC_DIRECT	GO:0034361	very-low-density lipoprotein particle	4	0.00658708	APOM, APOA2, APOA5, PCYOX1	13	0.259719
Yak	Liver	green	0.98	GOTERM_CC_DIRECT	GO:0034364	high-density lipoprotein particle	4	0.0100117	LIPC, SAA4, LCAT, APOA5	15	0.345402
Yak	Liver	green	0.98	GOTERM_CC_DIRECT	GO:0005777	peroxisome	7	0.0127522	AMACR, MVK, ZADH2, CAT, PMVK, TYSND1, ACOX3	63	0.360675
Yak	Liver	green	0.98	GOTERM_CC_DIRECT	GO:0034366	spherical high-density lipoprotein particle	3	0.0130679	APOM, PON1, APOA2	6	0.360675
Yak	Liver	green	0.98	GOTERM_CC_DIRECT	GO:0005811	lipid particle	6	0.0169738	NSDHL, SIGMAR1, CIDEB, PLIN3, HSD17B13, HSD17B11	49	0.39059
Yak	Liver	green	0.98	GOTERM_CC_DIRECT	GO:0034663	endoplasmic reticulum chaperone complex	3	0.017925	SDF2L1, P4HB, PPIB	7	0.39059
Yak	Liver	green	0.98	GOTERM_CC_DIRECT	GO:0005788	endoplasmic reticulum lumen	6	0.0183973	CALR3, SDF2L1, EOGT, P4HB, PPIB, PDIA5	50	0.39059
Yak	Liver	green	0.98	GOTERM_CC_DIRECT	GO:0005581	collagen trimer	6	0.0305771	COLEC11, COLEC10, EDA, MGC137211, MGC137014, MBL2	57	0.602806
Yak	Liver	green	0.98	GOTERM_CC_DIRECT	GO:0000139	Golgi membrane	13	0.0363235	SEC24A, ECE2, TMEM59, CNIH1, RER1, MAN2A1, LMAN2, B3GNT2, RHOU, SEC22B, SNAP29, SLC35A5, COPE	217	0.668352
Yak	Liver	green	0.98	GOTERM_CC_DIRECT	GO:0012505	endomembrane system	7	0.0406061	PGRMC1, RTN1, PGRMC2, RNF128, CDC42EP2, RUNDC1, CDK5RAP3	82	0.700455
Yak	Liver	green	0.98	GOTERM_MF_DIRECT	GO:0042803	protein homodimerization activity	17	0.00154677	CTBP2, SERPINF2, APOA2, ADRB2, ECE2, TARBP2, GALE, GJC3, GJB1, CREB3L3, PRKRA, FDX1, CAT, ERCC5, CNOT9, VPS25, BOK	225	0.749204
Yak	Liver	green	0.98	GOTERM_MF_DIRECT	GO:0000033	alpha-1,3-mannosyltransferase activity	3	0.00274937	ALG8, ALG2, ALG3	3	0.749204
Yak	Liver	green	0.98	GOTERM_MF_DIRECT	GO:0004144	diacylglycerol O-acyltransferase activity	3	0.00538732	DGAT1, MOGAT1, DGAT2L6	4	0.978696
Yak	Liver	green	0.98	GOTERM_MF_DIRECT	GO:0005537	mannose binding	4	0.0118615	COLEC11, COLEC10, LMAN2, MBL2	16	1
Yak	Liver	green	0.98	GOTERM_MF_DIRECT	GO:0020037	heme binding	9	0.0310776	PGRMC1, PGRMC2, TDO2, CAT, CYP2C19, CYP3A5, CYP8B1, FADS1	120	1
Yak	Liver	green	0.98	GOTERM_MF_DIRECT	GO:0000062	fatty-acyl-CoA binding	4	0.0398063	ECI2, ETFA, ACOX3, ACAD10	25	1
Yak	Liver	green	0.98	GOTERM_MF_DIRECT	GO:0016491	oxidoreductase activity	8	0.0479432	ZADH2, GFOD2, ETFA, HSD17B6, MMACHC, FADS1, ADH6	108	1
Yak	Liver	green	0.98	GOTERM_MF_DIRECT	GO:0019899	enzyme binding	5	0.0481935	RPS19BP1, PRKRA, CAT, HACD3, TARBP2	45	1
Yak	Liver	green	0.98	KEGG_PATHWAY	bta01100	Metabolic pathways	75	2.6726e-09	PI4K2B, ALAS1, CMAS, GLDC, HEXA, CPOX, NADSYN1, PPCDC, MCEE, NSDHL, LIPC, SPR, ALDH2, TDO2, GMPPA, GAMT, ALG8, DGAT1, ALG2, ALG3, ALG12, ALG11, DDOST, NME1, MINPP1, ALDH1A1, CMPK1, B3GNT2, PIGM, ACOX3, B4GALT7, MOCS1, MVK, GALT, AHCY, GLS2, HSD17B6, CYP3A5, HSD17B10, SELENOI, ACAT2, ADH6, GULO, HSD11B1, NT5E, EXTL1, ALDH1B1, MAN2A1, AMDHD1, RDH10, PMVK, PLCG1, ST3GAL2, HSD3B7, RRM1, GCH1, MMAB, S…	1235	6.17372e-07
Yak	Liver	green	0.98	KEGG_PATHWAY	bta04610	Complement and coagulation cascades	14	3.2451e-07	F10, F12, SERPINF2, C8B, F2, C8A, KNG1, SERPINA5, F5, C5, SERPING1, CD59, CFB, MBL2	74	3.7481e-05
Yak	Liver	green	0.98	KEGG_PATHWAY	bta00900	Terpenoid backbone biosynthesis	6	0.000459263	MVK, PMVK, PDSS2, ACAT2, DHDDS, PCYOX1	22	0.0353632
Yak	Liver	green	0.98	KEGG_PATHWAY	bta00510	N-Glycan biosynthesis	8	0.000692488	ALG8, MAN2A1, DOLPP1, ALG2, ALG3, ALG12, ALG11, DDOST	49	0.0399912
Yak	Liver	green	0.98	KEGG_PATHWAY	bta04146	Peroxisome	10	0.00106793	AMACR, MVK, PEX11A, MPV17L, CAT, PMVK, ECI2, ACOX3, PEX12, PEX11G	84	0.0493385
Yak	Liver	green	0.98	KEGG_PATHWAY	bta00071	Fatty acid degradation	7	0.00147243	ALDH2, ALDH1B1, ECI1, ECI2, ACOX3, ACAT2, ADH6	41	0.0513849
Yak	Liver	green	0.98	KEGG_PATHWAY	bta00830	Retinol metabolism	8	0.00155712	DGAT1, RDH10, ALDH1A1, HSD17B6, CYP3A5, DHRS3, ADH6	56	0.0513849
Yak	Liver	green	0.98	KEGG_PATHWAY	bta00520	Amino sugar and nucleotide sugar metabolism	7	0.00335851	CHIA, GALE, GALT, CMAS, HEXA, GMPPA, GALK1	48	0.096977
Yak	Liver	green	0.98	KEGG_PATHWAY	bta00790	Folate biosynthesis	4	0.00659799	SPR, GCH1, GGH, MOCS1	13	0.169348
Yak	Liver	green	0.98	KEGG_PATHWAY	bta00630	Glyoxylate and dicarboxylate metabolism	5	0.00774417	GRHPR, MCEE, GLDC, CAT, ACAT2	26	0.170531
Yak	Liver	green	0.98	KEGG_PATHWAY	bta00260	Glycine, serine and threonine metabolism	6	0.0081205	GAMT, GRHPR, BHMT, ALAS1, GLDC, TDH	41	0.170531
Yak	Liver	green	0.98	KEGG_PATHWAY	bta00280	Valine, leucine and isoleucine degradation	6	0.0183713	MCEE, ALDH2, ALDH1B1, HSD17B10, AACS, ACAT2	50	0.353647
Yak	Liver	green	0.98	KEGG_PATHWAY	bta00620	Pyruvate metabolism	5	0.0287075	GRHPR, ALDH2, ALDH1B1, HAGH, ACAT2	38	0.510111
Yak	Liver	lightyellow	0.81	GOTERM_BP_DIRECT	GO:0006614	SRP-dependent cotranslational protein targeting to membrane	3	0.00174406	SRP72, SSR3, SEC63	10	0.68367
Yak	Liver	lightyellow	0.81	GOTERM_BP_DIRECT	GO:0006457	protein folding	5	0.00480765	PDIA3, ERP44, DNAJC1, DNAJB11, CALR	107	0.9423
Yak	Liver	lightyellow	0.81	GOTERM_BP_DIRECT	GO:0006888	ER to Golgi vesicle-mediated transport	4	0.0075172	COPB2, COG3, SEC24D, IER3IP1	63	0.982248
Yak	Liver	lightyellow	0.81	GOTERM_BP_DIRECT	GO:0000301	retrograde transport, vesicle recycling within Golgi	2	0.0314305	GOLGA5, COG3	5	1
Yak	Liver	lightyellow	0.81	GOTERM_BP_DIRECT	GO:0034976	response to endoplasmic reticulum stress	3	0.0346011	PDIA3, ERP44, XBP1	46	1
Yak	Liver	lightyellow	0.81	GOTERM_BP_DIRECT	GO:0045047	protein targeting to ER	2	0.049818	SPCS2, SEC61G	8	1
Yak	Liver	lightyellow	0.81	GOTERM_CC_DIRECT	GO:0005783	endoplasmic reticulum	13	5.1631e-05	PDIA3, XBP1, GPX7, HSPA13, MANF, ERP44, RINT1, DNAJC1, PRDX4, SRP72, DNAJB9, UGGT1, NUCB2	497	0.00428439
Yak	Liver	lightyellow	0.81	GOTERM_CC_DIRECT	GO:0005789	endoplasmic reticulum membrane	11	8.08375e-05	BECN1, ERP44, XBP1, TMED9, SEC61G, SSR3, LRAT, MOGS, KDELR3, IER3IP1, TMED5	365	0.00428439
Yak	Liver	lightyellow	0.81	GOTERM_CC_DIRECT	GO:0005788	endoplasmic reticulum lumen	5	0.000248104	PDIA3, ERP44, POGLUT1, DNAJB11, CALR	50	0.00876634
Yak	Liver	lightyellow	0.81	GOTERM_CC_DIRECT	GO:0070062	extracellular exosome	26	0.00106927	CPNE8, STEAP4, POGLUT1, PROS1, LOXL4, HSPA13, ZMPSTE24, GMPPB, PRDX4, DNAJB9, NANS, UGGT1, CTSC, PDIA3, SLC30A7, TMED9, MMP7, MOGS, CLDN11, UGDH, ERP44, KRT18, DAD1, PPA1, CALR, MEGF8	2162	0.0277231
Yak	Liver	lightyellow	0.81	GOTERM_CC_DIRECT	GO:0008250	oligosaccharyltransferase complex	3	0.0013077	DAD1, OSTC, STT3A	9	0.0277231
Yak	Liver	lightyellow	0.81	GOTERM_CC_DIRECT	GO:0005801	cis-Golgi network	3	0.0127286	GOLGA5, COG3, TMED5	28	0.224871
Yak	Liver	lightyellow	0.81	GOTERM_MF_DIRECT	GO:0004576	oligosaccharyl transferase activity	2	0.0161789	DAD1, STT3A	3	1
Yak	Liver	lightyellow	0.81	GOTERM_MF_DIRECT	GO:0016641	oxidoreductase activity, acting on the CH-NH2 group of donors, oxygen as acceptor	2	0.0215144	LOXL4, LOXL2	4	1
Yak	Liver	lightyellow	0.81	GOTERM_MF_DIRECT	GO:0051082	unfolded protein binding	3	0.0300345	DNAJB11, CALR, UGGT1	50	1
Yak	Liver	lightyellow	0.81	GOTERM_MF_DIRECT	GO:0004579	dolichyl-diphosphooligosaccharide-protein glycotransferase activity	2	0.0425722	DAD1, STT3A	8	1
Yak	Liver	lightyellow	0.81	KEGG_PATHWAY	bta04141	Protein processing in endoplasmic reticulum	14	2.28082e-12	PDIA3, XBP1, SEL1L, SSR3, MOGS, DNAJC1, DAD1, SEC61G, DNAJB11, STT3A, CALR, SEC24D, UGGT1, SEC63	169	1.59658e-10
Yak	Liver	lightyellow	0.81	KEGG_PATHWAY	bta03060	Protein export	4	0.000277969	SPCS2, SRP72, SEC61G, SEC63	24	0.00972891
Yak	Liver	lightyellow	0.81	KEGG_PATHWAY	bta00520	Amino sugar and nucleotide sugar metabolism	3	0.0277275	GMPPB, UGDH, NANS	48	0.504164
Yak	Liver	lightyellow	0.81	KEGG_PATHWAY	bta00510	N-Glycan biosynthesis	3	0.0288094	DAD1, STT3A, MOGS	49	0.504164
Yak	Spleen	saddlebrown	0.91	GOTERM_BP_DIRECT	GO:0006954	inflammatory response	43	2.81068e-15	PTGER4, CXCL9, CD40, NRROS, CSF1, PTGER2, C5AR2, C5AR1, PTAFR, LY96, NLRC4, AIF1, PYCARD, CCL8, CCL5, CCL4, NFKBIZ, HRH4, C3AR1, NLRP3, CCL2, TNFRSF8, CCR7, JAK2, CCR5, TNFRSF4, CCR4, CCR3, IL10, CCR1, TICAM2, TGFB1, SPHK1, CD180, CYBA, NFKB1, BMP2, CD40LG, TNFSF4, TLR6, TLR5, TLR4, TLR2	215	6.37182e-12
Yak	Spleen	saddlebrown	0.91	GOTERM_BP_DIRECT	GO:0006955	immune response	30	3.59025e-07	CD274, CXCL9, CD40, NRROS, CXCR5, TNFAIP3, FASLG, TNFAIP1, TNF, TNFSF13B, TNFSF10, CCL2, TNFRSF8, CTSH, CCR7, CCR6, CCR5, TNFRSF4, CCR4, IL10, CCR1, TNFSF14, SERPINB9, CD40LG, TNFSF4, IL1B, BPI, TNFSF8, LTB, BOLA-DMB	215	0.000406955
Yak	Spleen	saddlebrown	0.91	GOTERM_BP_DIRECT	GO:0045087	innate immune response	30	1.12859e-06	C1QB, NRROS, CSF1, HMGB2, LY96, NOD2, NLRC4, JCHAIN, PYCARD, NLRP3, TNFAIP8L2, JAK2, TICAM2, RSAD2, MX2, STYK1, MX1, CYBA, TYK2, IRAK4, NFKB1, ELF4, BTK, TRIM35, TRIM59, TLR6, TLR5, TLR4, SERINC5, TLR2	227	0.000852835
Yak	Spleen	saddlebrown	0.91	GOTERM_BP_DIRECT	GO:0006935	chemotaxis	12	1.41336e-05	CCR1, CXCL9, XCR1, PTAFR, CXCR5, CXCR4, CCR7, CCR6, CCR5, CCR4, CCR3, CMKLR1	49	0.00801019
Yak	Spleen	saddlebrown	0.91	GOTERM_BP_DIRECT	GO:0007169	transmembrane receptor protein tyrosine kinase signaling pathway	13	4.00145e-05	CSF1, FLT3, NTRK3, STYK1, TYK2, DOK1, DOK2, NTF3, BTK, STAP1, ROR2, JAK2, ANGPTL1	64	0.0158495
Yak	Spleen	saddlebrown	0.91	GOTERM_BP_DIRECT	GO:0032729	positive regulation of interferon-gamma production	10	4.34238e-05	SASH3, PYCARD, TICAM2, TNFSF4, BCL3, LTA, SLAMF6, CD226, TLR4, TNF	37	0.0158495
Yak	Spleen	saddlebrown	0.91	GOTERM_BP_DIRECT	GO:0010759	positive regulation of macrophage chemotaxis	6	4.89399e-05	CSF1, CCL5, C5AR1, C3AR1, CCL2, CMKLR1	10	0.0158495
Yak	Spleen	saddlebrown	0.91	GOTERM_BP_DIRECT	GO:0032755	positive regulation of interleukin-6 production	10	8.40144e-05	PYCARD, IL33, TICAM2, TNFSF4, CYBA, NOD2, RAB7B, TLR4, TNF, TLR2	40	0.0238076
Yak	Spleen	saddlebrown	0.91	GOTERM_BP_DIRECT	GO:0071222	cellular response to lipopolysaccharide	13	9.99153e-05	IL10, TICAM2, GFI1, CD180, HMGB2, LY96, NFKB1, PYCARD, TNIP2, TNFSF4, NLRP3, STAP1, CCR5	70	0.0251676
Yak	Spleen	saddlebrown	0.91	GOTERM_BP_DIRECT	GO:0009615	response to virus	10	0.000183805	RSAD2, TNFSF4, CCL5, MX2, TBX21, MX1, DHX58, BCL3, PIM2, TNF	44	0.0416686
Yak	Spleen	saddlebrown	0.91	GOTERM_BP_DIRECT	GO:0031663	lipopolysaccharide-mediated signaling pathway	8	0.00025927	TGFB1, CCL5, PTAFR, LY96, CCL2, MAPK1, TLR4, TNF	28	0.0534332
Yak	Spleen	saddlebrown	0.91	GOTERM_BP_DIRECT	GO:0051092	positive regulation of NF-kappaB transcription factor activity	14	0.000346329	CD40, TRIM52, SPHK1, NOD2, NLRC4, TNF, PYCARD, CD40LG, RPS6KA5, TRAF5, NLRP3, RAB7B, TLR4, TLR2	91	0.0654274
Yak	Spleen	saddlebrown	0.91	GOTERM_BP_DIRECT	GO:0070374	positive regulation of ERK1 and ERK2 cascade	17	0.000432737	CD74, TGFB1, ANGPT1, C5AR2, C5AR1, ICAM1, BMP4, PYCARD, BMP2, CCL8, CCL5, GPR183, CCL4, PDGFC, CCL2, SPRY2, TLR4	130	0.0754626
Yak	Spleen	saddlebrown	0.91	GOTERM_BP_DIRECT	GO:0050729	positive regulation of inflammatory response	9	0.000693692	PTGER4, IL33, CCL8, TNFSF4, CCL5, CCL4, CCL2, TNF, TLR2	42	0.112328
Yak	Spleen	saddlebrown	0.91	GOTERM_BP_DIRECT	GO:0072540	T-helper 17 cell lineage commitment	4	0.000989958	IRF4, SLAMF6, LY9, BATF	5	0.140265
Yak	Spleen	saddlebrown	0.91	GOTERM_BP_DIRECT	GO:0002830	positive regulation of type 2 immune response	4	0.000989958	CD74, IL33, NLRP3, NOD2	5	0.140265
Yak	Spleen	saddlebrown	0.91	GOTERM_BP_DIRECT	GO:0071260	cellular response to mechanical stimulus	8	0.00131409	PTGER4, CD40, TNFSF14, TNFRSF8, BAK1, TLR5, TLR4, NFKB1	36	0.175238
Yak	Spleen	saddlebrown	0.91	GOTERM_BP_DIRECT	GO:0032689	negative regulation of interferon-gamma production	6	0.00158082	IL10, CD274, IL33, CD96, TNFSF4, TLR4	19	0.199095
Yak	Spleen	saddlebrown	0.91	GOTERM_BP_DIRECT	GO:0045944	positive regulation of transcription from RNA polymerase II promoter	44	0.00243131	CD40, RNASEL, MAML2, HMGB2, PSIP1, ARID4B, NOD2, GLI1, GABPB1, CD3D, TNF, SLC9A1, RPS6KA4, RPS6KA5, E2F1, NLRP3, SMYD3, MTA2, EOMES, IL10, IL33, TGFB1, NOG, TET2, TET1, ELL3, NFKB1, BATF, SENP1, CDK9, NR4A2, ELF1, BMP2, GDNF, TNIP2, SP3, MTF2, BCL3, TNFSF8, CRLF3, TP53, TLR4, RBMX, SKAP1	580	0.290094
Yak	Spleen	saddlebrown	0.91	GOTERM_BP_DIRECT	GO:0002224	toll-like receptor signaling pathway	5	0.00343457	CD180, TLR6, TLR5, TLR4, TLR2	14	0.389309
Yak	Spleen	saddlebrown	0.91	GOTERM_BP_DIRECT	GO:0007067	mitotic nuclear division	13	0.00405833	ERCC6L, CENPW, SETDB2, CCNF, SKA3, HAUS1, CCNA2, CCNB2, ASPM, SNX18, MIS18A, TADA3, SPC24	105	0.425973
Yak	Spleen	saddlebrown	0.91	GOTERM_BP_DIRECT	GO:0070098	chemokine-mediated signaling pathway	8	0.00434603	CXCL9, CCL8, CCL5, CCL4, CCL2, CXCR4, CCR7, CCR5	44	0.425973
Yak	Spleen	saddlebrown	0.91	GOTERM_BP_DIRECT	GO:0048535	lymph node development	5	0.00450964	TGFB1, LTA, CXCR5, LTB, IL7R	15	0.425973
Yak	Spleen	saddlebrown	0.91	GOTERM_BP_DIRECT	GO:0032753	positive regulation of interleukin-4 production	5	0.00450964	SASH3, IL33, CD40LG, TNFSF4, NLRP3	15	0.425973
Yak	Spleen	saddlebrown	0.91	GOTERM_BP_DIRECT	GO:0030218	erythrocyte differentiation	7	0.0048129	BMP4, HSPA9, KMT2E, CASP3, FLVCR1, DNASE2, JAK2	34	0.428606
Yak	Spleen	saddlebrown	0.91	GOTERM_BP_DIRECT	GO:0006919	activation of cysteine-type endopeptidase activity involved in apoptotic process	8	0.00494071	CASP9, PYCARD, NLRP3, CTSH, FASLG, NLRC4, TNF, SENP1	45	0.428606
Yak	Spleen	saddlebrown	0.91	GOTERM_BP_DIRECT	GO:0051301	cell division	16	0.00510471	ERCC6L, UBE2C, CDCA5, CCNF, SKA3, NCAPH, AURKA, HAUS1, CCNA2, CCNB2, ASPM, CCND3, MIS18A, CCND2, CENPJ, SPC24	150	0.428606
Yak	Spleen	saddlebrown	0.91	GOTERM_BP_DIRECT	GO:0007059	chromosome segregation	8	0.00559457	CENPW, MIS18A, SETDB2, HJURP, OIP5, KIF11, SKA3, KNSTRN	46	0.437533
Yak	Spleen	saddlebrown	0.91	GOTERM_BP_DIRECT	GO:0009611	response to wounding	6	0.00570743	TGFB1, NMNAT1, CCL2, VASH1, GLI1, GRIN2C	25	0.437533
Yak	Spleen	saddlebrown	0.91	GOTERM_BP_DIRECT	GO:0050918	positive chemotaxis	5	0.00579002	BMP4, ANGPT1, CCL5, NTF3, HMGB2	16	0.437533
Yak	Spleen	saddlebrown	0.91	GOTERM_BP_DIRECT	GO:0060326	cell chemotaxis	8	0.00631109	CXCL9, C5AR2, C5AR1, HMGB2, C3AR1, RHOG, CCL2, ELMO2	47	0.45579
Yak	Spleen	saddlebrown	0.91	GOTERM_BP_DIRECT	GO:0030890	positive regulation of B cell proliferation	7	0.00643373	SASH3, CD74, BST1, CD40, GPR183, TLR4, TNFSF13B	36	0.45579
Yak	Spleen	saddlebrown	0.91	GOTERM_BP_DIRECT	GO:0043491	protein kinase B signaling	6	0.00679561	TMEM100, CD40, TGFB1, CCL5, CCL2, TNF	26	0.466838
Yak	Spleen	saddlebrown	0.91	GOTERM_BP_DIRECT	GO:0030335	positive regulation of cell migration	14	0.00726758	TGFB1, MYOC, SPHK1, ARHGEF39, SEMA4C, ELP3, RHOD, BMP2, MMP14, NTF3, PDGFC, SNAI1, CTSH, ROR2	127	0.472279
Yak	Spleen	saddlebrown	0.91	GOTERM_BP_DIRECT	GO:0042832	defense response to protozoan	5	0.00729147	IL10, CD40, IRF4, BCL3, BATF	17	0.472279
Yak	Spleen	saddlebrown	0.91	GOTERM_BP_DIRECT	GO:0043547	positive regulation of GTPase activity	15	0.0080313	RTN4R, CD40, ARHGEF39, THY1, ARHGAP15, RASGRP4, RIC8A, SNX18, CCL8, CCL5, CCL4, ARHGDIB, RGS20, CCL2, SERGEF	143	0.505749
Yak	Spleen	saddlebrown	0.91	GOTERM_BP_DIRECT	GO:0032733	positive regulation of interleukin-10 production	5	0.00902855	SASH3, CD83, CD40LG, TNFSF4, TLR4	18	0.553182
Yak	Spleen	saddlebrown	0.91	GOTERM_BP_DIRECT	GO:0050710	negative regulation of cytokine secretion	4	0.00993641	SRGN, PTGER4, TNFSF4, LRRC32	10	0.579698
Yak	Spleen	saddlebrown	0.91	GOTERM_BP_DIRECT	GO:0045893	positive regulation of transcription, DNA-templated	22	0.00997275	KMT2E, IL10, BLM, TGFB1, NEK4, RHOG, MED4, RUNX3, HINFP, CCNA2, BMP4, IRF1, TBX21, BCL3, TADA3, SNAI1, NFE2L3, TASP1, HIVEP3, ROR2, CRLF3, RNF111	255	0.579698
Yak	Spleen	saddlebrown	0.91	GOTERM_BP_DIRECT	GO:0050900	leukocyte migration	5	0.0110146	C5AR2, C5AR1, C3AR1, MMP9, ICAM1	19	0.609028
Yak	Spleen	saddlebrown	0.91	GOTERM_BP_DIRECT	GO:0032715	negative regulation of interleukin-6 production	5	0.0110146	IL10, TNFAIP3, BPI, TLR4, TNF	19	0.609028
Yak	Spleen	saddlebrown	0.91	GOTERM_BP_DIRECT	GO:0002925	positive regulation of humoral immune response mediated by circulating immunoglobulin	3	0.0126554	FCER2, LTA, TNF	4	0.667206
Yak	Spleen	saddlebrown	0.91	GOTERM_BP_DIRECT	GO:0051101	regulation of DNA binding	3	0.0126554	TGFB1, BCL3, HJURP	4	0.667206
Yak	Spleen	saddlebrown	0.91	GOTERM_BP_DIRECT	GO:0050707	regulation of cytokine secretion	4	0.0131867	TLR6, TLR5, TLR4, TLR2	11	0.679417
Yak	Spleen	saddlebrown	0.91	GOTERM_BP_DIRECT	GO:0007265	Ras protein signal transduction	6	0.0144503	CCNA2, DOK1, RASSF1, DOK2, DOK3, TP53	31	0.712151
Yak	Spleen	saddlebrown	0.91	GOTERM_BP_DIRECT	GO:0032720	negative regulation of tumor necrosis factor production	6	0.0144503	IL10, C5AR2, TNFAIP3, BPI, TLR4, GPR18	31	0.712151
Yak	Spleen	saddlebrown	0.91	GOTERM_BP_DIRECT	GO:0051607	defense response to virus	13	0.0156263	IFNAR2, IL33, CXCL9, CD40, RNASEL, RSAD2, MX2, MX1, UNC13D, PYCARD, IRF1, NLRP3, SERINC5	125	0.725935
Yak	Spleen	saddlebrown	0.91	GOTERM_BP_DIRECT	GO:0045071	negative regulation of viral genome replication	5	0.0157804	RNASEL, RSAD2, CCL5, MX1, TNF	21	0.725935
Yak	Spleen	saddlebrown	0.91	GOTERM_BP_DIRECT	GO:0048661	positive regulation of smooth muscle cell proliferation	5	0.0157804	BMP4, CCL5, HMOX1, AIF1, TNF	21	0.725935
Yak	Spleen	saddlebrown	0.91	GOTERM_BP_DIRECT	GO:0043408	regulation of MAPK cascade	7	0.0169534	BMP4, GDF11, BMP2, TGFB1, MYOC, HRH4, GRB2	44	0.725935
Yak	Spleen	saddlebrown	0.91	GOTERM_BP_DIRECT	GO:0007076	mitotic chromosome condensation	4	0.0169716	CDCA5, NUSAP1, NCAPH, SMC2	12	0.725935
Yak	Spleen	saddlebrown	0.91	GOTERM_BP_DIRECT	GO:0032740	positive regulation of interleukin-17 production	4	0.0169716	TGFB1, SLAMF6, NOD2, LY9	12	0.725935
Yak	Spleen	saddlebrown	0.91	GOTERM_BP_DIRECT	GO:0050718	positive regulation of interleukin-1 beta secretion	4	0.0169716	GSDMD, PYCARD, NLRP3, NOD2	12	0.725935
Yak	Spleen	saddlebrown	0.91	GOTERM_BP_DIRECT	GO:0043123	positive regulation of I-kappaB kinase/NF-kappaB signaling	13	0.0175235	CD40, TICAM2, TRADD, FASLG, NOD2, IRAK4, TMEM101, TNIP2, IL1B, TRAF5, TNFSF10, HMOX1, TLR6	127	0.735661
Yak	Spleen	saddlebrown	0.91	GOTERM_BP_DIRECT	GO:0030217	T cell differentiation	5	0.0185801	TBX21, SP3, RHOH, IL7R, GPR18	22	0.756243
Yak	Spleen	saddlebrown	0.91	GOTERM_BP_DIRECT	GO:0071407	cellular response to organic cyclic compound	6	0.0186809	BMP2, P2RY6, TGFB1, CCL5, RGS20, CCL2	33	0.756243
Yak	Spleen	saddlebrown	0.91	GOTERM_BP_DIRECT	GO:0051023	regulation of immunoglobulin secretion	3	0.0204324	CD40, CD40LG, TNF	5	0.759349
Yak	Spleen	saddlebrown	0.91	GOTERM_BP_DIRECT	GO:0002740	negative regulation of cytokine secretion involved in immune response	3	0.0204324	IL10, ANGPT1, TNF	5	0.759349
Yak	Spleen	saddlebrown	0.91	GOTERM_BP_DIRECT	GO:0033129	positive regulation of histone phosphorylation	3	0.0204324	CDK9, RPS6KA4, RPS6KA5	5	0.759349
Yak	Spleen	saddlebrown	0.91	GOTERM_BP_DIRECT	GO:0034080	CENP-A containing nucleosome assembly	3	0.0204324	MIS18A, HJURP, OIP5	5	0.759349
Yak	Spleen	saddlebrown	0.91	GOTERM_BP_DIRECT	GO:0002430	complement receptor mediated signaling pathway	3	0.0204324	C5AR2, C5AR1, C3AR1	5	0.759349
Yak	Spleen	saddlebrown	0.91	GOTERM_BP_DIRECT	GO:0071347	cellular response to interleukin-1	7	0.0229003	PYCARD, CCL8, CCL5, CCL4, CCL2, RBMX, NFKB1	47	0.824974
Yak	Spleen	saddlebrown	0.91	GOTERM_BP_DIRECT	GO:0032760	positive regulation of tumor necrosis factor production	6	0.0236539	SASH3, CD2, PYCARD, LY96, CYBA, NOD2	35	0.824974
Yak	Spleen	saddlebrown	0.91	GOTERM_BP_DIRECT	GO:0051603	proteolysis involved in cellular protein catabolic process	6	0.0236539	SCPEP1, CTSO, GZMA, CTSH, CTSB, PSMB9	35	0.824974
Yak	Spleen	saddlebrown	0.91	GOTERM_BP_DIRECT	GO:0006909	phagocytosis	6	0.0236539	ELMO1, ELMO2, ICAM5, ITGAL, UNC13D, CDC42SE2	35	0.824974
Yak	Spleen	saddlebrown	0.91	GOTERM_BP_DIRECT	GO:0002755	MyD88-dependent toll-like receptor signaling pathway	4	0.0261706	TLR6, TLR5, TLR4, TLR2	14	0.894324
Yak	Spleen	saddlebrown	0.91	GOTERM_BP_DIRECT	GO:0050679	positive regulation of epithelial cell proliferation	6	0.0264313	BMP4, CCL5, C5AR2, OSR1, NOG, C5AR1	36	0.894324
Yak	Spleen	saddlebrown	0.91	GOTERM_BP_DIRECT	GO:0071479	cellular response to ionizing radiation	5	0.0287378	BLM, FIGNL1, RAD1, GRB2, TP53	25	0.934935
Yak	Spleen	saddlebrown	0.91	GOTERM_BP_DIRECT	GO:0042981	regulation of apoptotic process	12	0.028762	GDF11, BMP2, CD40, TGFB1, RASSF3, TRAF5, BCL3, SARM1, TNFRSF8, NOD2, JAK2, TNFRSF4	121	0.934935
Yak	Spleen	saddlebrown	0.91	GOTERM_BP_DIRECT	GO:0002322	B cell proliferation involved in immune response	3	0.0296936	CD180, TLR4, GAPT	6	0.934935
Yak	Spleen	saddlebrown	0.91	GOTERM_BP_DIRECT	GO:0002467	germinal center formation	3	0.0296936	KLHL6, BCL3, UNC13D	6	0.934935
Yak	Spleen	saddlebrown	0.91	GOTERM_BP_DIRECT	GO:0032736	positive regulation of interleukin-13 production	3	0.0296936	IL33, TNFSF4, NLRP3	6	0.934935
Yak	Spleen	saddlebrown	0.91	GOTERM_BP_DIRECT	GO:0042346	positive regulation of NF-kappaB import into nucleus	4	0.0315859	SPHK1, TLR4, TNF, TLR2	15	0.942174
Yak	Spleen	saddlebrown	0.91	GOTERM_BP_DIRECT	GO:0090026	positive regulation of monocyte chemotaxis	4	0.0315859	CCR1, CCL5, CCL2, AIF1	15	0.942174
Yak	Spleen	saddlebrown	0.91	GOTERM_BP_DIRECT	GO:0071380	cellular response to prostaglandin E stimulus	4	0.0315859	PTGER4, P2RY6, TNFSF4, PTGER2	15	0.942174
Yak	Spleen	saddlebrown	0.91	GOTERM_BP_DIRECT	GO:0032735	positive regulation of interleukin-12 production	4	0.0315859	CD40, CD40LG, TNFSF4, CCR7	15	0.942174
Yak	Spleen	saddlebrown	0.91	GOTERM_BP_DIRECT	GO:0007249	I-kappaB kinase/NF-kappaB signaling	5	0.0327273	TNIP2, TIFA, BCL3, BTK, NFKB1	26	0.951188
Yak	Spleen	saddlebrown	0.91	GOTERM_BP_DIRECT	GO:0050853	B cell receptor signaling pathway	5	0.0327273	CD79B, CD79A, KLHL6, CD19, MAPK1	26	0.951188
Yak	Spleen	saddlebrown	0.91	GOTERM_BP_DIRECT	GO:0007229	integrin-mediated signaling pathway	8	0.0337647	ITGAM, ITGA4, RCC2, ITGA10, PLEK, ITGA8, MADCAM1, ITGAL	65	0.968918
Yak	Spleen	saddlebrown	0.91	GOTERM_BP_DIRECT	GO:0006605	protein targeting	4	0.0375388	YWHAB, AKAP5, YWHAZ, RHOD	16	0.995171
Yak	Spleen	saddlebrown	0.91	GOTERM_BP_DIRECT	GO:0051770	positive regulation of nitric-oxide synthase biosynthetic process	3	0.040281	FCER2, CCL2, TLR4	7	0.995171
Yak	Spleen	saddlebrown	0.91	GOTERM_BP_DIRECT	GO:0050702	interleukin-1 beta secretion	3	0.040281	TLR6, NLRC4, TLR4	7	0.995171
Yak	Spleen	saddlebrown	0.91	GOTERM_BP_DIRECT	GO:0045184	establishment of protein localization	5	0.0416294	RCC2, ITGA8, SMYD3, CEP55, HINFP	28	0.995171
Yak	Spleen	saddlebrown	0.91	GOTERM_BP_DIRECT	GO:0032496	response to lipopolysaccharide	9	0.0428749	PTGER4, CD96, CXCL9, CD40, PTGER2, HMGB2, TNFRSF8, CCR7, TNFRSF4	83	0.995171
Yak	Spleen	saddlebrown	0.91	GOTERM_BP_DIRECT	GO:1902042	negative regulation of extrinsic apoptotic signaling pathway via death domain receptors	4	0.0440204	HMGB2, HMOX1, TNFAIP3, ICAM1	17	0.995171
Yak	Spleen	saddlebrown	0.91	GOTERM_CC_DIRECT	GO:0009897	external side of plasma membrane	26	6.84004e-08	CD274, CXCL9, CD40, CD83, TNFRSF13B, CXCR5, FASLG, THY1, TNF, ICAM1, CD79B, CD79A, CD19, CLPTM1, CCR7, CCR5, CCR4, CD74, CD2, FCER2, CD40LG, CD5, CD226, CD69, IL7R, TLR4	157	2.6813e-05
Yak	Spleen	saddlebrown	0.91	GOTERM_CC_DIRECT	GO:0005737	cytoplasm	186	0.000124407	ERCC6L, ANKRD13D, ZBTB25, TONSL, HJURP, MKI67, AQP3, DCAF7, SMC2, NIPAL4, PYCARD, RPS6KA4, RASSF1, CCND3, RPS6KA5, RASSF3, DHX58, NUSAP1, OIP5, FBXO6, PIM2, FBXO5, TRIM21, ANKRD13A, RNF111, TGM3, CD96, SSUH2, RECQL, VASH1, RUNX3, KNSTRN, SGO1, VMAC, DOK1, DOK3, POLG2, BIN2, ELMO1, FSCN1, KCTD11, HECA, TP53, SKAP1, RTN4R, ZCCHC7, EXD2, BLM, RNASEH2A, KCNE3, CDCA5, TWIST2, MTMR9, ARHGAP15, PKMYT1, …	3109	0.0243837
Yak	Spleen	saddlebrown	0.91	GOTERM_CC_DIRECT	GO:0000775	chromosome, centromeric region	7	0.00272834	SGO1, SGO2, MIS18A, HJURP, CDCA8, OIP5, MKI67	31	0.356503
Yak	Spleen	saddlebrown	0.91	GOTERM_CC_DIRECT	GO:0005634	nucleus	159	0.0116671	ZNF331, ZNF296, UBXN2B, MAML2, CCNF, HJURP, ARID4B, IFI35, GABPB1, AQP3, ACRBP, PSMD8, PYCARD, RPS6KA4, RASSF1, CCND3, RPS6KA5, SESN3, OIP5, FBXO5, TRIM21, ZNF202, RNF111, EOMES, MEF2B, OSR1, RECQL, RUNX3, SGO1, DOK1, BTK, CHMP4A, HECA, GEMIN8, TP53, SKAP1, ZNF276, EXD2, BLM, TSHZ3, CDCA5, TWIST2, PKMYT1, CCNB2, BAG4, BRIP1, FIGNL1, NLRP3, ZKSCAN2, STAP1, HMOX1, HIVEP3, SMYD3, LTA4H, CDT1, ZNF263…	2873	0.788977
Yak	Spleen	saddlebrown	0.91	GOTERM_CC_DIRECT	GO:0072559	NLRP3 inflammasome complex	3	0.0122368	GSDMD, PYCARD, NLRP3	4	0.788977
Yak	Spleen	saddlebrown	0.91	GOTERM_CC_DIRECT	GO:0000778	condensed nuclear chromosome kinetochore	3	0.0122368	MIS18BP1, BUB1B, NDC80	4	0.788977
Yak	Spleen	saddlebrown	0.91	GOTERM_CC_DIRECT	GO:0005764	lysosome	14	0.0146159	CD74, MANBA, ARRDC3, RNASE6, CXCR4, GNS, UNC13D, CTSO, IL1B, CTSH, DNASE2, RAB7B, CTSB, ITM2C	141	0.788977
Yak	Spleen	saddlebrown	0.91	GOTERM_CC_DIRECT	GO:0016363	nuclear matrix	8	0.0177509	KIN, BLM, OGG1, GFI1, ALOX5, TP53, DCAF7, LMNB1	58	0.788977
Yak	Spleen	saddlebrown	0.91	GOTERM_CC_DIRECT	GO:0072686	mitotic spindle	6	0.0197106	ESPL1, SPAG5, TADA3, MAPK1, KNSTRN, AURKA	34	0.788977
Yak	Spleen	saddlebrown	0.91	GOTERM_CC_DIRECT	GO:0031965	nuclear membrane	13	0.0215845	GTF3C3, PHF20, WDR3, MRPL19, MX1, MRGPRF, TMC8, SENP1, BRIP1, CCND2, ELF4, ALOX5, CLIC1	133	0.788977
Yak	Spleen	saddlebrown	0.91	GOTERM_CC_DIRECT	GO:0005876	spindle microtubule	6	0.0221397	SPAG5, NUSAP1, KIF11, NLRC4, SKA3, AURKA	35	0.788977
Yak	Spleen	saddlebrown	0.91	GOTERM_CC_DIRECT	GO:0030670	phagocytic vesicle membrane	4	0.0250127	TLR6, RAB7B, TLR2, RAB8B	14	0.817081
Yak	Spleen	saddlebrown	0.91	GOTERM_CC_DIRECT	GO:0000777	condensed chromosome kinetochore	6	0.03056	ERCC6L, HJURP, CENPM, PHF6, SPC24	38	0.913126
Yak	Spleen	saddlebrown	0.91	GOTERM_CC_DIRECT	GO:0045121	membrane raft	11	0.0326116	CD79A, ANGPT1, KCNE3, EFHD2, BTK, THY1, TLR6, TNF, SLC9A1, TLR2, ICAM1	110	0.913126
Yak	Spleen	saddlebrown	0.91	GOTERM_CC_DIRECT	GO:0005654	nucleoplasm	76	0.0355247	ERCC6L, GMEB1, ZBTB25, PSIP1, CHTF18, GLI1, DCAF7, LMNB1, RPTOR, NIPAL4, RPS6KA4, RPS6KA5, CCND2, NKRF, GRAP2, FBXO5, CYTIP, ZNF202, PDK2, POLH, DACT1, DUSP4, WDHD1, LRRC45, DIS3, RECQL, TOMM34, HAUS6, IL17RD, SGO1, CCNA2, SGO2, TOX2, ELF1, RBL1, IRF4, MCM3, RBM22, ASF1B, RNASEH2A, TSHZ3, SYCP2L, CDCA5, PTAFR, SLC9A1, POLD3, CD79B, BTAF1, MAPK1, MSX1, LTA4H, MSC, DCPS, SRSF11, GSDMD, GIT2, GDF11,…	1310	0.92838
Yak	Spleen	saddlebrown	0.91	GOTERM_CC_DIRECT	GO:0005694	chromosome	6	0.0445557	BLM, SMCHD1, CCDC137, SETDB2, NUSAP1, RECQL	42	0.98853
Yak	Spleen	saddlebrown	0.91	GOTERM_CC_DIRECT	GO:0008023	transcription elongation factor complex	4	0.048875	CDK9, ELP3, ELL2, ELL3	18	0.98853
Yak	Spleen	saddlebrown	0.91	GOTERM_MF_DIRECT	GO:0016493	C-C chemokine receptor activity	6	0.000156427	CCR1, CCR7, CCR6, CCR5, CCR4, CCR3	13	0.0902583
Yak	Spleen	saddlebrown	0.91	GOTERM_MF_DIRECT	GO:0045028	G-protein coupled purinergic nucleotide receptor activity	5	0.00262204	P2RY10, P2RY6, GPR34, P2RY14, PTAFR	14	0.756457
Yak	Spleen	saddlebrown	0.91	GOTERM_MF_DIRECT	GO:0001875	lipopolysaccharide receptor activity	3	0.01096	PTAFR, LY96, TLR4	4	1
Yak	Spleen	saddlebrown	0.91	GOTERM_MF_DIRECT	GO:0019901	protein kinase binding	9	0.024291	CCNA2, CCND2, RGS20, SPRY2, THY1, NOD2, YWHAZ, AURKA, CDK5R1	80	1
Yak	Spleen	saddlebrown	0.91	GOTERM_MF_DIRECT	GO:0005164	tumor necrosis factor receptor binding	3	0.0258336	CD40LG, LTA, TNF	6	1
Yak	Spleen	saddlebrown	0.91	GOTERM_MF_DIRECT	GO:0005057	receptor signaling protein activity	4	0.0260625	DOK1, DOK2, CD19, TRAIP	15	1
Yak	Spleen	saddlebrown	0.91	GOTERM_MF_DIRECT	GO:0005178	integrin binding	5	0.0329876	ESM1, THY1, ICAM5, TGFBI, ICAM1	28	1
Yak	Spleen	saddlebrown	0.91	GOTERM_MF_DIRECT	GO:0042834	peptidoglycan binding	3	0.035124	NOD2, JCHAIN, TLR2	7	1
Yak	Spleen	saddlebrown	0.91	GOTERM_MF_DIRECT	GO:0016176	superoxide-generating NADPH oxidase activator activity	3	0.035124	NCF1, SH3PXD2B, NCF4	7	1
Yak	Spleen	saddlebrown	0.91	GOTERM_MF_DIRECT	GO:0001530	lipopolysaccharide binding	4	0.0365026	PTAFR, BPI, TLR4, TLR2	17	1
Yak	Spleen	saddlebrown	0.91	GOTERM_MF_DIRECT	GO:0038036	sphingosine-1-phosphate receptor activity	3	0.0454866	SPHK1, S1PR2, S1PR4	8	1
Yak	Spleen	saddlebrown	0.91	KEGG_PATHWAY	bta04060	Cytokine-cytokine receptor interaction	39	2.60354e-14	CXCL9, CD40, CSF3R, CSF1, TNFRSF13B, CXCR5, CXCR4, FASLG, CSF2RB, TNF, TNFSF13B, CCL8, CCL5, CCL4, TNFSF10, TNFRSF17, CCL2, TNFRSF8, CCR7, CCR6, CCR5, TNFRSF4, CCR4, CCR3, IFNAR2, IL10, CCR1, XCR1, TGFB1, TNFSF14, EPOR, CD40LG, TNFSF4, IL1B, LTA, TNFSF8, LTB, IL7R	218	4.97276e-12
Yak	Spleen	saddlebrown	0.91	KEGG_PATHWAY	bta04064	NF-kappa B signaling pathway	20	4.43822e-09	CD40, TICAM2, BCL2A1, TNFSF14, TRADD, TNFAIP3, LY96, IRAK4, TNF, NFKB1, ICAM1, TNFSF13B, CD40LG, IL1B, TRAF5, CCL4, LTA, BTK, LTB, TLR4	91	4.2385e-07
Yak	Spleen	saddlebrown	0.91	KEGG_PATHWAY	bta04668	TNF signaling pathway	21	1.53703e-08	CSF1, TRADD, TNFAIP3, NOD2, TNF, MMP9, NFKB1, ICAM1, RPS6KA4, BAG4, CASP7, MMP14, RPS6KA5, CCL5, IL1B, CASP3, TRAF5, BCL3, LTA, CCL2, MAPK1	108	9.78573e-07
Yak	Spleen	saddlebrown	0.91	KEGG_PATHWAY	bta05140	Leishmaniasis	17	2.40197e-08	IL10, MARCKSL1, TGFB1, ITGAM, NCF1, ITGA4, NCF4, CYBA, IRAK4, TNF, NFKB1, IL1B, MAPK1, JAK2, TLR4, BOLA-DMB, TLR2	71	1.14694e-06
Yak	Spleen	saddlebrown	0.91	KEGG_PATHWAY	bta05133	Pertussis	17	8.15887e-08	C1QB, IL10, ITGAM, TICAM2, LY96, IRAK4, TNF, NFKB1, PYCARD, CASP7, IL1B, IRF1, CASP3, NLRP3, MAPK1, TLR4, C1QC	77	3.11669e-06
Yak	Spleen	saddlebrown	0.91	KEGG_PATHWAY	bta05164	Influenza A	23	2.77481e-06	IFNAR2, IL33, RNASEL, RSAD2, MX1, FASLG, TYK2, IRAK4, TNF, NFKB1, ICAM1, CASP9, PYCARD, NXF1, CCL5, IL1B, TNFSF10, NLRP3, CCL2, MAPK1, JAK2, TLR4, BOLA-DMB	173	8.83315e-05
Yak	Spleen	saddlebrown	0.91	KEGG_PATHWAY	bta05145	Toxoplasmosis	18	3.94726e-06	IL10, CD40, TGFB1, LY96, TYK2, IRAK4, TNF, NFKB1, CASP9, CD40LG, ALOX5, CASP3, MAPK1, JAK2, CCR5, TLR4, BOLA-DMB, TLR2	113	0.000106615
Yak	Spleen	saddlebrown	0.91	KEGG_PATHWAY	bta05142	Chagas disease (American trypanosomiasis)	18	4.46554e-06	C1QB, IL10, TGFB1, FASLG, CD3G, IRAK4, TNF, CD3D, NFKB1, GNA15, CCL5, IL1B, CCL2, MAPK1, TLR6, TLR4, C1QC, TLR2	114	0.000106615
Yak	Spleen	saddlebrown	0.91	KEGG_PATHWAY	bta04640	Hematopoietic cell lineage	16	5.34391e-06	CSF3R, ITGAM, CSF1, ITGA4, FLT3, CD3G, TNF, CD3D, EPOR, CD2, FCER2, CD5, IL1B, CD19, CD7, IL7R	92	0.00011341
Yak	Spleen	saddlebrown	0.91	KEGG_PATHWAY	bta04210	Apoptosis	13	7.69445e-06	DFFB, DFFA, ENDOG, TRADD, FASLG, CSF2RB, TNF, NFKB1, CASP9, CASP7, CASP3, TNFSF10, TP53	62	0.000139485
Yak	Spleen	saddlebrown	0.91	KEGG_PATHWAY	bta05323	Rheumatoid arthritis	16	8.03314e-06	ATP6V0B, TGFB1, CSF1, ANGPT1, ITGAL, TNF, ICAM1, TNFSF13B, CCL5, IL1B, CCL2, LTB, TLR4, ATP6V1E2, BOLA-DMB, TLR2	95	0.000139485
Yak	Spleen	saddlebrown	0.91	KEGG_PATHWAY	bta04110	Cell cycle	18	1.57839e-05	TGFB1, YWHAB, BUB1B, TTK, PKMYT1, YWHAZ, CCNA2, CCNB2, CCND3, DBF4, RBL1, ORC6, CCND2, ESPL1, E2F1, MCM3, SKP2, TP53	125	0.000251228
Yak	Spleen	saddlebrown	0.91	KEGG_PATHWAY	bta05134	Legionellosis	12	1.90498e-05	CASP9, PYCARD, CASP7, ITGAM, CASP3, IL1B, NLRC4, TLR5, TLR4, TNF, NFKB1, TLR2	57	0.000279886
Yak	Spleen	saddlebrown	0.91	KEGG_PATHWAY	bta05150	Staphylococcus aureus infection	12	2.68099e-05	C1QB, CFD, IL10, ITGAM, SELPLG, C5AR1, PTAFR, C3AR1, ITGAL, BOLA-DMB, C1QC, ICAM1	59	0.000330826
Yak	Spleen	saddlebrown	0.91	KEGG_PATHWAY	bta04062	Chemokine signaling pathway	22	2.76922e-05	CCR1, CXCL9, XCR1, NCF1, CXCR5, CXCR4, NFKB1, CCL8, CCL5, CCL4, ELMO1, CCL2, MAPK1, GRB2, CCR7, CCR6, JAK2, CCR5, CCR4, CCR3, CCL26	185	0.000330826
Yak	Spleen	saddlebrown	0.91	KEGG_PATHWAY	bta04620	Toll-like receptor signaling pathway	16	2.77132e-05	IFNAR2, CXCL9, CD40, TICAM2, LY96, IRAK4, TNF, NFKB1, CCL5, IL1B, CCL4, MAPK1, TLR6, TLR5, TLR4, TLR2	105	0.000330826
Yak	Spleen	saddlebrown	0.91	KEGG_PATHWAY	bta04621	NOD-like receptor signaling pathway	11	3.9597e-05	PYCARD, CCL5, IL1B, NLRP3, CCL2, MAPK1, TNFAIP3, NOD2, NLRC4, TNF, NFKB1	51	0.000444884
Yak	Spleen	saddlebrown	0.91	KEGG_PATHWAY	bta05144	Malaria	11	5.60922e-05	IL10, CD40, CD40LG, TGFB1, IL1B, CCL2, ITGAL, TLR4, TNF, TLR2, ICAM1	53	0.0005952
Yak	Spleen	saddlebrown	0.91	KEGG_PATHWAY	bta05152	Tuberculosis	21	6.33363e-05	HSPA9, IL10, CD74, ATP6V0B, TGFB1, ITGAM, SPHK1, TRADD, NOD2, IRAK4, TNF, NFKB1, CASP9, IL1B, CASP3, MAPK1, TLR6, JAK2, TLR4, BOLA-DMB, TLR2	181	0.000636697
Yak	Spleen	saddlebrown	0.91	KEGG_PATHWAY	bta05162	Measles	18	6.95346e-05	IFNAR2, MX1, TNFAIP3, FASLG, CD3G, TYK2, IRAK4, CD3D, NFKB1, DOK1, CCND3, CCND2, IL1B, TNFSF10, JAK2, TP53, TLR4, TLR2	140	0.000664055
Yak	Spleen	saddlebrown	0.91	KEGG_PATHWAY	bta04672	Intestinal immune network for IgA production	11	7.81074e-05	IL10, CD40, CD40LG, TGFB1, TNFRSF13B, ITGA4, TNFRSF17, CXCR4, MADCAM1, BOLA-DMB, TNFSF13B	55	0.000710405
Yak	Spleen	saddlebrown	0.91	KEGG_PATHWAY	bta05340	Primary immunodeficiency	9	9.3397e-05	CD79A, CD40, CD40LG, TNFRSF13B, CD19, BTK, TAP1, IL7R, CD3D	36	0.000810856
Yak	Spleen	saddlebrown	0.91	KEGG_PATHWAY	bta05168	Herpes simplex infection	21	0.00012508	IFNAR2, CD74, RNASEL, TNFSF14, TAP1, FASLG, TYK2, TNF, NFKB1, NXF1, CCL5, IL1B, CASP3, TRAF5, LTA, CCL2, SKP2, JAK2, TP53, BOLA-DMB, TLR2	190	0.00103871
Yak	Spleen	saddlebrown	0.91	KEGG_PATHWAY	bta05161	Hepatitis B	17	0.000438316	TGFB1, TICAM2, YWHAB, FASLG, YWHAZ, TNF, MMP9, NFKB1, CCNA2, CASP9, CASP3, E2F1, MAPK1, GRB2, TP53, TLR4, TLR2	148	0.00348826
Yak	Spleen	saddlebrown	0.91	KEGG_PATHWAY	bta05321	Inflammatory bowel disease (IBD)	11	0.000607348	IL10, TGFB1, IL1B, TBX21, NOD2, TLR5, TLR4, TNF, BOLA-DMB, NFKB1, TLR2	70	0.00464014
Yak	Spleen	saddlebrown	0.91	KEGG_PATHWAY	bta05169	Epstein-Barr virus infection	14	0.00124927	CD40, TRADD, TNFAIP3, TYK2, ITGAL, NFKB1, ICAM1, CCNA2, PSMD8, FCER2, CD19, TRAF5, SKP2, TP53	118	0.00917734
Yak	Spleen	saddlebrown	0.91	KEGG_PATHWAY	bta04514	Cell adhesion molecules (CAMs)	16	0.0019176	CD274, CD40, CNTNAP1, ITGAM, SELPLG, ITGA4, LRRC4, ITGAL, ICAM1, CD2, CD40LG, ITGA8, CD226, MADCAM1, SIGLEC1, BOLA-DMB	154	0.0135652
Yak	Spleen	saddlebrown	0.91	KEGG_PATHWAY	bta05132	Salmonella infection	11	0.00230462	PYCARD, IL1B, ARPC1B, CCL4, RHOG, MAPK1, NLRC4, TLR5, RAB7B, TLR4, NFKB1	83	0.0157208
Yak	Spleen	saddlebrown	0.91	KEGG_PATHWAY	bta04151	PI3K-Akt signaling pathway	26	0.00541865	CSF3R, CSF1, YWHAB, FASLG, CASP9, RPTOR, CCND3, CCND2, CD19, PDGFC, MAPK1, JAK2, IFNAR2, ITGA4, ANGPT1, YWHAZ, NFKB1, EPOR, LPAR5, ITGA10, ITGA8, GRB2, IL7R, TP53, TLR4, TLR2	347	0.0356884
Yak	Spleen	saddlebrown	0.91	KEGG_PATHWAY	bta05146	Amoebiasis	12	0.00700855	IL10, GNA15, ITGAM, TGFB1, CASP3, IL1B, SERPINB9, RAB7B, TLR4, TNF, NFKB1, TLR2	112	0.0446211
Yak	Spleen	saddlebrown	0.91	KEGG_PATHWAY	bta04662	B cell receptor signaling pathway	9	0.0084943	CD79B, CD79A, CD72, INPP5D, CD19, BTK, MAPK1, GRB2, NFKB1	70	0.0523358
Yak	Spleen	saddlebrown	0.91	KEGG_PATHWAY	bta05203	Viral carcinogenesis	19	0.00910281	YWHAB, TRADD, YWHAZ, GTF2H4, NFKB1, CCNA2, CCND3, RBL1, CCND2, CASP3, TRAF5, MAPK1, GRB2, BAK1, SKP2, CCR5, TP53, CCR4, CCR3	234	0.0543324
Yak	Spleen	saddlebrown	0.91	KEGG_PATHWAY	bta04380	Osteoclast differentiation	13	0.0101882	IFNAR2, TGFB1, CSF1, NCF1, NCF4, CYBA, TYK2, TNF, NFKB1, IL1B, BTK, MAPK1, GRB2	134	0.058968
Yak	Spleen	saddlebrown	0.91	KEGG_PATHWAY	bta04623	Cytosolic DNA-sensing pathway	8	0.0132051	PYCARD, IL33, CCL5, IL1B, TREX1, CCL4, POLR2H, NFKB1	61	0.0741817
Yak	Spleen	saddlebrown	0.91	KEGG_PATHWAY	bta04670	Leukocyte transendothelial migration	11	0.0231247	ITGAM, NCF1, ITGA4, NCF4, RHOH, CXCR4, CYBA, THY1, ITGAL, MMP9, ICAM1	116	0.126195
Yak	Spleen	saddlebrown	0.91	KEGG_PATHWAY	bta05219	Bladder cancer	6	0.0246332	RASSF1, RPS6KA5, E2F1, MAPK1, TP53, MMP9	40	0.130693
Yak	Spleen	saddlebrown	0.91	KEGG_PATHWAY	bta04115	p53 signaling pathway	8	0.0283145	CASP9, CCNB2, CCND3, CCND2, SESN3, CASP3, PPM1D, TP53	71	0.146164
Yak	Spleen	saddlebrown	0.91	KEGG_PATHWAY	bta05020	Prion diseases	5	0.043029	C1QB, CCL5, IL1B, MAPK1, C1QC	32	0.216278
Yak	Spleen	saddlebrown	0.91	KEGG_PATHWAY	bta04068	FoxO signaling pathway	11	0.0496248	IL10, CCNB2, TGFB1, CCND2, TNFSF10, MAPK1, FASLG, GRB2, IL7R, SKP2, S1PR4	132	0.243034
Yak	Lung	brown	0.99	GOTERM_BP_DIRECT	GO:0007596	blood coagulation	7	9.15926e-05	PROCR, THBD, MMRN1, ANXA5, ENPP4, TFPI, F3	51	0.089028
Yak	Lung	brown	0.99	GOTERM_BP_DIRECT	GO:2000352	negative regulation of endothelial cell apoptotic process	5	0.000258393	RAMP2, SERPINE1, KDR, NDNF, TEK	22	0.125579
Yak	Lung	brown	0.99	GOTERM_BP_DIRECT	GO:0045766	positive regulation of angiogenesis	7	0.00147865	RAMP2, CXCL8, SERPINE1, KDR, TEK, F3, TGFBR2	85	0.479082
Yak	Lung	brown	0.99	GOTERM_BP_DIRECT	GO:0001525	angiogenesis	8	0.00343337	RAMP2, SRPX2, ANGPT2, ANXA2, GJA5, MMP2, SERPINE1, TEK	134	0.739429
Yak	Lung	brown	0.99	GOTERM_BP_DIRECT	GO:0009953	dorsal/ventral pattern formation	4	0.00380365	EDN1, IFT172, HOXA2, LRP4	22	0.739429
Yak	Lung	brown	0.99	GOTERM_BP_DIRECT	GO:0014032	neural crest cell development	3	0.00556019	FOXC2, EDN1, SNAI2	8	0.900751
Yak	Lung	brown	0.99	GOTERM_BP_DIRECT	GO:0044458	motile cilium assembly	3	0.0106128	CCDC39, DNAAF1, RSPH9	11	1
Yak	Lung	brown	0.99	GOTERM_BP_DIRECT	GO:0048844	artery morphogenesis	3	0.0126145	FOXC2, GJA5, HOXA1	12	1
Yak	Lung	brown	0.99	GOTERM_BP_DIRECT	GO:0001947	heart looping	4	0.0215297	CCDC39, SMO, DNAAF1, IFT172	41	1
Yak	Lung	brown	0.99	GOTERM_BP_DIRECT	GO:0001666	response to hypoxia	5	0.0216673	ADAM17, EDN1, TGFB3, MMP2, AGER	73	1
Yak	Lung	brown	0.99	GOTERM_BP_DIRECT	GO:0051894	positive regulation of focal adhesion assembly	3	0.0220789	KDR, TEK, WNT4	16	1
Yak	Lung	brown	0.99	GOTERM_BP_DIRECT	GO:0060434	bronchus morphogenesis	2	0.0288695	TULP3, TGFBR2	2	1
Yak	Lung	brown	0.99	GOTERM_BP_DIRECT	GO:0001570	vasculogenesis	4	0.0324594	RAMP2, SMO, FZD4, TGFBR2	48	1
Yak	Lung	brown	0.99	GOTERM_BP_DIRECT	GO:0007224	smoothened signaling pathway	4	0.0378763	SMO, IFT172, IQUB, TGFBR2	51	1
Yak	Lung	brown	0.99	GOTERM_BP_DIRECT	GO:0021953	central nervous system neuron differentiation	2	0.0429917	SMO, TULP3	3	1
Yak	Lung	brown	0.99	GOTERM_BP_DIRECT	GO:0060693	regulation of branching involved in salivary gland morphogenesis	2	0.0429917	SNAI2, BTBD7	3	1
Yak	Lung	brown	0.99	GOTERM_BP_DIRECT	GO:0048014	Tie signaling pathway	2	0.0429917	ANGPT2, TEK	3	1
Yak	Lung	brown	0.99	GOTERM_BP_DIRECT	GO:0007605	sensory perception of sound	5	0.0436115	WHRN, FZD4, OTOG, SNAI2, HOXA1	91	1
Yak	Lung	brown	0.99	GOTERM_BP_DIRECT	GO:0043507	positive regulation of JUN kinase activity	3	0.047086	EDN1, FZD4, AGER	24	1
Yak	Lung	brown	0.99	GOTERM_CC_DIRECT	GO:0009986	cell surface	16	0.000184608	RAMP2, ANXA2, FZD4, LRP4, MST1R, F3, TSPAN15, PROCR, THBD, ADAM17, SRPX2, TEK, SLC26A9, PROM1, WNT4, PROM2	332	0.021687
Yak	Lung	brown	0.99	GOTERM_CC_DIRECT	GO:0005930	axoneme	7	0.000224736	CCDC39, SPEF1, IFT140, DNAAF1, IFT172, DNAJB13, TULP3	57	0.021687
Yak	Lung	brown	0.99	GOTERM_CC_DIRECT	GO:0005615	extracellular space	29	0.000634006	WNT2B, CXCL8, SERPINE1, TACSTD2, CXCL16, PRDX5, C1QTNF2, SRPX2, FLRT2, PROM1, WNT4, CPA3, NAPSA, EDN1, ANGPT2, ANXA2, EDN3, TGFB3, GOLM1, MMP2, OMD, F3, APLN, BMP3, TG, BPIFB1, OGN, CD9, S100A4	950	0.0407877
Yak	Lung	brown	0.99	GOTERM_CC_DIRECT	GO:0045121	membrane raft	7	0.00680397	ADAM17, NPC1, ANXA2, KDR, MAL2, TEK, RAB5A	110	0.27465
Yak	Lung	brown	0.99	GOTERM_CC_DIRECT	GO:0070062	extracellular exosome	48	0.00711528	RAB3B, SERPINE1, TACSTD2, LYPD2, TGM1, SEC14L3, PRDX5, FLRT2, RAB25, MAL2, TEKT3, ENPP4, PROM1, MEST, SLC39A4, PROM2, ST14, PRKCI, NAPSA, ANXA2, GALNT3, FZD4, GOLM1, ANXA5, OMD, KRT7, LYVE1, F3, TSPAN15, BMP3, PROCR, TAF6L, B3GNT8, TP53I3, BPIFB1, FABP4, SMO, NPC1, C16H1ORF116, OGN, COL8A1, CD9, PKP1, S100A4, SLC26A9, RAB5A, CAPS, PPIC	2162	0.27465
Yak	Lung	brown	0.99	GOTERM_CC_DIRECT	GO:0031012	extracellular matrix	7	0.00874537	TGFB3, MMP2, OGN, OMD, SERPINE1, COL8A1, F3	116	0.28131
Yak	Lung	brown	0.99	GOTERM_CC_DIRECT	GO:0005581	collagen trimer	5	0.0111121	C1QTNF3, C1QTNF2, MMP2, COL8A1, C1QL1	57	0.306376
Yak	Lung	brown	0.99	GOTERM_CC_DIRECT	GO:0005887	integral component of plasma membrane	22	0.0142288	CD151, SLC10A3, TACSTD2, TCAM1, GPR4, SLC4A5, TSPAN15, THBD, ADAM17, CLDN4, FLRT2, NPC1, SLCO4A1, GJA5, CCRL2, KDR, ATP13A4, ESYT3, CD9, TEK, SLC26A9, SLC39A4	820	0.343269
Yak	Lung	brown	0.99	GOTERM_CC_DIRECT	GO:0030672	synaptic vesicle membrane	4	0.0160427	SYT5, SLC30A3, SYT12, SYN3	35	0.344026
Yak	Lung	brown	0.99	GOTERM_CC_DIRECT	GO:0016021	integral component of membrane	79	0.0237778	SLC44A3, TCAM1, ZDHHC3, CXCL16, AADACL3, THBD, SMPD2, KIAA1549, FAM162B, FAM174B, GJA5, ENPP4, VSTM4, PAQR8, SLC15A1, SLC30A3, ANXA5, EMP1, TMC4, F3, TGFBR2, PROCR, CLDN5, BACE2, TMX4, ADAM17, CLDN4, B3GNT8, SMO, TMEM139, CLDN7, CHST1, CDHR4, CLEC4E, PTGES, GUCY2C, CDS1, RAMP2, CD151, TMEM59L, CLECL1, LRP4, LPAR3, MST1R, LTC4S, GDPD5, AGER, SEC14L3, DRAM1, GPR153, MAL2, METTL7A, PCDH1, PROM1, GAB…	4185	0.458911
Yak	Lung	brown	0.99	GOTERM_CC_DIRECT	GO:0097228	sperm principal piece	3	0.0271378	IFT172, SPA17, ENKUR	17	0.476145
Yak	Lung	brown	0.99	GOTERM_CC_DIRECT	GO:0005576	extracellular region	14	0.0467566	CXCL8, EDN3, HTRA4, LYPD2, TFPI, AGER, C1QTNF3, BMP3, BRB, SCGB1A1, OTOG, COL8A1, TEK, CHGB	505	0.752002
Yak	Lung	brown	0.99	GOTERM_MF_DIRECT	GO:0005544	calcium-dependent phospholipid binding	4	0.0200945	SYT5, ANXA2, SYT12, ANXA5	42	1
Yak	Lung	brown	0.99	KEGG_PATHWAY	bta04390	Hippo signaling pathway	11	5.9069e-06	LATS1, PRKCI, PARD6A, WNT2B, TGFB3, FZD4, SERPINE1, SNAI2, PARD6G, TGFBR2, WNT4	151	0.000767898
Yak	Lung	brown	0.99	KEGG_PATHWAY	bta04530	Tight junction	6	0.00273563	CLDN5, PRKCI, CLDN4, PARD6A, CLDN7, PARD6G	87	0.177816
Yak	Lung	brown	0.99	KEGG_PATHWAY	bta05217	Basal cell carcinoma	4	0.0230141	WNT2B, SMO, FZD4, WNT4	55	0.833145
Yak	Lung	brown	0.99	KEGG_PATHWAY	bta04015	Rap1 signaling pathway	7	0.0315002	PRKCI, PARD6A, ANGPT2, KDR, PARD6G, LPAR3, TEK	214	0.833145
Yak	Lung	brown	0.99	KEGG_PATHWAY	bta05200	Pathways in cancer	10	0.032044	CXCL8, WNT2B, SMO, TGFB3, FZD4, MMP2, LPAR3, MLH1, TGFBR2, WNT4	398	0.833145
Yak	Lung	brown	0.99	KEGG_PATHWAY	bta04610	Complement and coagulation cascades	4	0.0489881	THBD, SERPINE1, TFPI, F3	74	0.983885
Yak	Kidney	darkgrey	0.99	GOTERM_BP_DIRECT	GO:0055085	transmembrane transport	10	0.000164865	SLC5A6, SLC23A3, GJB2, SLC22A6, SLC13A3, SLC46A2, SLC41A3, SLC16A11, SLC16A4, SLC16A14	110	0.187946
Yak	Kidney	darkgrey	0.99	GOTERM_BP_DIRECT	GO:0045880	positive regulation of smoothened signaling pathway	4	0.00451944	SFRP1, STK36, ULK3, IFT80	19	1
Yak	Kidney	darkgrey	0.99	GOTERM_BP_DIRECT	GO:0046676	negative regulation of insulin secretion	4	0.00451944	CHGA, SFRP1, PFKL, SYTL4	19	1
Yak	Kidney	darkgrey	0.99	GOTERM_BP_DIRECT	GO:0009952	anterior/posterior pattern specification	6	0.00802518	HOXA9, HOXB4, HOXB3, HNF1B, HOXD3, HOXB7	69	1
Yak	Kidney	darkgrey	0.99	GOTERM_BP_DIRECT	GO:0071773	cellular response to BMP stimulus	3	0.0107015	SFRP1, GATA5, GATA3	9	1
Yak	Kidney	darkgrey	0.99	GOTERM_BP_DIRECT	GO:0008584	male gonad development	5	0.0132432	SFRP1, HOXA9, KIT, REN, GATA3	51	1
Yak	Kidney	darkgrey	0.99	GOTERM_BP_DIRECT	GO:0006508	proteolysis	9	0.0140266	ENPEP, PREPL, GGT6, CAPN6, SCRN1, ANPEP, CPXM1, CAPN15, LGMN	175	1
Yak	Kidney	darkgrey	0.99	GOTERM_BP_DIRECT	GO:0006814	sodium ion transport	4	0.0149354	SLC13A3, COMMD9, SLC5A12, ATP1B1	29	1
Yak	Kidney	darkgrey	0.99	GOTERM_BP_DIRECT	GO:0055074	calcium ion homeostasis	3	0.0159665	KL, CYP27B1, ATP6V1B1	11	1
Yak	Kidney	darkgrey	0.99	GOTERM_BP_DIRECT	GO:0030308	negative regulation of cell growth	6	0.0177675	CYP27B1, SFRP1, SESN2, TNK1, CCAR2, DCBLD2	84	1
Yak	Kidney	darkgrey	0.99	GOTERM_BP_DIRECT	GO:0048704	embryonic skeletal system morphogenesis	4	0.0194913	HOXB4, HOXB3, HOXD3, HOXB7	32	1
Yak	Kidney	darkgrey	0.99	GOTERM_BP_DIRECT	GO:0060216	definitive hemopoiesis	3	0.0221145	HOXA9, HOXB4, HOXB3	13	1
Yak	Kidney	darkgrey	0.99	GOTERM_BP_DIRECT	GO:0090190	positive regulation of branching involved in ureteric bud morphogenesis	3	0.0254978	GREM1, PAX8, HOXB7	14	1
Yak	Kidney	darkgrey	0.99	GOTERM_BP_DIRECT	GO:2000054	negative regulation of Wnt signaling pathway involved in dorsal/ventral axis specification	2	0.0357011	SFRP1, SOST	2	1
Yak	Kidney	darkgrey	0.99	GOTERM_BP_DIRECT	GO:0002551	mast cell chemotaxis	2	0.0357011	CHGA, KIT	2	1
Yak	Kidney	darkgrey	0.99	GOTERM_BP_DIRECT	GO:0001573	ganglioside metabolic process	2	0.0357011	ITGB8, CLN6	2	1
Yak	Kidney	darkgrey	0.99	GOTERM_BP_DIRECT	GO:0046851	negative regulation of bone remodeling	2	0.0357011	GREM1, SFRP1	2	1
Yak	Kidney	darkgrey	0.99	GOTERM_BP_DIRECT	GO:0032762	mast cell cytokine production	2	0.0357011	CHGA, KIT	2	1
Yak	Kidney	darkgrey	0.99	GOTERM_BP_DIRECT	GO:0060374	mast cell differentiation	2	0.0357011	KIT, GATA3	2	1
Yak	Kidney	darkgrey	0.99	GOTERM_BP_DIRECT	GO:0048754	branching morphogenesis of an epithelial tube	3	0.0409026	CLIC4, MKS1, HNF1B	18	1
Yak	Kidney	darkgrey	0.99	GOTERM_CC_DIRECT	GO:0016324	apical plasma membrane	14	1.19901e-05	ENPEP, CLDND1, SLC5A12, LRP2, ATP1B1, AQP1, SLC9A3, OTOA, PODXL, EPCAM, SCNN1A, CDHR2, KCNK1, ATP6V1B1	163	0.00212846
Yak	Kidney	darkgrey	0.99	GOTERM_CC_DIRECT	GO:0016323	basolateral plasma membrane	11	1.75182e-05	CHRM3, SLC22A6, HPGD, EPCAM, PDZD11, SLC26A7, SLC22A8, ATP1B1, CNNM4, AQP1, ATP6V1B1	100	0.00212846
Yak	Kidney	darkgrey	0.99	GOTERM_CC_DIRECT	GO:0005887	integral component of plasma membrane	34	2.75304e-05	CHRM3, SLC22A6, SLC5A12, SLC5A2, PKD2, APCDD1, TSPAN33, AQP1, EPCAM, LRRC8D, SLC16A2, TSPAN1, SLC16A4, IFITM5, SLC13A2, KL, PTGIR, SLC13A3, SLC6A17, KCNJ16, HTR1B, SLC16A11, AVPR1A, DCBLD2, SLC5A6, SLC4A9, SLC5A8, SCNN1A, SLC26A7, F2RL1, STEAP1, KCNK1, SLC22A8, STEAP2	820	0.00222996
Yak	Kidney	darkgrey	0.99	GOTERM_CC_DIRECT	GO:0031526	brush border membrane	6	0.000105052	SLC9A3, CDHR2, SLC3A1, LRP2, PDZK1, AQP1	26	0.00638191
Yak	Kidney	darkgrey	0.99	GOTERM_CC_DIRECT	GO:0070062	extracellular exosome	63	0.000315993	GLTP, PLVAP, CLIC4, CLSTN3, PKD2, CLDN2, AQP1, ANPEP, ITGB8, ENPP3, ENPP6, ZNF445, PLS1, SLC13A2, SLC13A3, GPX3, ACOT13, VPS37D, P3H1, PDZK1, ATP1B1, SCAMP2, SLC9A3, SLC5A8, SFRP1, CDHR2, SCNN1A, CHMP4C, VWA2, DNASE1, FREM2, ATP6V1B1, SLC22A6, ENPEP, HPGD, KLK1, SLC3A1, SLC5A12, LRP2, SDSL, SLC5A2, EFNB1, PODXL, EPCAM, IGFBP7, GPC4, BEND7, TSPAN1, NQO1, KL, FUCA1, DNAJC13, MPP5, SOD3, PAICS, IGF2…	2162	0.0153572
Yak	Kidney	darkgrey	0.99	GOTERM_CC_DIRECT	GO:0005604	basement membrane	5	0.0150118	LAMC3, COL4A3, VWA2, FREM2, MATN2	51	0.607977
Yak	Kidney	darkgrey	0.99	GOTERM_CC_DIRECT	GO:0005813	centrosome	12	0.0394217	MAP10, BRSK1, CLIC4, CUL7, ALS2, CKAP2L, DHX9, CCDC8, KIF23, IFT80, SYTL4, STOX1	321	1
Yak	Kidney	darkgrey	0.99	GOTERM_CC_DIRECT	GO:0005903	brush border	4	0.0460857	MYO1E, ENPEP, AQP1, PLS1	43	1
Yak	Kidney	darkgrey	0.99	GOTERM_CC_DIRECT	GO:0009986	cell surface	12	0.0487197	GREM1, SFRP1, CLIC4, PLVAP, OTOA, SLC46A2, EPCAM, CLSTN3, ITGB8, TSPAN33, IGF2R, DCBLD2	332	1
Yak	Kidney	darkgrey	0.99	GOTERM_MF_DIRECT	GO:0015129	lactate transmembrane transporter activity	3	0.0143501	SLC5A12, SLC16A11, SLC16A4	11	1
Yak	Kidney	darkgrey	0.99	GOTERM_MF_DIRECT	GO:0005267	potassium channel activity	3	0.0170287	PKD2, KCNK1, AQP1	12	1
Yak	Kidney	darkgrey	0.99	GOTERM_MF_DIRECT	GO:0005245	voltage-gated calcium channel activity	4	0.0182568	TPC3, PKD2, CACNG4, TPCN1	33	1
Yak	Kidney	darkgrey	0.99	GOTERM_MF_DIRECT	GO:0005215	transporter activity	6	0.0259454	SLC5A6, SLC23A3, SLC13A3, SLC46A2, STEAP2, IGF2R	98	1
Yak	Kidney	darkgrey	0.99	GOTERM_MF_DIRECT	GO:0005452	inorganic anion exchanger activity	3	0.0490332	SLC4A9, SLC22A6, SLC22A8	21	1
Yak	Kidney	darkgrey	0.99	KEGG_PATHWAY	bta04614	Renin-angiotensin system	4	0.00628658	ENPEP, KLK1, ANPEP, REN	26	1
Yak	Kidney	darkgrey	0.99	KEGG_PATHWAY	bta04960	Aldosterone-regulated sodium reabsorption	4	0.0192561	HSD11B2, SCNN1A, PIK3CB, ATP1B1	39	1
Yak	Kidney	darkgrey	0.99	KEGG_PATHWAY	bta04973	Carbohydrate digestion and absorption	4	0.0219927	PIK3CB, ATP1B1, TAS1R3	41	1
Yak	Kidney	darkgrey	0.99	KEGG_PATHWAY	bta04978	Mineral absorption	4	0.0264755	SLC9A3, STEAP1, ATP1B1, STEAP2	44	1
Yak	Kidney	darkgrey	0.99	KEGG_PATHWAY	bta04964	Proximal tubule bicarbonate reclamation	3	0.0408671	SLC9A3, ATP1B1, AQP1	22	1
Yak	Kidney	darkgrey	0.99	KEGG_PATHWAY	bta00480	Glutathione metabolism	4	0.0446589	GGT5, GGT6, GPX3, ANPEP	54	1
Yak	Muscle	blue	0.98	GOTERM_BP_DIRECT	GO:0000083	regulation of transcription involved in G1/S transition of mitotic cell cycle	6	3.23688e-06	KLF11, NPAT, E2F4, E2F6, BACH1, BRD4	7	0.00562246
Yak	Muscle	blue	0.98	GOTERM_BP_DIRECT	GO:0000122	negative regulation of transcription from RNA polymerase II promoter	34	0.00099911	RB1, DDX5, OTUD7B, SIX1, GPS2, RTF1, FOXO1, STRN3, FLCN, ZFP36, ATXN1L, HSF4, BEND3, E4F1, LMCD1, PIAS4, CBX8, KLF11, OSR2, EGR1, MED1, ZHX2, JUN, RBM15, USP2, NR1D1, SUPT5H, BHLHE40, PAF1, TXNIP, STRAP, RCOR3, ATF3, CC2D1A	420	0.689555
Yak	Muscle	blue	0.98	GOTERM_BP_DIRECT	GO:0000462	maturation of SSU-rRNA from tricistronic rRNA transcript (SSU-rRNA, 5.8S rRNA, LSU-rRNA)	7	0.00119094	UTP6, TBL3, EMG1, NGDN, TSR1, NOC4L, WDR46	28	0.689555
Yak	Muscle	blue	0.98	GOTERM_BP_DIRECT	GO:0006378	mRNA polyadenylation	6	0.00233492	CPSF4, ZC3H3, CPSF2, PAF1, TUT1, MTPAP	22	0.962302
Yak	Muscle	blue	0.98	GOTERM_BP_DIRECT	GO:0006357	regulation of transcription from RNA polymerase II promoter	22	0.00277001	ABT1, RB1, DDX5, ZBED8, GMEB2, IGHMBP2, SUPT5H, ETV4, ELK1, TFAP4, DMTF1, SP4, MAFG, RUVBL1, TADA1, QRICH1, ZNF667, BRD7, ANKRA2, BRWD1, NFE2L2, ATF4	244	0.962302
Yak	Muscle	blue	0.98	GOTERM_BP_DIRECT	GO:0045006	DNA deamination	3	0.00567948	EXOSC5, EXOSC4, EXOSC3	3	1
Yak	Muscle	blue	0.98	GOTERM_BP_DIRECT	GO:0000184	nuclear-transcribed mRNA catabolic process, nonsense-mediated decay	6	0.0070039	SMG1, NCBP1, ETF1, SMG8, SMG5, DCP1B	28	1
Yak	Muscle	blue	0.98	GOTERM_BP_DIRECT	GO:0006281	DNA repair	12	0.0106128	MUS81, TFPT, INO80E, SMG1, TRIM28, ALKBH1, RUVBL1, CDK2, NUDT1, GTF2H1, BACH1, RAD9A	112	1
Yak	Muscle	blue	0.98	GOTERM_BP_DIRECT	GO:0071044	histone mRNA catabolic process	4	0.0108651	EXOSC4, LSM1, TUT1, MTPAP	11	1
Yak	Muscle	blue	0.98	GOTERM_BP_DIRECT	GO:0071051	polyadenylation-dependent snoRNA 3'-end processing	3	0.0110265	EXOSC5, EXOSC4, EXOSC3	4	1
Yak	Muscle	blue	0.98	GOTERM_BP_DIRECT	GO:0006351	transcription, DNA-templated	40	0.0110842	INO80E, ZNF691, PERM1, SETD7, BHLHE41, SIX1, ZNF518A, FOXO4, LIMD1, FOXO1, TFPT, VPS72, MED10, RUVBL1, ZNF526, PLAGL2, ZNF668, E2F4, E2F6, LMCD1, ZNF18, EGR1, AKIRIN2, CHTOP, JUN, EGR3, CSNK2A1, CNBP, NR1D2, NR1D1, SUPT5H, THAP11, XAB2, MYBBP1A, BHLHE40, TADA1, HBP1, ATF3, NFE2L2, ZNF574	603	1
Yak	Muscle	blue	0.98	GOTERM_BP_DIRECT	GO:0006366	transcription from RNA polymerase II promoter	13	0.0117876	ABT1, OSR2, GTF2H1, FOS, RPAP1, BACH1, CREB3, ZNF639, POLR2C, MAFG, HIVEP2, PKNOX1, POLR2J	129	1
Yak	Muscle	blue	0.98	GOTERM_BP_DIRECT	GO:0006511	ubiquitin-dependent protein catabolic process	11	0.0120333	USP24, USP36, COPS3, UBE2H, USP38, USP20, USP42, PSMD13, USP2, ADRM1, PSMA7	99	1
Yak	Muscle	blue	0.98	GOTERM_BP_DIRECT	GO:0000398	mRNA splicing, via spliceosome	10	0.0145005	DHX32, PHF5A, RBM15, DHX8, DHX16, DHX38, SNU13, WDR83, CWC15, SNRNP200	87	1
Yak	Muscle	blue	0.98	GOTERM_BP_DIRECT	GO:0016567	protein ubiquitination	15	0.0161927	CISH, KLHL17, KLHL21, TULP4, FBXO11, BACH1, KLHL41, SPSB3, RAB40C, NEURL2, VHL, ARIH1, FBXO7, ASB1, NFE2L2	167	1
Yak	Muscle	blue	0.98	GOTERM_BP_DIRECT	GO:0006364	rRNA processing	7	0.0167341	TBL3, EBNA1BP2, DDX27, UTP11, PDCD11, GEMIN4, RRP1B	47	1
Yak	Muscle	blue	0.98	GOTERM_BP_DIRECT	GO:0042149	cellular response to glucose starvation	5	0.017128	MYBBP1A, PIK3R4, ATG14, ATF4, NFE2L2	23	1
Yak	Muscle	blue	0.98	GOTERM_BP_DIRECT	GO:0006915	apoptotic process	17	0.0189797	PPP1R15A, RB1, CSNK2A1, C1H3ORF38, APIP, SIX1, CAAP1, FOXO1, AIMP2, TFPT, CASP6, BCL7B, PIM1, PDCD2, SMNDC1, C9H6ORF120, CTNNBL1	204	1
Yak	Muscle	blue	0.98	GOTERM_BP_DIRECT	GO:0032869	cellular response to insulin stimulus	6	0.0224545	RAB10, ADIPOQ, SLC2A4, SLC25A33, FOXO1, RAB8A	37	1
Yak	Muscle	blue	0.98	GOTERM_BP_DIRECT	GO:0008033	tRNA processing	5	0.0228302	POP7, RPP14, TRMT1L, RPP38, THG1L	25	1
Yak	Muscle	blue	0.98	GOTERM_BP_DIRECT	GO:0045944	positive regulation of transcription from RNA polymerase II promoter	37	0.0250473	RB1, DDX5, NUFIP1, ZBTB49, SIX1, FOXO4, TRIAP1, FOXO1, STRN3, FLCN, ZMIZ1, MED10, PCBP1, NFATC2IP, HSF4, PKNOX1, OSR2, EGR1, MED1, AKIRIN2, JUN, CNBP, GTF2H1, ASH1L, FOS, SUPT5H, ETV4, PYGO1, CREB3, MAVS, PRPF6, ZNF639, MAFG, TLR9, PAF1, NFE2L2, ATF4	580	1
Yak	Muscle	blue	0.98	GOTERM_BP_DIRECT	GO:0070475	rRNA base methylation	3	0.0259854	EMG1, NSUN5, METTL16	6	1
Yak	Muscle	blue	0.98	GOTERM_BP_DIRECT	GO:2001014	regulation of skeletal muscle cell differentiation	3	0.0259854	SIX1, NR1D2, KLHL41	6	1
Yak	Muscle	blue	0.98	GOTERM_BP_DIRECT	GO:0098789	pre-mRNA cleavage required for polyadenylation	3	0.0259854	CPSF4, NCBP1, TUT1	6	1
Yak	Muscle	blue	0.98	GOTERM_BP_DIRECT	GO:0006446	regulation of translational initiation	5	0.0260646	EIF2B2, EIF3K, NCBP1, EIF3D, EIF3A	26	1
Yak	Muscle	blue	0.98	GOTERM_BP_DIRECT	GO:0007179	transforming growth factor beta receptor signaling pathway	7	0.026401	JUN, ITGB5, WFIKKN2, GCNT2, FOS, DUSP15, HIPK2	52	1
Yak	Muscle	blue	0.98	GOTERM_BP_DIRECT	GO:0070373	negative regulation of ERK1 and ERK2 cascade	6	0.0304473	FLCN, GSTP1, ADIPOQ, RANBP9, ATF3, DUSP6	40	1
Yak	Muscle	blue	0.98	GOTERM_BP_DIRECT	GO:0010501	RNA secondary structure unwinding	6	0.0304473	DDX28, DDX5, DDX27, DDX49, DDX24, DDX54	40	1
Yak	Muscle	blue	0.98	GOTERM_BP_DIRECT	GO:0006396	RNA processing	6	0.0304473	XAB2, DHX57, DHX37, DDX54, NRDE2, MRM3	40	1
Yak	Muscle	blue	0.98	GOTERM_BP_DIRECT	GO:0045638	negative regulation of myeloid cell differentiation	4	0.0313032	ZFP36, RBM15, ZBTB16, PAF1	16	1
Yak	Muscle	blue	0.98	GOTERM_BP_DIRECT	GO:0045893	positive regulation of transcription, DNA-templated	19	0.0342281	OSR2, DDX5, ATMIN, ZBTB16, SIX1, NR1D2, NR1D1, RGMB, MLLT11, NPAT, SERTAD3, SFR1, CDK2, KAT8, MAPRE3, VHL, BRD7, NFE2L2, ATF4	255	1
Yak	Muscle	blue	0.98	GOTERM_BP_DIRECT	GO:0034475	U4 snRNA 3'-end processing	3	0.0353271	EXOSC5, EXOSC4, EXOSC3	7	1
Yak	Muscle	blue	0.98	GOTERM_BP_DIRECT	GO:1990440	positive regulation of transcription from RNA polymerase II promoter in response to endoplasmic reticulum stress	3	0.0353271	ATF3, MBTPS2, ATF4	7	1
Yak	Muscle	blue	0.98	GOTERM_BP_DIRECT	GO:0071028	nuclear mRNA surveillance	3	0.0353271	EXOSC5, EXOSC4, DXO	7	1
Yak	Muscle	blue	0.98	GOTERM_BP_DIRECT	GO:0042593	glucose homeostasis	9	0.0360481	STK11, NCOA5, ADIPOQ, PRCP, SLC2A4, FOXO3, ADIPOR1, ADIPOR2, FOXO1	86	1
Yak	Muscle	blue	0.98	GOTERM_BP_DIRECT	GO:0006607	NLS-bearing protein import into nucleus	4	0.0367948	RANBP2, VHL, IPO4, KPNB1	17	1
Yak	Muscle	blue	0.98	GOTERM_BP_DIRECT	GO:0006413	translational initiation	5	0.0373446	EIF1AD, EIF2B2, EIF3K, EIF3H, EIF3D	29	1
Yak	Muscle	blue	0.98	GOTERM_BP_DIRECT	GO:0006468	protein phosphorylation	12	0.0403674	NEK9, NIM1K, CSNK2A1, RIOK3, CDK2, PIK3R4, TSSK3, TSSK2, PRKAB1, TBRG4, SCYL1, PSKH1	137	1
Yak	Muscle	blue	0.98	GOTERM_BP_DIRECT	GO:0006397	mRNA processing	9	0.0404989	EFTUD2, PPIL1, PDCD11, ZMAT5, LSM1, AGGF1, CLASRP, SMNDC1, CTNNBL1	88	1
Yak	Muscle	blue	0.98	GOTERM_BP_DIRECT	GO:0043524	negative regulation of neuron apoptotic process	9	0.0428556	CNTFR, JUN, ERBB3, BDNF, ALKBH1, VSTM2L, SIX1, AMBRA1, HIPK2	89	1
Yak	Muscle	blue	0.98	GOTERM_BP_DIRECT	GO:0034427	nuclear-transcribed mRNA catabolic process, exonucleolytic, 3'-5'	3	0.0457454	EXOSC5, EXOSC4, EXOSC3	8	1
Yak	Muscle	blue	0.98	GOTERM_BP_DIRECT	GO:0007265	Ras protein signal transduction	5	0.0461959	RB1, JUN, CDKN1A, TRIM28, CDK2	31	1
Yak	Muscle	blue	0.98	GOTERM_BP_DIRECT	GO:0035914	skeletal muscle cell differentiation	6	0.0473232	RB1, EGR1, FOS, EMD, ATF3, KLHL41	45	1
Yak	Muscle	blue	0.98	GOTERM_CC_DIRECT	GO:0005730	nucleolus	71	1.58799e-14	MUS81, USP36, PHF2, POP7, PAK1IP1, SETD7, SIX1, WDR46, TRIM68, REV3L, RAB8A, RPP38, ABT1, MED1, UTP11, NSUN5, NGDN, DDX54, AEN, LARP4B, GNL2, ETV4, FBXO11, SENP3, GTPBP4, EBNA1BP2, GRWD1, GEMIN4, TUT1, ATF3, DDX28, DDX5, INO80E, DDX27, NUFIP1, DDX24, RNMT, SPATA2, NOLC1, NOC4L, RTF1, CCDC106, DNAJB1, TFPT, EXOSC5, EMG1, SERTAD3, EXOSC4, PDCD11, TCOF1, ATXN1L, BEND3, DHX37, SURF6, VHL, ZNF622, EXO…	605	6.3837e-12
Yak	Muscle	blue	0.98	GOTERM_CC_DIRECT	GO:0005634	nucleus	188	1.84414e-10	RB1, POP7, ZNF691, TACO1, NUDT1, BACH1, ELK1, NUDT4, ZFP36, STK11, DHX57, PIM1, NFATC2IP, SMARCAD1, KAT8, PKNOX1, TMEM38B, FBXO7, PELO, ZNF18, OSR2, MED1, SAP30BP, CSNK2A1, NFKBIL1, ANGEL1, IFRD1, USP2, GTF3A, TALDO1, ATG14, PRKAB1, RSBN1, KLHL41, RPP25L, PYGO1, DMTF1, MAPKAPK3, ZNF319, TSSK3, DXO, FKBP4, ANKRA2, TSSK2, ATF3, ATF4, IPPK, PSMD13, FOXO4, RPAP1, FOXO3, OAZ1, GTF2E1, FOXO1, EIF1AD, S…	2873	3.70671e-08
Yak	Muscle	blue	0.98	GOTERM_CC_DIRECT	GO:0005654	nucleoplasm	94	4.8676e-07	GMEB2, PAK1IP1, CSE1L, IPO7, ELK1, ELAVL1, EDC4, PSMD7, DUSP10, TRIM28, CASP6, ZMIZ1, CAPN7, CHAMP1, DPF2, DHX16, SMARCAD1, PMEPA1, PIP4K2B, HIF1AN, CTNNBL1, PIAS4, TTC37, SAP30BP, ZHX2, NCBP1, NFKBIL1, MUL1, AEN, ASH1L, FOS, HCFC2, TERF2, TOX4, DMTF1, MAPKAPK3, ZNF639, MTF1, ZNF318, SNRNP200, FKBP4, KPNB1, FKBP5, KHDRBS1, DDX5, ZBED8, DHX8, RNMT, FLII, UBR4, AKAP8, NOLC1, FOXO4, CCDC106, FOXO3, …	1310	6.52258e-05
Yak	Muscle	blue	0.98	GOTERM_CC_DIRECT	GO:0071013	catalytic step 2 spliceosome	15	1.26655e-05	ZCCHC8, DDX5, PPIL1, DHX8, WDR83, CWC15, CRNKL1, EFTUD2, SYNCRIP, XAB2, PHF5A, PRPF6, DHX38, SNRNP200, NRDE2	85	0.00127288
Yak	Muscle	blue	0.98	GOTERM_CC_DIRECT	GO:0032040	small-subunit processome	9	4.3282e-05	UTP6, TBL3, EMG1, UTP11, PDCD11, NGDN, SNU13, NOC4L, WDR46	32	0.00347987
Yak	Muscle	blue	0.98	GOTERM_CC_DIRECT	GO:0005737	cytoplasm	170	0.000212258	IPO13, POP7, CSE1L, MPI, ZDHHC5, WDR83, IPO4, NUDT4, EFTUD2, ZFP36, CAPN7, PIM1, DPF2, PKNOX1, AZI2, PELO, PIAS4, CISH, IFRD1, NGDN, TALDO1, DNAAF5, HCFC2, FBXO11, TIAM2, DMTF1, MAPKAPK3, GRWD1, CDC37, ZNF318, DDIT4, NHP2, CD2BP2, TXNIP, TSSK3, DXO, FKBP4, TSSK2, KPNB1, ATF4, ZBED8, DHX8, FLII, UBR4, GMPR, UBR3, SPATA2, OAZ1, GTF2E1, MTMR6, FOXO1, NEU3, STIP1, NPAT, DHX32, XRRA1, PCBP1, DHX37, EI…	3109	0.0142213
Yak	Muscle	blue	0.98	GOTERM_CC_DIRECT	GO:0005681	spliceosomal complex	10	0.000471443	EFTUD2, DHX32, DHX8, API5, PRCC, DHX16, DHX38, CWC15, SMNDC1, CTNNBL1	55	0.0270743
Yak	Muscle	blue	0.98	GOTERM_CC_DIRECT	GO:0016020	membrane	60	0.00061587	GHDC, CSE1L, PHRF1, IPO7, ELAVL1, EDC4, EFTUD2, SYNCRIP, STK11, PSMD7, RPL18A, PDE4A, CTNNBL1, PCMTD1, MED1, DDX54, LARP4B, GNL2, TMEM131, TIAM2, CREB3, PRPF6, GEMIN4, ANKRA2, SNRNP200, PPP1R15A, KHDRBS1, DDX5, DDX24, PSMD13, UBR4, AKAP8, IGHMBP2, FOXO3, RASD1, KLC2, RRAS, PCBP1, HLTF, DHX38, NCDN, DYNC1H1, API5, CPSF2, PRRC2A, RGP1, AIMP2, XAB2, PSMC5, MYBBP1A, EIF3K, INTS5, DRG2, PAF1, EIF3H, B…	902	0.0309475
Yak	Muscle	blue	0.98	GOTERM_CC_DIRECT	GO:0035327	transcriptionally active chromatin	6	0.000736857	TTC37, EXOSC5, EXOSC4, ZC3H8, EXOSC3, AFF4	18	0.0329129
Yak	Muscle	blue	0.98	GOTERM_CC_DIRECT	GO:0015030	Cajal body	8	0.00081906	EFTUD2, NPAT, CDK2, NHP2, ZC3H8, NOLC1, ARIH1, SMNDC1	37	0.0329262
Yak	Muscle	blue	0.98	GOTERM_CC_DIRECT	GO:0016607	nuclear speck	14	0.00189544	CHTOP, RBM15, ZBTB16, EFTUD2, PHF5A, PRPF6, THAP7, SPRTN, AGGF1, CD2BP2, TUT1, SMNDC1, RBM11, PSKH1	121	0.0655404
Yak	Muscle	blue	0.98	GOTERM_CC_DIRECT	GO:0005829	cytosol	64	0.00195643	CDKN1A, UBXN1, MOCS3, CSE1L, SLC2A4, BACH1, IPO7, ELAVL1, ZFP36, STK11, CA3, CASP6, PDE4A, HOMER3, CHAC1, FBXO7, GET4, TBC1D10B, APPL1, TPI1, NFKBIL1, ANGEL1, FOS, LARP4B, PGM2L1, CDC37, DDIT4, GEMIN4, CHMP4B, STRAP, MVD, ULK1, PLIN1, GEMIN7, ANKRA2, FKBP4, DUS3L, RAB7A, MTPN, NXN, PSMD13, AMBRA1, FOXO4, FOXO3, OAZ1, DNAJB1, PDCD11, BAG3, EIF4EBP1, G3BP2, NCDN, FAHD1, MID1IP1, CNBP, RRP1B, PTPN12…	1025	0.0655404
Yak	Muscle	blue	0.98	GOTERM_CC_DIRECT	GO:0000502	proteasome complex	6	0.00357196	PSMC5, UBXN1, PSMD7, PSMD13, ADRM1, RAD23A	25	0.110456
Yak	Muscle	blue	0.98	GOTERM_CC_DIRECT	GO:0017053	transcriptional repressor complex	7	0.0114317	AKIRIN2, JUN, TFAP4, LIN37, ZBTB16, GPS2, RCOR3	45	0.328253
Yak	Muscle	blue	0.98	GOTERM_CC_DIRECT	GO:0032797	SMN complex	4	0.0126061	GEMIN4, IGHMBP2, STRAP, GEMIN7	12	0.337843
Yak	Muscle	blue	0.98	GOTERM_CC_DIRECT	GO:0005847	mRNA cleavage and polyadenylation specificity factor complex	4	0.0195815	CPSF4, ZC3H3, CPSF2, TUT1	14	0.437321
Yak	Muscle	blue	0.98	GOTERM_CC_DIRECT	GO:0016282	eukaryotic 43S preinitiation complex	4	0.0195815	EIF3K, EIF3H, EIF3D, EIF3A	14	0.437321
Yak	Muscle	blue	0.98	GOTERM_CC_DIRECT	GO:0033290	eukaryotic 48S preinitiation complex	4	0.0195815	EIF3K, EIF3H, EIF3D, EIF3A	14	0.437321
Yak	Muscle	blue	0.98	GOTERM_CC_DIRECT	GO:0030117	membrane coat	4	0.0237192	AP4E1, CHMP4B, AP3S2, AP4B1	15	0.501847
Yak	Muscle	blue	0.98	GOTERM_CC_DIRECT	GO:0034399	nuclear periphery	4	0.0282912	EBNA1BP2, IPO4, KPNB1, ATF4	16	0.563137
Yak	Muscle	blue	0.98	GOTERM_CC_DIRECT	GO:0005637	nuclear inner membrane	5	0.0294176	TERB1, TMEM120A, UNC50, EMD, LMNB2	28	0.563137
Yak	Muscle	blue	0.98	GOTERM_CC_DIRECT	GO:0000178	exosome (RNase complex)	3	0.0328456	ZFP36, EXOSC4, EXOSC3	7	0.600178
Yak	Muscle	blue	0.98	GOTERM_CC_DIRECT	GO:0031307	integral component of mitochondrial outer membrane	4	0.0387261	FUNDC2, MUL1, GDAP1, TOMM22	18	0.676865
Yak	Muscle	blue	0.98	GOTERM_CC_DIRECT	GO:0071541	eukaryotic translation initiation factor 3 complex, eIF3m	3	0.0425795	EIF3H, EIF3D, EIF3A	8	0.713206
Yak	Muscle	blue	0.98	GOTERM_CC_DIRECT	GO:0045335	phagocytic vesicle	5	0.049856	RAB20, AMBRA1, ATG14, RAB8A, RAB7A	33	0.779481
Yak	Muscle	blue	0.98	GOTERM_MF_DIRECT	GO:0044822	poly(A) RNA binding	93	1.19754e-17	OTUD4, USP36, RBM28, SMG1, DDX49, POP7, IFIT5, ZC3H8, THUMPD1, WDR46, MRPL41, EFTUD2, SYNCRIP, RPL18A, TRIM28, DHX57, DHX16, MTPAP, ABT1, ZCCHC24, RBM15, UTP11, NCOA5, NCBP1, NSUN5, C3H1ORF52, NGDN, DDX54, LARP4B, GNL2, CRNKL1, MRPL43, RPP25L, GTPBP4, PRPF6, RPUSD2, GRWD1, NHP2, STRAP, ETF1, FLYWCH2, SNRNP200, FKBP4, DUS3L, KPNB1, DDX28, ZCCHC8, KHDRBS1, DDX5, DDX27, DHX8, DDX24, AKAP8, NOLC1, SN…	840	5.89189e-15
Yak	Muscle	blue	0.98	GOTERM_MF_DIRECT	GO:0004004	ATP-dependent RNA helicase activity	13	5.69488e-06	DDX28, DDX5, DDX27, DDX49, DDX24, DHX8, DDX54, DHX32, DHX57, DHX37, DHX16, DHX38, SNRNP200	59	0.00101045
Yak	Muscle	blue	0.98	GOTERM_MF_DIRECT	GO:0003723	RNA binding	29	6.16126e-06	RNMT, ZC3H3, IFIT5, IGHMBP2, SNU13, THUMPD1, MRM3, PDCD11, PCBP1, ATXN1L, SURF6, EXOSC3, SMNDC1, ABT1, RANBP2, CPSF4, ASCC1, RBM18, CPSF2, SAMD4A, NSUN6, CWC15, PUS7L, RPUSD4, UNC50, TUT1, AGGF1, HBP1, EIF3D	260	0.00101045
Yak	Muscle	blue	0.98	GOTERM_MF_DIRECT	GO:0003714	transcription corepressor activity	16	4.60815e-05	PIAS4, ZHX2, BHLHE41, DDX54, GPS2, TOB2, LIMD1, TOB1, HIPK2, NPAT, MYBBP1A, TRIM28, BHLHE40, BRD7, RCOR3, LMCD1	107	0.00566803
Yak	Muscle	blue	0.98	GOTERM_MF_DIRECT	GO:0003676	nucleic acid binding	40	0.000118118	SF3B4, ZNF672, RBM28, DDX5, ZNF691, DDX49, ZNF518A, GPATCH3, RLF, ZNF48, SYNCRIP, HLTF, CHAMP1, PLAGL2, ZNF667, ZNF622, RBM11, KLF10, ZNF18, KLF11, ZBTB39, CIZ1, RBM15, ZBTB16, ZBTB10, GTF3A, AEN, GPANK1, THAP7, ZNF419, SP4, MTF1, ZNF319, THAP9, KLF9, ZNF318, TUT1, RBAK, ZNF774, ZNF574	488	0.0116228
Yak	Muscle	blue	0.98	GOTERM_MF_DIRECT	GO:0000981	RNA polymerase II transcription factor activity, sequence-specific DNA binding	18	0.000326665	ZNF18, KLF11, MED1, ZBED8, JUN, ZNF518A, FOXO4, FOXO3, ETV4, ELK1, FOXO1, DMTF1, SP4, PCBP1, PLAGL2, QRICH1, CC2D1A, ATF4	155	0.0267865
Yak	Muscle	blue	0.98	GOTERM_MF_DIRECT	GO:0003677	DNA binding	45	0.0011599	MUS81, ZBED8, ZFAND5, ZBTB43, BHLHE41, AKAP8, IGHMBP2, OTUD7B, RPAP1, BACH1, TFPT, ZFP36, VPS72, POLR2C, REV3L, ZNF526, SMARCAD1, ZNF668, SURF6, E2F4, PKNOX1, POLR2J, E2F6, DEDD, TOP3B, PIAS4, ABT1, ZHX2, EGR3, MBD6, CNBP, ASH1L, FOS, THAP11, RAD52, TERB1, TOX4, POLR1A, POLE3, SPRTN, PDCD2, QRICH1, HBP1, ZNF574, ATF4	640	0.0815247
Yak	Muscle	blue	0.98	GOTERM_MF_DIRECT	GO:0004674	protein serine/threonine kinase activity	20	0.00191423	SRPK3, NIM1K, SMG1, CSNK2A1, CAB39, RIOK3, DAPK3, PIK3R4, STKLD1, HIPK2, STK11, EEF2K, MAPKAPK3, PIM1, TSSK3, RIOK2, ULK1, RIOK1, TSSK2, PSKH1	213	0.117725
Yak	Muscle	blue	0.98	GOTERM_MF_DIRECT	GO:0000978	RNA polymerase II core promoter proximal region sequence-specific DNA binding	22	0.00651931	ESRRA, JUN, GMEB2, MYPOP, SRF, BHLHE41, SIX1, NR1D1, FOS, ETV4, ELK1, CREB3, TFAP4, ZNF639, MTF1, HLTF, DPF2, FOSB, E2F4, ATF3, CC2D1A, ATF4	273	0.356389
Yak	Muscle	blue	0.98	GOTERM_MF_DIRECT	GO:0004843	thiol-dependent ubiquitin-specific protease activity	9	0.00737982	OTUD4, USP36, USP38, USP20, USP42, USP2, OTUD7B, SENP3, OTUD3	67	0.363087
Yak	Muscle	blue	0.98	GOTERM_MF_DIRECT	GO:0046872	metal ion binding	65	0.0133629	MOCS3, ZNF691, ZC3H3, TESK1, ZC3H8, ZNF48, ZFP36, ZFYVE26, DHX57, PPAT, CHAMP1, ZNF526, PDE4A, TRMT44, PELO, KLF10, ZNF18, KLF11, OSR2, ZBTB39, ZHX2, ATMIN, USP2, GTF3A, MSS51, ZNF639, HGS, MTF1, ZNF319, TUT1, ATF7, DUS3L, ZNF672, NUFIP1, PPM1L, ZBTB49, ZBTB43, GMPR, ZNF518A, RLF, GTF2E1, PLAGL2, ZNF668, E4F1, ZNF667, HIVEP2, RIMKLA, TRMT1L, EGR1, EGR3, FAHD1, RIOK3, ZBTB16, ZBTB10, ZNF419, SP4, …	1142	0.597687
Yak	Muscle	blue	0.98	GOTERM_MF_DIRECT	GO:0008270	zinc ion binding	55	0.017186	RERE, PHF2, ZFAND5, MPI, ZDHHC5, APIP, LTN1, OTUD7B, FHL3, NR2E1, LIMD1, RNF157, TRIM7, CA3, TRIM28, ZMIZ1, FNTB, TRIM68, DPF2, HIF1AN, ARIH1, LMCD1, PIAS4, ZCCHC24, CDADC1, MUL1, ASH1L, PYGO1, POLR1A, ZNF318, RNF166, ZCCHC8, ZSWIM1, UBR4, IGHMBP2, UBR3, PDLIM3, ZMAT5, HLTF, ZSWIM8, ZNF622, MORC2, ESRRA, RANBP2, CPSF4, EGR1, CIZ1, USP20, CNBP, NR1D2, NR1D1, THAP11, RNF146, ZC3HC1, RNF103	948	0.704626
Yak	Muscle	blue	0.98	GOTERM_MF_DIRECT	GO:0003743	translation initiation factor activity	7	0.0188742	EIF2B5, EIF1AD, EIF2B2, EIF3K, EIF3H, EIF3D, EIF3A	50	0.714318
Yak	Muscle	blue	0.98	GOTERM_MF_DIRECT	GO:0001078	transcriptional repressor activity, RNA polymerase II core promoter proximal region sequence-specific binding	10	0.0223627	ESRRA, MYPOP, BHLHE40, BHLHE41, NR2E1, NR1D1, BACH1, CC2D1A, ATF3, FOXO1	97	0.783247
Yak	Muscle	blue	0.98	GOTERM_MF_DIRECT	GO:0030515	snoRNA binding	4	0.0238795	UTP6, TBL3, NUFIP1, NUDT1	15	0.783247
Yak	Muscle	blue	0.98	GOTERM_MF_DIRECT	GO:0001077	transcriptional activator activity, RNA polymerase II core promoter proximal region sequence-specific binding	15	0.029148	ESRRA, EGR1, SRF, SIX1, NR2E1, FOS, ELK1, CREB3, TFAP4, ZNF639, MTF1, HLTF, PLAGL2, FOSB, ATF4	187	0.844799
Yak	Muscle	blue	0.98	GOTERM_MF_DIRECT	GO:0003755	peptidyl-prolyl cis-trans isomerase activity	6	0.0291902	RANBP2, TTC9, PPIL1, FKBPL, FKBP4, FKBP5	41	0.844799
Yak	Muscle	blue	0.98	GOTERM_MF_DIRECT	GO:0008173	RNA methyltransferase activity	3	0.0330085	NSUN5, NSUN6, MRM3	7	0.902231
Yak	Muscle	blue	0.98	GOTERM_MF_DIRECT	GO:0003705	transcription factor activity, RNA polymerase II distal enhancer sequence-specific binding	6	0.0381635	JUN, TFAP4, SRF, BHLHE40, BHLHE41, PKNOX1	44	0.988234
Yak	Muscle	blue	0.98	GOTERM_MF_DIRECT	GO:0003899	DNA-directed RNA polymerase activity	5	0.0412643	POLR1A, POLR2C, POLR3F, RPAP1, POLR2J	31	0.993939
Yak	Muscle	blue	0.98	GOTERM_MF_DIRECT	GO:0031072	heat shock protein binding	3	0.0427879	ZFP36, CDC37, FKBP4	8	0.993939
Yak	Muscle	blue	0.98	GOTERM_MF_DIRECT	GO:0043565	sequence-specific DNA binding	23	0.0445418	RERE, CSRNP1, OSR2, EGR1, CSRNP2, ZBTB49, SIX1, FOXO4, NR2E1, FOXO3, GTF2E1, ELK1, FOXO1, DMTF1, TRIM28, MAFG, THAP9, HSF4, PLAGL2, ATF7, HIVEP2, PKNOX1, NFE2L2	350	0.993939
Yak	Muscle	blue	0.98	KEGG_PATHWAY	bta03008	Ribosome biogenesis in eukaryotes	15	4.2836e-07	RBM28, UTP6, POP7, CSNK2A1, SNU13, GNL2, RPP25L, GTPBP4, EMG1, TBL3, TCOF1, NHP2, RIOK2, RIOK1, RPP38	79	8.39586e-05
Yak	Muscle	blue	0.98	KEGG_PATHWAY	bta03040	Spliceosome	18	1.9728e-06	SF3B4, DDX5, PPIL1, DHX8, NCBP1, SNU13, CWC15, CRNKL1, EFTUD2, XAB2, PHF5A, PRPF6, PCBP1, DHX16, DHX38, SNRNP200, SMNDC1, CTNNBL1	129	0.000193334
Yak	Muscle	blue	0.98	KEGG_PATHWAY	bta03013	RNA transport	19	8.88356e-06	RANBP2, EIF2B5, EIF2B2, POP7, NCBP1, RPP25L, NUP210L, NUP62, GEMIN4, PABPC4L, EIF4EBP1, STRAP, EIF3H, GEMIN7, RPP14, EIF3D, EIF3A, RPP38, KPNB1	159	0.000580393
Yak	Muscle	blue	0.98	KEGG_PATHWAY	bta04152	AMPK signaling pathway	16	1.53778e-05	CAB39, ADIPOQ, SLC2A4, FOXO3, ADIPOR1, EEF2, ADIPOR2, ELAVL1, PRKAB1, FOXO1, RAB10, CREB3, STK11, EEF2K, EIF4EBP1, RAB8A	120	0.000753514
Yak	Muscle	blue	0.98	KEGG_PATHWAY	bta03018	RNA degradation	10	0.00118433	EDC4, TTC37, EXOSC5, EXOSC4, PABPC4L, LSM1, EXOSC3, TOB2, TOB1, DCP1B	76	0.0464257
Yak	Muscle	blue	0.98	KEGG_PATHWAY	bta03015	mRNA surveillance pathway	10	0.00357456	CPSF4, SMG1, NCBP1, WDR82, RNMT, CPSF2, PABPC4L, ETF1, PELO, SMG5	89	0.116769
Yak	Muscle	blue	0.98	KEGG_PATHWAY	bta00600	Sphingolipid metabolism	7	0.00659113	NEU3, SPTLC1, CERK, GLA, GBA2, CERS1	49	0.184552
Yak	Muscle	blue	0.98	KEGG_PATHWAY	bta04920	Adipocytokine signaling pathway	8	0.0112017	STK11, ADIPOQ, ACSL4, SLC2A4, ADIPOR1, PRKAB1, ADIPOR2, NFKBIB	71	0.274442
Yak	Muscle	blue	0.98	KEGG_PATHWAY	bta04141	Protein processing in endoplasmic reticulum	13	0.0143746	PPP1R15A, HSP90AB1, DNAJB12, RAD23A, DNAJB1, PLAA, PREB, MAN1A1, MBTPS2, UBXN6, SEC31B, NFE2L2, ATF4	169	0.313046
Yak	Muscle	blue	0.98	KEGG_PATHWAY	bta04068	FoxO signaling pathway	11	0.0162275	STK11, CDKN1A, HOMER2, CDK2, SETD7, HOMER3, FOXO4, SLC2A4, FOXO3, PRKAB1, FOXO1	132	0.318059
Yak	Muscle	blue	0.98	KEGG_PATHWAY	bta05161	Hepatitis B	11	0.0328427	RB1, CREB3, MAVS, JUN, CDKN1A, EGR3, ATP6AP1, CDK2, FOS, ELK1, ATF4	148	0.585197
Cattle	Heart	lightyellow	0.99	GOTERM_BP_DIRECT	GO:0030199	collagen fibril organization	6	6.80556e-05	MMP11, SFRP2, LUM, DPT, FMOD, LOXL2	29	0.072275
Cattle	Heart	lightyellow	0.99	GOTERM_BP_DIRECT	GO:0016570	histone modification	3	0.00222848	CTR9, PAF1, LOXL2	5	1
Cattle	Heart	lightyellow	0.99	GOTERM_BP_DIRECT	GO:0010667	negative regulation of cardiac muscle cell apoptotic process	3	0.00605472	SFRP2, HAND2, HEY2	8	1
Cattle	Heart	lightyellow	0.99	GOTERM_BP_DIRECT	GO:0001569	patterning of blood vessels	4	0.00694463	EDNRA, SFRP2, COL4A1, TBX20	26	1
Cattle	Heart	lightyellow	0.99	GOTERM_BP_DIRECT	GO:0003215	cardiac right ventricle morphogenesis	3	0.00953807	SEMA3C, TBX20, HEY2	10	1
Cattle	Heart	lightyellow	0.99	GOTERM_BP_DIRECT	GO:0003151	outflow tract morphogenesis	4	0.0123957	SFRP2, SEMA3C, HEY2, ILK	32	1
Cattle	Heart	lightyellow	0.99	GOTERM_BP_DIRECT	GO:0080182	histone H3-K4 trimethylation	3	0.0160454	CTR9, ZNF335, OGT	13	1
Cattle	Heart	lightyellow	0.99	GOTERM_BP_DIRECT	GO:0008380	RNA splicing	5	0.0170366	PPIL1, MTERF3, NCBP2, ARL6IP4, CCAR2	65	1
Cattle	Heart	lightyellow	0.99	GOTERM_BP_DIRECT	GO:0060045	positive regulation of cardiac muscle cell proliferation	3	0.0211744	TBX20, HEY2, ZFPM2	15	1
Cattle	Heart	lightyellow	0.99	GOTERM_BP_DIRECT	GO:0007507	heart development	6	0.0252802	HEXIM1, EDNRA, GJA1, KCNJ8, ZFPM2, GLI2	109	1
Cattle	Heart	lightyellow	0.99	GOTERM_BP_DIRECT	GO:0042733	embryonic digit morphogenesis	4	0.027323	GJA1, SFRP2, HAND2, GLI2	43	1
Cattle	Heart	lightyellow	0.99	GOTERM_BP_DIRECT	GO:0001315	age-dependent response to reactive oxygen species	2	0.0301523	SOD2	2	1
Cattle	Heart	lightyellow	0.99	GOTERM_BP_DIRECT	GO:0045669	positive regulation of osteoblast differentiation	4	0.0307358	GJA1, SFRP2, ILK, BMP7	45	1
Cattle	Heart	lightyellow	0.99	GOTERM_BP_DIRECT	GO:0001701	in utero embryonic development	7	0.0346121	EDNRA, GJA1, HAND2, ZFPM2, ZNF335, SOX10, GLI2	159	1
Cattle	Heart	lightyellow	0.99	GOTERM_BP_DIRECT	GO:0045892	negative regulation of transcription, DNA-templated	9	0.0423244	BCLAF1, SFRP2, MTERF3, PRMT2, LIMD1, BMP7, CCAR2, LOXL2, DKK3	256	1
Cattle	Heart	lightyellow	0.99	GOTERM_BP_DIRECT	GO:0045746	negative regulation of Notch signaling pathway	3	0.04347	HEY2, BMP7, DLK2	22	1
Cattle	Heart	lightyellow	0.99	GOTERM_BP_DIRECT	GO:0010463	mesenchymal cell proliferation	2	0.0448873	FGF7, HAND2	3	1
Cattle	Heart	lightyellow	0.99	GOTERM_BP_DIRECT	GO:0010107	potassium ion import	3	0.0471442	KCNJ8, KCNJ2, KCNJ3	23	1
Cattle	Heart	lightyellow	0.99	GOTERM_CC_DIRECT	GO:0005925	focal adhesion	11	0.0232733	NUP214, PDLIM1, SLC9A3R2, GJA1, CAV2, ITGA11, NME2, ILK, CDC42EP1, LIMD1, PAK4	318	1
Cattle	Heart	lightyellow	0.99	GOTERM_CC_DIRECT	GO:0097228	sperm principal piece	3	0.0267131	IFT81, PGAM1, SPA17	17	1
Cattle	Heart	lightyellow	0.99	GOTERM_CC_DIRECT	GO:0005604	basement membrane	4	0.0418934	COL4A1, MMRN2, NID2, LOXL2	51	1
Cattle	Heart	lightyellow	0.99	GOTERM_MF_DIRECT	GO:0032947	protein complex scaffold	3	0.0171625	CAV3, CAV2, MPP7	14	1
Cattle	Heart	lightyellow	0.99	GOTERM_MF_DIRECT	GO:0003714	transcription corepressor activity	6	0.0201491	ANKRD1, ZFPM2, LIMD1, RCOR2, LOXL2, HIPK2	107	1
Cattle	Heart	lightyellow	0.99	KEGG_PATHWAY	bta04510	Focal adhesion	8	0.0181906	SHC2, CAV3, COL4A1, CAV2, ITGA11, ILK, MYLK3, PAK4	208	1
Cattle	Heart	lightyellow	0.99	KEGG_PATHWAY	bta04020	Calcium signaling pathway	7	0.0358948	CHRM2, EDNRA, PTGER3, PPIF, ADCY3, ADRA1B, MYLK3	189	1
Cattle	Liver	cyan	0.97	GOTERM_BP_DIRECT	GO:0055114	oxidation-reduction process	42	2.91433e-09	PECR, DHRS13, MTRR, CTBP2, HAAO, LOXL4, HSD17B6, HMGCR, HSD17B10, CYP3A5, GULO, NSDHL, PRDX4, ALDH2, TDO2, ALDH1B1, CYP11A1, FADS6, PRDX1, RDH10, TYW1, TDH, ADHFE1, CYP51A1, SORD, GPX7, PIPOX, FMO3, PTGR1, DHRS3, DHFR, UGDH, GLUD1, CCS, ZADH2, PAH, FDX1, ALDH1A1, GFOD2, CAT, GAPDHS, ALDH9A1	316	5.57219e-06
Cattle	Liver	cyan	0.97	GOTERM_BP_DIRECT	GO:0008203	cholesterol metabolic process	9	0.000135585	LIPC, INSIG2, CYP11A1, FDX1, PON1, CAT, APOA2, LCAT, HNF1A	34	0.12962
Cattle	Liver	cyan	0.97	GOTERM_BP_DIRECT	GO:0034976	response to endoplasmic reticulum stress	10	0.000236778	PDIA3, UFL1, ERP44, XBP1, OS9, TXNDC11, ANKS4B, TRIB3, NRBF2, P4HB	46	0.148662
Cattle	Liver	cyan	0.97	GOTERM_BP_DIRECT	GO:0042730	fibrinolysis	6	0.000311009	TMPRSS6, F12, PROS1, SERPING1, GP1BA, F2	14	0.148662
Cattle	Liver	cyan	0.97	GOTERM_BP_DIRECT	GO:0042572	retinol metabolic process	6	0.00113876	TTR, DGAT1, RDH10, ALDH1A1, LRAT, DHRS3	18	0.383996
Cattle	Liver	cyan	0.97	GOTERM_BP_DIRECT	GO:0043691	reverse cholesterol transport	5	0.00120501	APOM, APOA2, LCAT, HNF1A, APOA5	11	0.383996
Cattle	Liver	cyan	0.97	GOTERM_BP_DIRECT	GO:0001701	in utero embryonic development	17	0.00320298	PRKCSH, LIG4, SLC30A1, ACVR1B, RCN1, C5, HHEX, SMO, MSH2, MAN2A1, ETNK2, RDH10, PLCG1, NBN, SEC24D, APBA3, IFITM5	159	0.874871
Cattle	Liver	cyan	0.97	GOTERM_BP_DIRECT	GO:0006695	cholesterol biosynthetic process	6	0.00447697	IDI1, NSDHL, INSIG2, PMVK, HMGCR, APOA5	24	0.955878
Cattle	Liver	cyan	0.97	GOTERM_BP_DIRECT	GO:0032259	methylation	7	0.00449943	GAMT, BHMT, PEMT, METTL7B, ECE2, METTL18, METTL17	34	0.955878
Cattle	Liver	cyan	0.97	GOTERM_BP_DIRECT	GO:0006486	protein glycosylation	10	0.00883638	EXT1, POMT2, EXTL1, SDF2L1, GALNT16, POMT1, GCNT1, STT3A, DDOST, DHDDS	76	1
Cattle	Liver	cyan	0.97	GOTERM_BP_DIRECT	GO:0007596	blood coagulation	8	0.00918884	F10, F12, PROS1, HPS4, SERPING1, GP1BA, KNG1, F5	51	1
Cattle	Liver	cyan	0.97	GOTERM_BP_DIRECT	GO:0034375	high-density lipoprotein particle remodeling	4	0.00956574	LIPC, APOM, APOA2, LCAT	10	1
Cattle	Liver	cyan	0.97	GOTERM_BP_DIRECT	GO:0071712	ER-associated misfolded protein catabolic process	4	0.0163544	POMT2, SDF2L1, POMT1, UGGT1	12	1
Cattle	Liver	cyan	0.97	GOTERM_BP_DIRECT	GO:1904354	negative regulation of telomere capping	3	0.0199017	RAD50, NBN, SMG6	5	1
Cattle	Liver	cyan	0.97	GOTERM_BP_DIRECT	GO:0042632	cholesterol homeostasis	7	0.0215593	XBP1, LIPC, MTTP, APOA2, LCAT, TMEM97, APOA5	47	1
Cattle	Liver	cyan	0.97	GOTERM_BP_DIRECT	GO:0030948	negative regulation of vascular endothelial growth factor receptor signaling pathway	3	0.028935	PTPN1, HHEX, PDCD6	6	1
Cattle	Liver	cyan	0.97	GOTERM_BP_DIRECT	GO:0051402	neuron apoptotic process	5	0.0313208	CASP7, PIGT, ERBB3, LIG4, BOK	26	1
Cattle	Liver	cyan	0.97	GOTERM_BP_DIRECT	GO:0043407	negative regulation of MAP kinase activity	5	0.0354504	PTPN1, SMPD1, SPRY4, SPRY2, HMGCR	27	1
Cattle	Liver	cyan	0.97	GOTERM_BP_DIRECT	GO:0006488	dolichol-linked oligosaccharide biosynthetic process	3	0.0392689	SRD5A3, ALG2, ALG12	7	1
Cattle	Liver	cyan	0.97	GOTERM_BP_DIRECT	GO:0034372	very-low-density lipoprotein particle remodeling	3	0.0392689	LIPC, LCAT, APOA5	7	1
Cattle	Liver	cyan	0.97	GOTERM_BP_DIRECT	GO:0010873	positive regulation of cholesterol esterification	3	0.0392689	AGTR1, APOA2, APOA5	7	1
Cattle	Liver	cyan	0.97	GOTERM_BP_DIRECT	GO:0048387	negative regulation of retinoic acid receptor signaling pathway	3	0.0392689	CNOT1, CALR, DHRS3	7	1
Cattle	Liver	cyan	0.97	GOTERM_BP_DIRECT	GO:0005975	carbohydrate metabolic process	10	0.0468352	GK5, KLB, UGDH, CHIA, PARG, HHIP, SHPK, HEXA, HHIPL1, FBP1	101	1
Cattle	Liver	cyan	0.97	GOTERM_BP_DIRECT	GO:0006953	acute-phase response	4	0.0493037	ORM1, SAA4, SERPINF2, F2	18	1
Cattle	Liver	cyan	0.97	GOTERM_BP_DIRECT	GO:0000724	double-strand break repair via homologous recombination	7	0.0494552	RAD50, RAD51D, BLM, RAD21L1, NABP1, BRCA1, NBN	57	1
Cattle	Liver	cyan	0.97	GOTERM_CC_DIRECT	GO:0005789	endoplasmic reticulum membrane	50	1.33326e-11	POMT2, MOGAT1, POMT1, TXNDC11, PIGV, UFL1, NSDHL, CREB3L3, LRAT, TMED7, TMED6, TMED5, TMED9, DGAT1, SIGMAR1, ALG3, MOGS, ALG12, DDOST, DPM2, PIGM, SEC22B, SLC27A4, LRRC59, RETSAT, INSIG2, MGST1, HSD17B6, HMGCR, CYP3A5, GULO, PGRMC1, NCLN, LMAN2, RDH10, TMEM129, TMEM208, SEC11A, XBP1, SEC24A, SDF2L1, SLC33A1, CYP51A1, FMO3, PAFAH2, TM6SF2, ERP44, PEMT, ANKS4B, PLP2	365	4.7864e-09
Cattle	Liver	cyan	0.97	GOTERM_CC_DIRECT	GO:0005783	endoplasmic reticulum	51	1.61043e-07	CALR3, PRKCSH, TXNDC11, TMEM97, UFL1, APMAP, POFUT1, CREB3L4, SIL1, PDIA3, MAP2K1, CERS5, GPR37, ALG2, GPX7, SLC30A1, ALG12, DHDDS, RCN1, DNAJC1, RNF128, FAM20A, RTN4R, SLC35D1, MTTP, MGST1, HACD3, HSPA13, PGRMC1, NCSTN, PRDX4, ZDHHC19, TMEM203, SRP72, TMEM129, DNAJB9, AGA, UGGT1, XBP1, TPBG, SRD5A3, CYP51A1, BFAR, MANF, ERP44, TBL2, YIPF6, AQP11, P4HB, FGFR4, NUCB2	497	2.89071e-05
Cattle	Liver	cyan	0.97	GOTERM_CC_DIRECT	GO:0070062	extracellular exosome	141	1.04317e-05	STEAP4, GALNT16, PDCD6, ECI1, PROS1, LOXL4, TXNDC17, EFEMP2, ISLR, APMAP, TNFRSF8, NUDT14, SLC39A4, GAMT, PDIA3, SLC30A7, MAP2K1, IST1, SERPINF2, ACSL4, MOGS, TOM1L1, MINPP1, SLC5A8, AZGP1, SMO, PPA1, CMPK1, SERPING1, PPIB, CES3, SLC27A2, RTN4R, SDC4, GSTCD, C15H11ORF52, RHOBTB3, FBLN1, IQGAP2, ACAT2, ZMPSTE24, VTN, C5, NCSTN, PRDX4, APOM, MAN2A1, PPCS, PRDX1, ZNHIT6, PMVK, DECR1, IGF2, GGH, IGF2…	2162	0.00116777
Cattle	Liver	cyan	0.97	GOTERM_CC_DIRECT	GO:0005788	endoplasmic reticulum lumen	12	1.30114e-05	PDIA3, ERP44, CALR3, SDF2L1, OS9, EOGT, DNAJB11, CALR, P4HB, PPIB, SLC27A2, SIL1	50	0.00116777
Cattle	Liver	cyan	0.97	GOTERM_CC_DIRECT	GO:0072562	blood microparticle	13	0.000148344	LGALS3BP, APCS, PROS1, PON1, SERPINF2, APOA2, F2, APOA5, C8A, KNG1, CPN2, VTN, SERPING1	75	0.0106511
Cattle	Liver	cyan	0.97	GOTERM_CC_DIRECT	GO:0031090	organelle membrane	9	0.000275568	GULO, LRRC59, PGRMC1, RDH10, CYP51A1, HSD17B6, FMO3, CYP3A5, SEC11A	38	0.0164882
Cattle	Liver	cyan	0.97	GOTERM_CC_DIRECT	GO:0000139	Golgi membrane	23	0.000434629	COPB2, TMED9, SEC24A, SLC35D1, GALNT16, RHBDD2, GLCE, GCNT1, AP3D1, ECE2, SLC16A13, EXT1, TMEM59, GOLPH3, GOLGA5, RER1, MAN2A1, LMAN2, RHOU, WHAMM, SEC22B, SNAP29, SLC35A5	217	0.0222903
Cattle	Liver	cyan	0.97	GOTERM_CC_DIRECT	GO:0005777	peroxisome	11	0.00055695	IDI1, PECR, AMACR, ZADH2, PEX6, CAT, PMVK, PIPOX, TYSND1, HAO1, ACOX3	63	0.0249931
Cattle	Liver	cyan	0.97	GOTERM_CC_DIRECT	GO:0005739	mitochondrion	61	0.00173983	DMGDH, PECR, GLDC, ECI1, FASTKD3, MPV17L, CPOX, YARS2, DHTKD1, GMPPB, SLC25A48, ENOSF1, ACAD10, FBXO7, SLC25A47, METTL17, MCCC2, ACOT8, ACSL4, HDHD3, RAB32, ZADH2, RPUSD2, FDX1, CAT, SLC25A51, ACOX3, SLC27A2, NAIF1, HACD3, HSD17B10, ACAT2, NT5C, PRDX4, SLC25A28, ALDH1B1, CYP11A1, PRDX1, PDSS2, TDH, BCO2, DECR1, TIGAR, SPRYD4, MMAB, ERCC6L2, AGXT2, ADHFE1, APEX2, MTHFS, RMDN2, BRI3BP, NUDT9, GLUD1…	887	0.0694
Cattle	Liver	cyan	0.97	GOTERM_CC_DIRECT	GO:0016020	membrane	59	0.00586656	LGALS3BP, DHRS13, CMAS, SFT2D3, HEXA, LOXL4, CPOX, PHRF1, CLINT1, SYNCRIP, APMAP, POFUT1, SDF4, CTNNBL1, HTATIP2, SLC30A7, IL1R1, ANXA4, ALG2, F5, RAB32, DYNC1LI2, MSH2, HHIPL1, GEMIN5, PLIN3, ACOX3, SNRNP200, PPIB, TTPAL, KHDRBS1, BRAT1, GCNT1, UBR4, PGRMC1, PGRMC2, VPS52, PMVK, ASCC3, PDZD8, DYNC1H1, RASL10A, USP9X, HPS4, TYSND1, PRRC2A, ABHD15, ADCY10, RAD50, MYBBP1A, CNOT1, PRKRA, HNRNPF, SPR…	902	0.21061
Cattle	Liver	cyan	0.97	GOTERM_CC_DIRECT	GO:0033116	endoplasmic reticulum-Golgi intermediate compartment membrane	5	0.00809965	TMEM199, TMED9, WHAMM, TMED5, TM6SF2	18	0.264343
Cattle	Liver	cyan	0.97	GOTERM_CC_DIRECT	GO:0005793	endoplasmic reticulum-Golgi intermediate compartment	7	0.00935015	ERP44, IST1, LMAN2, P4HB, TMED7, SEC22B, ERGIC1	40	0.279725
Cattle	Liver	cyan	0.97	GOTERM_CC_DIRECT	GO:0042470	melanosome	9	0.0159195	GCHFR, RAB32, PDIA3, AHCY, PRDX1, HPS4, GGH, P4HB, PPIB	71	0.439623
Cattle	Liver	cyan	0.97	GOTERM_CC_DIRECT	GO:0005811	lipid particle	7	0.0240984	NSDHL, SIGMAR1, CIDEB, PLIN3, HSD17B13, ACSL4, HSD17B11	49	0.617951
Cattle	Liver	cyan	0.97	GOTERM_CC_DIRECT	GO:0034366	spherical high-density lipoprotein particle	3	0.0279995	APOM, PON1, APOA2	6	0.625611
Cattle	Liver	cyan	0.97	GOTERM_CC_DIRECT	GO:0034364	high-density lipoprotein particle	4	0.0291352	LIPC, SAA4, LCAT, APOA5	15	0.625611
Cattle	Liver	cyan	0.97	GOTERM_CC_DIRECT	GO:0072372	primary cilium	5	0.029625	SMO, TBC1D30, DCDC2, NPHP3, GLI1	26	0.625611
Cattle	Liver	cyan	0.97	GOTERM_CC_DIRECT	GO:0034663	endoplasmic reticulum chaperone complex	3	0.0380195	SDF2L1, P4HB, PPIB	7	0.758279
Cattle	Liver	cyan	0.97	GOTERM_CC_DIRECT	GO:0031985	Golgi cisterna	3	0.0491733	GOLPH3, GOLGA5, GCNT1	8	0.929117
Cattle	Liver	cyan	0.97	GOTERM_MF_DIRECT	GO:0051287	NAD binding	7	0.00330022	UGDH, GRHPR, AHCY, CTBP2, IDH1, SORD, GAPDHS	33	1
Cattle	Liver	cyan	0.97	GOTERM_MF_DIRECT	GO:0005537	mannose binding	5	0.0049303	COLEC11, COLEC10, LMAN2, IGF2R, MBL2	16	1
Cattle	Liver	cyan	0.97	GOTERM_MF_DIRECT	GO:0001948	glycoprotein binding	8	0.00556736	AZGP1, OS9, TFR2, LMAN2, SDC1, CALR, SHB, IGF2R	48	1
Cattle	Liver	cyan	0.97	GOTERM_MF_DIRECT	GO:0070402	NADPH binding	4	0.00635331	GRHPR, MTRR, HMGCR, DECR1	9	1
Cattle	Liver	cyan	0.97	GOTERM_MF_DIRECT	GO:0005507	copper ion binding	7	0.0187727	LACC1, MT2A, CCS, LOXL4, SOD3, METTL17, F5	47	1
Cattle	Liver	cyan	0.97	GOTERM_MF_DIRECT	GO:0004029	aldehyde dehydrogenase (NAD) activity	4	0.0232518	ALDH2, ALDH1B1, ALDH1A1, ALDH9A1	14	1
Cattle	Liver	cyan	0.97	GOTERM_MF_DIRECT	GO:0016787	hydrolase activity	11	0.026111	IDI1, AADACL3, PRKCSH, ABHD14B, TMEM62, ENTPD8, AGA, EXOG, GPN2, ACAD10, HDHD3	109	1
Cattle	Liver	cyan	0.97	GOTERM_MF_DIRECT	GO:0004169	dolichyl-phosphate-mannose-protein mannosyltransferase activity	3	0.0272833	POMT2, SDF2L1, POMT1	6	1
Cattle	Liver	cyan	0.97	GOTERM_MF_DIRECT	GO:0003756	protein disulfide isomerase activity	4	0.0392908	PDIA3, ERP44, TXNDC11, P4HB	17	1
Cattle	Liver	cyan	0.97	GOTERM_MF_DIRECT	GO:0031957	very long-chain fatty acid-CoA ligase activity	3	0.0479566	ACSL4, SLC27A2, SLC27A4	8	1
Cattle	Liver	cyan	0.97	KEGG_PATHWAY	bta01100	Metabolic pathways	109	1.58429e-13	DMGDH, PI4K2B, CMAS, GALNT16, GLDC, CPOX, NADSYN1, NSDHL, LIPC, TDO2, GAMT, MCCC2, ACOT8, DGAT1, GLCE, ALG2, PIPOX, ALG3, ACSL4, MOGS, ALG12, ALG11, MINPP1, DPM2, CMPK1, GAPDHS, IDI1, ISYNA1, ACAT2, ADH6, HSD11B1, MAN2A1, CYP11A1, PPCS, AMDHD1, RDH10, PMVK, PLCG1, AGXT2, IDH1, SLC33A1, MTHFS, PAFAH2, DHFR, EXT1, GRHPR, GLUD1, SQLE, BHMT, AMACR, NAT1, PAH, STT3A, PEMT, ALDH18A1, GCLM, GALK1, PIGS,…	1235	3.80229e-11
Cattle	Liver	cyan	0.97	KEGG_PATHWAY	bta04146	Peroxisome	16	3.38769e-06	PECR, ACOT8, IDH1, MPV17L, PIPOX, PEX10, ACSL4, AMACR, PEX6, PRDX1, CAT, PMVK, ACOX3, DECR2, PEX11G, SLC27A2	84	0.000283493
Cattle	Liver	cyan	0.97	KEGG_PATHWAY	bta04610	Complement and coagulation cascades	15	3.54366e-06	F10, F12, PROS1, SERPINF2, C8B, F2, C8A, KNG1, SERPINA5, F5, C5, SERPING1, CD59, CFB, MBL2	74	0.000283493
Cattle	Liver	cyan	0.97	KEGG_PATHWAY	bta00900	Terpenoid backbone biosynthesis	8	3.04497e-05	IDI1, NUS1, PMVK, PDSS2, HMGCR, ACAT2, ZMPSTE24, DHDDS	22	0.00182698
Cattle	Liver	cyan	0.97	KEGG_PATHWAY	bta00520	Amino sugar and nucleotide sugar metabolism	10	0.000216528	GMPPB, UGDH, CHIA, GALE, GALT, CMAS, HEXA, GMPPA, NANS, GALK1	48	0.0102026
Cattle	Liver	cyan	0.97	KEGG_PATHWAY	bta00510	N-Glycan biosynthesis	10	0.000255065	DPM2, MAN2A1, DOLPP1, STT3A, ALG2, ALG3, ALG12, MOGS, ALG11, DDOST	49	0.0102026
Cattle	Liver	cyan	0.97	KEGG_PATHWAY	bta00260	Glycine, serine and threonine metabolism	9	0.000365293	GAMT, DMGDH, GRHPR, BHMT, ALAS1, AGXT2, GLDC, TDH, PIPOX	41	0.0125243
Cattle	Liver	cyan	0.97	KEGG_PATHWAY	bta04141	Protein processing in endoplasmic reticulum	19	0.000477019	PDIA3, XBP1, SEC24A, PRKCSH, SEL1L, MOGS, DDOST, DNAJC1, OS9, SELENOS, LMAN2, DNAJB11, STT3A, CALR, P4HB, SEC24D, UGGT1, SIL1, SEC63	169	0.0143106
Cattle	Liver	cyan	0.97	KEGG_PATHWAY	bta00830	Retinol metabolism	10	0.000715501	DGAT1, RETSAT, RDH10, ALDH1A1, LRAT, HSD17B6, CYP3A5, DHRS3, ADH6	56	0.01908
Cattle	Liver	cyan	0.97	KEGG_PATHWAY	bta00071	Fatty acid degradation	8	0.00194068	ALDH2, ALDH1B1, ECI1, ACSL4, ACOX3, ACAT2, ADH6, ALDH9A1	41	0.0465764
Cattle	Liver	cyan	0.97	KEGG_PATHWAY	bta00563	Glycosylphosphatidylinositol(GPI)-anchor biosynthesis	6	0.00425671	PIGS, DPM2, PIGT, PIGM, PIGG, PIGV	25	0.0928736
Cattle	Liver	cyan	0.97	KEGG_PATHWAY	bta01130	Biosynthesis of antibiotics	18	0.00990689	IDI1, ISYNA1, GLDC, IDH1, CYP51A1, HMGCR, HSD17B10, ACAT2, PAFAH2, ZMPSTE24, NME1, SQLE, NSDHL, ALDH2, ALDH1B1, CAT, FBP1, ALDH9A1	206	0.198138
Cattle	Liver	cyan	0.97	KEGG_PATHWAY	bta00051	Fructose and mannose metabolism	6	0.010954	GMPPB, TIGAR, ENOSF1, GMPPA, SORD, FBP1	31	0.200233
Cattle	Liver	cyan	0.97	KEGG_PATHWAY	bta00053	Ascorbate and aldarate metabolism	5	0.0125145	GULO, UGDH, ALDH2, ALDH1B1, ALDH9A1	21	0.200233
Cattle	Liver	cyan	0.97	KEGG_PATHWAY	bta00514	Other types of O-glycan biosynthesis	5	0.0125145	POMT2, COLGALT2, POFUT1, POMT1, EOGT	21	0.200233
Cattle	Liver	cyan	0.97	KEGG_PATHWAY	bta00380	Tryptophan metabolism	7	0.0152724	ALDH2, TDO2, ALDH1B1, HAAO, CAT, ACAT2, ALDH9A1	46	0.229086
Cattle	Liver	cyan	0.97	KEGG_PATHWAY	bta00790	Folate biosynthesis	4	0.0177708	DHFR, GCH1, GGH, MOCS1	13	0.250882
Cattle	Liver	cyan	0.97	KEGG_PATHWAY	bta03060	Protein export	5	0.0200203	SPCS2, SRP72, SRPRA, SEC11A, SEC63	24	0.266937
Cattle	Liver	cyan	0.97	KEGG_PATHWAY	bta00280	Valine, leucine and isoleucine degradation	7	0.0223669	MCCC2, ALDH2, ALDH1B1, HSD17B10, AACS, ACAT2, ALDH9A1	50	0.28253
Cattle	Liver	cyan	0.97	KEGG_PATHWAY	bta00620	Pyruvate metabolism	6	0.0251645	GRHPR, ALDH2, ALDH1B1, HAGH, ACAT2, ALDH9A1	38	0.301974
Cattle	Liver	cyan	0.97	KEGG_PATHWAY	bta05204	Chemical carcinogenesis	8	0.0347949	SULT1A1, HSD11B1, NAT1, MGST1, GSTT1, CYP3A5, ADH6	70	0.397656
Cattle	Liver	cyan	0.97	KEGG_PATHWAY	bta03440	Homologous recombination	5	0.0419895	RAD50, RAD51D, BLM, EME1, NBN	30	0.458067
Cattle	Spleen	darkgrey	0.9	GOTERM_BP_DIRECT	GO:0006954	inflammatory response	35	8.11826e-10	PTGER4, CD40, NRROS, CSF1, PTGER2, PTAFR, LY96, AIF1, PYCARD, CCL8, CCL5, CCL4, NFKBIZ, HRH4, C3AR1, NLRP3, CCL2, CCR7, JAK2, CCR4, CCR3, IL10, CCR1, TICAM2, TGFB1, SPHK1, F2R, CYBA, NFKB1, BMP2, TNFSF4, TLR9, TLR6, TLR5, TLR2	215	1.88912e-06
Cattle	Spleen	darkgrey	0.9	GOTERM_BP_DIRECT	GO:0006935	chemotaxis	11	9.38867e-05	CCR1, CREB3, XCR1, PTAFR, CXCR5, CXCR4, CCR7, CCR6, CCR4, CCR3, CMKLR1	49	0.0731975
Cattle	Spleen	darkgrey	0.9	GOTERM_BP_DIRECT	GO:0032755	positive regulation of interleukin-6 production	10	9.43672e-05	PYCARD, TICAM2, TNFSF4, TLR9, CYBA, NOD2, RAB7B, IL6R, TNF, TLR2	40	0.0731975
Cattle	Spleen	darkgrey	0.9	GOTERM_BP_DIRECT	GO:0045087	innate immune response	25	0.000253227	C1QB, NRROS, CSF1, HMGB2, LY96, NOD2, JCHAIN, PYCARD, NLRP3, TNFAIP8L2, JAK2, TICAM2, MX2, CYBA, TYK2, NFKB1, ELF4, BTK, TRIM35, TLR9, TRIM59, TLR6, TLR5, SERINC5, TLR2	227	0.147315
Cattle	Spleen	darkgrey	0.9	GOTERM_BP_DIRECT	GO:0007067	mitotic nuclear division	15	0.000499959	ERCC6L, CENPW, SETDB2, PLK1, SKA3, SKA1, HAUS1, CCNA2, CCNB2, ASPM, SNX18, MIS18A, TADA2A, MCMBP, SPC24	105	0.226506
Cattle	Spleen	darkgrey	0.9	GOTERM_BP_DIRECT	GO:0006955	immune response	23	0.00070531	IL10, CCR1, CD274, CD40, NRROS, EDA, TNFSF14, CXCR5, TNFAIP3, FASLG, TNFAIP1, TNF, TNFSF4, CD28, CCL2, CTSH, TNFSF8, CCR7, CCR6, LTB, MAP3K14, CCR4, BOLA-DMB	215	0.226506
Cattle	Spleen	darkgrey	0.9	GOTERM_BP_DIRECT	GO:0050729	positive regulation of inflammatory response	9	0.000766113	PTGER4, CCL8, TNFSF4, CCL5, CCL4, TLR9, CCL2, TNF, TLR2	42	0.226506
Cattle	Spleen	darkgrey	0.9	GOTERM_BP_DIRECT	GO:0010759	positive regulation of macrophage chemotaxis	5	0.000888078	CSF1, CCL5, C3AR1, CCL2, CMKLR1	10	0.226506
Cattle	Spleen	darkgrey	0.9	GOTERM_BP_DIRECT	GO:0007169	transmembrane receptor protein tyrosine kinase signaling pathway	11	0.000903107	DOK1, DOK2, CSF1, FLT3, NTRK3, NTF3, BTK, STAP1, TYK2, ROR2, JAK2	64	0.226506
Cattle	Spleen	darkgrey	0.9	GOTERM_BP_DIRECT	GO:0072540	T-helper 17 cell lineage commitment	4	0.00103483	IRF4, SLAMF6, LY9, BATF	5	0.226506
Cattle	Spleen	darkgrey	0.9	GOTERM_BP_DIRECT	GO:0045944	positive regulation of transcription from RNA polymerase II promoter	46	0.00107072	CD40, RNASEL, MAML2, ZBTB49, HMGB2, PSIP1, ARID4B, NOD2, GABPB1, CD3D, TNF, SLC9A1, RPS6KA4, RPS6KA5, GALR1, E2F1, NLRP3, MTA2, EOMES, IL10, MED1, JAG1, TGFB1, NOG, TET2, TET1, FOS, ELL3, NFKB1, BATF, SENP1, NR4A2, CREB3, ELF1, BMP2, GDNF, TNIP2, SP3, MTF2, CD28, TLR9, TNFSF8, CRLF3, TP53, RBMX, SKAP1	580	0.226506
Cattle	Spleen	darkgrey	0.9	GOTERM_BP_DIRECT	GO:0032729	positive regulation of interferon-gamma production	8	0.00169684	SASH3, PYCARD, TICAM2, TNFSF4, LTA, SLAMF6, CD226, TNF	37	0.308157
Cattle	Spleen	darkgrey	0.9	GOTERM_BP_DIRECT	GO:0071222	cellular response to lipopolysaccharide	11	0.00182583	PYCARD, IL10, TICAM2, TNIP2, TNFSF4, GFI1, HMGB2, LY96, NLRP3, STAP1, NFKB1	70	0.308157
Cattle	Spleen	darkgrey	0.9	GOTERM_BP_DIRECT	GO:0031663	lipopolysaccharide-mediated signaling pathway	7	0.00185398	TGFB1, CCL5, PTAFR, LY96, CCL2, MAPK1, TNF	28	0.308157
Cattle	Spleen	darkgrey	0.9	GOTERM_BP_DIRECT	GO:0051301	cell division	17	0.00236777	ERCC6L, UBE2C, CDCA5, SKA3, SKA1, NCAPH, AURKA, HAUS1, CCNA2, CCNB2, ASPM, CCND3, MIS18A, CCND2, CENPJ, MCMBP, SPC24	150	0.367321
Cattle	Spleen	darkgrey	0.9	GOTERM_BP_DIRECT	GO:0048661	positive regulation of smooth muscle cell proliferation	6	0.00273156	BMP4, CCL5, HMOX1, IL6R, AIF1, TNF	21	0.397271
Cattle	Spleen	darkgrey	0.9	GOTERM_BP_DIRECT	GO:0071407	cellular response to organic cyclic compound	7	0.0044432	BMP2, P2RY6, TGFB1, TIPARP, CCL5, RGS20, CCL2	33	0.542596
Cattle	Spleen	darkgrey	0.9	GOTERM_BP_DIRECT	GO:0043408	regulation of MAPK cascade	8	0.00472041	BMP4, GDF10, GDF11, BMP2, TGFB1, MYOC, HRH4, GRB2	44	0.542596
Cattle	Spleen	darkgrey	0.9	GOTERM_BP_DIRECT	GO:0090026	positive regulation of monocyte chemotaxis	5	0.00476057	CCR1, CREB3, CCL5, CCL2, AIF1	15	0.542596
Cattle	Spleen	darkgrey	0.9	GOTERM_BP_DIRECT	GO:0048535	lymph node development	5	0.00476057	TGFB1, LTA, CXCR5, LTB, IL7R	15	0.542596
Cattle	Spleen	darkgrey	0.9	GOTERM_BP_DIRECT	GO:0030218	erythrocyte differentiation	7	0.00517996	BMP4, HSPA9, KMT2E, CASP3, FLVCR1, DNASE2, JAK2	34	0.542596
Cattle	Spleen	darkgrey	0.9	GOTERM_BP_DIRECT	GO:0045824	negative regulation of innate immune response	4	0.0051961	DHX58, TRAFD1, TNFAIP3, NMI	8	0.542596
Cattle	Spleen	darkgrey	0.9	GOTERM_BP_DIRECT	GO:0006919	activation of cysteine-type endopeptidase activity involved in apoptotic process	8	0.005363	CASP9, PYCARD, F2R, NLRP3, CTSH, FASLG, TNF, SENP1	45	0.542596
Cattle	Spleen	darkgrey	0.9	GOTERM_BP_DIRECT	GO:0032760	positive regulation of tumor necrosis factor production	7	0.0060024	SASH3, CD2, PYCARD, TLR9, LY96, CYBA, NOD2	35	0.546725
Cattle	Spleen	darkgrey	0.9	GOTERM_BP_DIRECT	GO:0007059	chromosome segregation	8	0.00606899	CENPW, MIS18A, SETDB2, HJURP, KIF11, SKA3, KNSTRN, SKA1	46	0.546725
Cattle	Spleen	darkgrey	0.9	GOTERM_BP_DIRECT	GO:0050918	positive chemotaxis	5	0.00610866	BMP4, ANGPT1, CCL5, NTF3, HMGB2	16	0.546725
Cattle	Spleen	darkgrey	0.9	GOTERM_BP_DIRECT	GO:0009447	putrescine catabolic process	3	0.00673046	SAT2, SAT1, PAOX	3	0.574768
Cattle	Spleen	darkgrey	0.9	GOTERM_BP_DIRECT	GO:0071260	cellular response to mechanical stimulus	7	0.00691599	PTGER4, CD40, TNFSF14, BAK1, TLR5, MAP3K14, NFKB1	36	0.574768
Cattle	Spleen	darkgrey	0.9	GOTERM_BP_DIRECT	GO:0043491	protein kinase B signaling	6	0.00723773	CD40, TGFB1, CCL5, SESN2, CCL2, TNF	26	0.580765
Cattle	Spleen	darkgrey	0.9	GOTERM_BP_DIRECT	GO:0030335	positive regulation of cell migration	14	0.00820341	SUN2, TGFB1, MYOC, SPHK1, ARHGEF39, SEMA4C, F2R, RHOD, BMP2, NTF3, PDGFC, SNAI1, CTSH, ROR2	127	0.636311
Cattle	Spleen	darkgrey	0.9	GOTERM_BP_DIRECT	GO:0000070	mitotic sister chromatid segregation	5	0.00951448	ESPL1, SPAG5, PLK1, CDCA8, KNSTRN	18	0.7142
Cattle	Spleen	darkgrey	0.9	GOTERM_BP_DIRECT	GO:0050710	negative regulation of cytokine secretion	4	0.0103583	SRGN, PTGER4, TNFSF4, LRRC32	10	0.753239
Cattle	Spleen	darkgrey	0.9	GOTERM_BP_DIRECT	GO:0010800	positive regulation of peptidyl-threonine phosphorylation	5	0.0116008	TGFB1, SPHK1, PLK1, MAPK1, S1PR2	19	0.800074
Cattle	Spleen	darkgrey	0.9	GOTERM_BP_DIRECT	GO:0045893	positive regulation of transcription, DNA-templated	22	0.0117764	KMT2E, IL10, TGFB1, NEK4, KDM8, F2R, RHOG, CREBL2, MED4, RUNX3, HINFP, CCNA2, BMP4, NIF3L1, IRF1, TBX21, SNAI1, NFE2L3, HIVEP3, ROR2, CRLF3, RNF111	255	0.800074
Cattle	Spleen	darkgrey	0.9	GOTERM_BP_DIRECT	GO:0051092	positive regulation of NF-kappaB transcription factor activity	11	0.0120338	PYCARD, CD40, EDA, RPS6KA5, SPHK1, TRAF5, NLRP3, NOD2, RAB7B, TNF, TLR2	91	0.800074
Cattle	Spleen	darkgrey	0.9	GOTERM_BP_DIRECT	GO:0002925	positive regulation of humoral immune response mediated by circulating immunoglobulin	3	0.0130316	FCER2, LTA, TNF	4	0.812095
Cattle	Spleen	darkgrey	0.9	GOTERM_BP_DIRECT	GO:0046208	spermine catabolic process	3	0.0130316	SAT2, SAT1, PAOX	4	0.812095
Cattle	Spleen	darkgrey	0.9	GOTERM_BP_DIRECT	GO:0031648	protein destabilization	6	0.0133871	MYLIP, BMP2, RNF139, PLK1, CTSH, TRIM21	30	0.812095
Cattle	Spleen	darkgrey	0.9	GOTERM_BP_DIRECT	GO:0050707	regulation of cytokine secretion	4	0.0137391	TLR9, TLR6, TLR5, TLR2	11	0.812095
Cattle	Spleen	darkgrey	0.9	GOTERM_BP_DIRECT	GO:0033209	tumor necrosis factor-mediated signaling pathway	5	0.0139595	PYCARD, CD40, FOXO3, JAK2, TNF	20	0.812095
Cattle	Spleen	darkgrey	0.9	GOTERM_BP_DIRECT	GO:0006357	regulation of transcription from RNA polymerase II promoter	21	0.0143792	ZBED8, TSHZ3, TSHZ2, HMGB2, WDR75, ARID4B, MED4, RUNX3, NFKB1, ELF1, BRIP1, TADA2A, DMTF1, ELF4, SP4, SP3, NFKBIZ, NFE2L3, EPC2, BRWD1, TCEAL9	244	0.816107
Cattle	Spleen	darkgrey	0.9	GOTERM_BP_DIRECT	GO:0032740	positive regulation of interleukin-17 production	4	0.017673	TGFB1, SLAMF6, NOD2, LY9	12	0.934659
Cattle	Spleen	darkgrey	0.9	GOTERM_BP_DIRECT	GO:0050718	positive regulation of interleukin-1 beta secretion	4	0.017673	GSDMD, PYCARD, NLRP3, NOD2	12	0.934659
Cattle	Spleen	darkgrey	0.9	GOTERM_BP_DIRECT	GO:0007076	mitotic chromosome condensation	4	0.017673	CDCA5, NUSAP1, NCAPH, SMC2	12	0.934659
Cattle	Spleen	darkgrey	0.9	GOTERM_BP_DIRECT	GO:0009615	response to virus	7	0.0181369	TNFSF4, CCL5, MX2, TBX21, DHX58, PIM2, TNF	44	0.937881
Cattle	Spleen	darkgrey	0.9	GOTERM_BP_DIRECT	GO:0030217	T cell differentiation	5	0.0195358	TBX21, SP3, RHOH, IL7R, GPR18	22	0.978708
Cattle	Spleen	darkgrey	0.9	GOTERM_BP_DIRECT	GO:0043547	positive regulation of GTPase activity	14	0.0206284	CD40, ARHGEF39, ARHGAP15, RASGRP4, RGP1, RIC8A, SNX18, CCL8, RABEP2, CCL5, CCL4, ARHGDIB, RGS20, CCL2	143	0.978708
Cattle	Spleen	darkgrey	0.9	GOTERM_BP_DIRECT	GO:0002830	positive regulation of type 2 immune response	3	0.0210294	CD74, NLRP3, NOD2	5	0.978708
Cattle	Spleen	darkgrey	0.9	GOTERM_BP_DIRECT	GO:0031584	activation of phospholipase D activity	3	0.0210294	GNA13, CCL5, ARF6	5	0.978708
Cattle	Spleen	darkgrey	0.9	GOTERM_BP_DIRECT	GO:0002740	negative regulation of cytokine secretion involved in immune response	3	0.0210294	IL10, ANGPT1, TNF	5	0.978708
Cattle	Spleen	darkgrey	0.9	GOTERM_BP_DIRECT	GO:0035066	positive regulation of histone acetylation	4	0.022167	RPS6KA4, TGFB1, TADA2A, RPS6KA5	13	0.997428
Cattle	Spleen	darkgrey	0.9	GOTERM_BP_DIRECT	GO:0070374	positive regulation of ERK1 and ERK2 cascade	13	0.0229595	CD74, TGFB1, ANGPT1, F2R, BMP4, PYCARD, BMP2, CCL8, CCL5, GPR183, CCL4, PDGFC, CCL2	130	0.997428
Cattle	Spleen	darkgrey	0.9	GOTERM_BP_DIRECT	GO:0071347	cellular response to interleukin-1	7	0.0244557	PYCARD, CCL8, CCL5, CCL4, CCL2, RBMX, NFKB1	47	0.997428
Cattle	Spleen	darkgrey	0.9	GOTERM_BP_DIRECT	GO:0002224	toll-like receptor signaling pathway	4	0.0272231	TLR9, TLR6, TLR5, TLR2	14	0.997428
Cattle	Spleen	darkgrey	0.9	GOTERM_BP_DIRECT	GO:0002755	MyD88-dependent toll-like receptor signaling pathway	4	0.0272231	TLR9, TLR6, TLR5, TLR2	14	0.997428
Cattle	Spleen	darkgrey	0.9	GOTERM_BP_DIRECT	GO:0048146	positive regulation of fibroblast proliferation	6	0.0279872	CTC1, CD74, TGFB1, SPHK1, PDGFC, E2F1	36	0.997428
Cattle	Spleen	darkgrey	0.9	GOTERM_BP_DIRECT	GO:0009611	response to wounding	5	0.0301652	TGFB1, NMNAT1, F2R, CCL2, VASH1	25	0.997428
Cattle	Spleen	darkgrey	0.9	GOTERM_BP_DIRECT	GO:0071479	cellular response to ionizing radiation	5	0.0301652	FIGNL1, RAD1, GRB2, TP53, RAD9A	25	0.997428
Cattle	Spleen	darkgrey	0.9	GOTERM_BP_DIRECT	GO:0002237	response to molecule of bacterial origin	3	0.0305463	IL10, TLR9, TLR2	6	0.997428
Cattle	Spleen	darkgrey	0.9	GOTERM_BP_DIRECT	GO:0034162	toll-like receptor 9 signaling pathway	3	0.0305463	TNIP2, UNC93B1, TLR9	6	0.997428
Cattle	Spleen	darkgrey	0.9	GOTERM_BP_DIRECT	GO:0032753	positive regulation of interleukin-4 production	4	0.0328387	SASH3, TNFSF4, CD28, NLRP3	15	0.997428
Cattle	Spleen	darkgrey	0.9	GOTERM_BP_DIRECT	GO:0042346	positive regulation of NF-kappaB import into nucleus	4	0.0328387	EDA, SPHK1, TNF, TLR2	15	0.997428
Cattle	Spleen	darkgrey	0.9	GOTERM_BP_DIRECT	GO:0071380	cellular response to prostaglandin E stimulus	4	0.0328387	PTGER4, P2RY6, TNFSF4, PTGER2	15	0.997428
Cattle	Spleen	darkgrey	0.9	GOTERM_BP_DIRECT	GO:0032735	positive regulation of interleukin-12 production	4	0.0328387	CD40, TNFSF4, TLR9, CCR7	15	0.997428
Cattle	Spleen	darkgrey	0.9	GOTERM_BP_DIRECT	GO:0050853	B cell receptor signaling pathway	5	0.0343338	CD79B, CD79A, KLHL6, CD19, MAPK1	26	0.997428
Cattle	Spleen	darkgrey	0.9	GOTERM_BP_DIRECT	GO:0007249	I-kappaB kinase/NF-kappaB signaling	5	0.0343338	TNIP2, TIFA, BTK, MAP3K14, NFKB1	26	0.997428
Cattle	Spleen	darkgrey	0.9	GOTERM_BP_DIRECT	GO:0008219	cell death	5	0.0388201	GZMM, TGFB1, PNPLA8, RGS20, EMP3	27	0.997428
Cattle	Spleen	darkgrey	0.9	GOTERM_BP_DIRECT	GO:0051770	positive regulation of nitric-oxide synthase biosynthetic process	3	0.0414178	FCER2, TLR9, CCL2	7	0.997428
Cattle	Spleen	darkgrey	0.9	GOTERM_BP_DIRECT	GO:0010467	gene expression	3	0.0414178	EDA, ZBTB25, LTB	7	0.997428
Cattle	Spleen	darkgrey	0.9	GOTERM_BP_DIRECT	GO:0048304	positive regulation of isotype switching to IgG isotypes	3	0.0414178	CD40, TBX21, CD28	7	0.997428
Cattle	Spleen	darkgrey	0.9	GOTERM_BP_DIRECT	GO:0042832	defense response to protozoan	4	0.0457184	IL10, CD40, IRF4, BATF	17	0.997428
Cattle	Spleen	darkgrey	0.9	GOTERM_BP_DIRECT	GO:0048873	homeostasis of number of cells within a tissue	5	0.0487483	SASH3, CSF1, F2R, CD7, TEX15	29	0.997428
Cattle	Spleen	darkgrey	0.9	GOTERM_CC_DIRECT	GO:0005737	cytoplasm	191	0.000145733	ERCC6L, ANKRD13D, ZBTB25, TONSL, HJURP, SAT2, MKI67, AQP3, DCAF7, NUDT4, SMC2, NIPAL4, PYCARD, FAM110A, RPS6KA4, CCND3, RPS6KA5, RASSF3, SESN2, DHX58, NUSAP1, PIM2, FBXO5, TRIM21, CMTR2, ANKRD13A, RNF111, TGM3, CD96, TBCCD1, SSUH2, RECQL, VASH1, RUNX3, KNSTRN, LZTFL1, SGO1, VMAC, DOK1, NIF3L1, DOK3, DMTF1, POLG2, BIN2, ELMO1, FSCN1, TBPL1, KCTD11, HECA, TP53, CARS2, SKAP1, ZCCHC7, ZBED8, KCNE3, C…	3109	0.0401537
Cattle	Spleen	darkgrey	0.9	GOTERM_CC_DIRECT	GO:0009897	external side of plasma membrane	20	0.000200268	CD74, CD274, CD40, TNFRSF13B, CXCR5, FASLG, TNF, CD79B, CD2, FCER2, CD79A, CD5, CD19, CLPTM1, CD28, CD226, CCR7, CD69, IL7R, CCR4	157	0.0401537
Cattle	Spleen	darkgrey	0.9	GOTERM_CC_DIRECT	GO:0005634	nucleus	168	0.00391038	ZNF296, UBXN2B, MAML2, ANKRD33, HJURP, ARID4B, IFI35, GABPB1, AQP3, ACRBP, NUDT4, PYCARD, RPS6KA4, CCND3, RPS6KA5, SESN3, SESN2, FBXO5, TRIM21, ZNF202, CMTR2, RNF111, EOMES, MED1, MEF2B, OSR1, IGFBP3, RECQL, ZNF10, GTF2F1, RUNX3, RSBN1, SGO1, DOK1, NIF3L1, DMTF1, BTK, PKP1, TCEANC2, CHMP4A, HECA, TP53, SKAP1, CGGBP1, ZNF276, TSHZ3, CDCA5, TSHZ2, CDCA7, CREBL2, FOXO3, CCNB2, BAG4, BRIP1, FIGNL1, N…	2873	0.394637
Cattle	Spleen	darkgrey	0.9	GOTERM_CC_DIRECT	GO:0005654	nucleoplasm	85	0.00393653	ERCC6L, ZBTB25, ECI2, PSIP1, CTCF, DCAF7, LMNB1, RPTOR, NIPAL4, RPS6KA4, RPS6KA5, CCND2, NKRF, GRAP2, FBXO5, SNRPD3, CYTIP, ZNF202, POLH, DACT1, WDHD1, IPMK, RECQL, TOMM34, HAUS6, FOS, IL17RD, SGO1, CCNA2, TOX2, ELF1, RBL1, DMTF1, RRM2B, IRF4, MCM3, PKP1, HNRNPH2, MAML3, RBM22, ASF1B, ZBED8, TSHZ3, RNMT, CDCA5, PTAFR, CDCA7, FOXO3, SLC9A1, POLD3, CD79B, MCMBP, MAPK1, MSX1, MSC, ARGLU1, GSDMD, CBX…	1310	0.394637
Cattle	Spleen	darkgrey	0.9	GOTERM_CC_DIRECT	GO:0005876	spindle microtubule	7	0.00601535	SPAG5, PLK1, NUSAP1, KIF11, SKA3, SKA1, AURKA	35	0.482431
Cattle	Spleen	darkgrey	0.9	GOTERM_CC_DIRECT	GO:0005764	lysosome	15	0.00813	CD74, MANBA, NAPSA, RNASE6, CXCR4, PRCP, GNS, TLR9, RAB9A, CTSH, MAN2B1, DNASE2, RAB7B, CTSB, ITM2C	141	0.543355
Cattle	Spleen	darkgrey	0.9	GOTERM_CC_DIRECT	GO:0000778	condensed nuclear chromosome kinetochore	3	0.0130378	MIS18BP1, BUB1B, NDC80	4	0.653521
Cattle	Spleen	darkgrey	0.9	GOTERM_CC_DIRECT	GO:0072559	NLRP3 inflammasome complex	3	0.0130378	GSDMD, PYCARD, NLRP3	4	0.653521
Cattle	Spleen	darkgrey	0.9	GOTERM_CC_DIRECT	GO:0000775	chromosome, centromeric region	6	0.0153686	SGO1, MIS18A, HJURP, CDCA8, CTCF, MKI67	31	0.684758
Cattle	Spleen	darkgrey	0.9	GOTERM_CC_DIRECT	GO:0072686	mitotic spindle	6	0.02237	TADA2A, ESPL1, SPAG5, MAPK1, KNSTRN, AURKA	34	0.897039
Cattle	Spleen	darkgrey	0.9	GOTERM_CC_DIRECT	GO:0030670	phagocytic vesicle membrane	4	0.0272436	TLR6, RAB7B, TLR2, RAB8B	14	0.993154
Cattle	Spleen	darkgrey	0.9	GOTERM_CC_DIRECT	GO:0000940	condensed chromosome outer kinetochore	3	0.0305601	BUB1B, SKA3, SKA1	6	1
Cattle	Spleen	darkgrey	0.9	GOTERM_CC_DIRECT	GO:0000777	condensed chromosome kinetochore	6	0.0345132	ERCC6L, HJURP, CENPM, PHF6, SPC24	38	1
Cattle	Spleen	darkgrey	0.9	GOTERM_MF_DIRECT	GO:0016493	C-C chemokine receptor activity	5	0.00233732	CCR1, CCR7, CCR6, CCR4, CCR3	13	0.988586
Cattle	Spleen	darkgrey	0.9	GOTERM_MF_DIRECT	GO:0045028	G-protein coupled purinergic nucleotide receptor activity	5	0.00315338	P2RY10, P2RY6, GPR34, P2RY14, PTAFR	14	0.988586
Cattle	Spleen	darkgrey	0.9	GOTERM_MF_DIRECT	GO:0003727	single-stranded RNA binding	6	0.00991698	CBX8, NXF1, CBX4, LACTB2, DHX58, IFIT5	29	1
Cattle	Spleen	darkgrey	0.9	GOTERM_MF_DIRECT	GO:0000981	RNA polymerase II transcription factor activity, sequence-specific DNA binding	15	0.0129418	MED1, ZBED8, FOXO3, RUNX3, NFKB1, ELF1, DMTF1, ELF4, SP4, SP3, PLAGL2, ZKSCAN2, TP53, ZNF202, CC2D1B	155	1
Cattle	Spleen	darkgrey	0.9	GOTERM_MF_DIRECT	GO:0004175	endopeptidase activity	5	0.0266403	NAPSA, APH1B, CTSH, SENP3, SENP1	25	1
Cattle	Spleen	darkgrey	0.9	GOTERM_MF_DIRECT	GO:0005164	tumor necrosis factor receptor binding	3	0.0284148	EDA, LTA, TNF	6	1
Cattle	Spleen	darkgrey	0.9	GOTERM_MF_DIRECT	GO:0003682	chromatin binding	23	0.0293592	EOMES, MED1, NCOA5, CBX4, TSHZ3, TEX10, CDCA5, KDM8, TSHZ2, PSIP1, ARID3A, FOS, NFKB1, PHF21A, HINFP, CREB3, MEIS1, TADA2A, SP3, MCMBP, MTA2, TP53, RBMX	308	1
Cattle	Spleen	darkgrey	0.9	GOTERM_MF_DIRECT	GO:0005057	receptor signaling protein activity	4	0.0297269	DOK1, DOK2, CD19, TRAIP	15	1
Cattle	Spleen	darkgrey	0.9	GOTERM_MF_DIRECT	GO:0046982	protein heterodimerization activity	11	0.0331265	NR4A2, POLA2, NRN1, BCL2A1, VAPB, CYBA, BAK1, FOS, TP53, CD3D, SMC2	111	1
Cattle	Spleen	darkgrey	0.9	GOTERM_MF_DIRECT	GO:0001078	transcriptional repressor activity, RNA polymerase II core promoter proximal region sequence-specific binding	10	0.0357279	TSHZ3, GFI1, SP3, TSHZ2, NFE2L3, SNAI1, CTCF, KLF16, CC2D1B, HINFP	97	1
Cattle	Spleen	darkgrey	0.9	GOTERM_MF_DIRECT	GO:0016176	superoxide-generating NADPH oxidase activator activity	3	0.0385747	NCF1, SH3PXD2B, NCF4	7	1
Cattle	Spleen	darkgrey	0.9	GOTERM_MF_DIRECT	GO:0042834	peptidoglycan binding	3	0.0385747	NOD2, JCHAIN, TLR2	7	1
Cattle	Spleen	darkgrey	0.9	GOTERM_MF_DIRECT	GO:0038036	sphingosine-1-phosphate receptor activity	3	0.0498799	SPHK1, S1PR2, S1PR4	8	1
Cattle	Spleen	darkgrey	0.9	KEGG_PATHWAY	bta04060	Cytokine-cytokine receptor interaction	32	1.1105e-09	CD40, CSF3R, EDA, CSF1, TNFRSF13B, CXCR5, CXCR4, FASLG, CSF2RB, TNF, CCL8, CCL5, CCL4, TNFRSF17, CCL2, CCR7, CCR6, CCR4, IL6R, CCR3, IL10, CCR1, XCR1, TGFB1, TNFSF14, EPOR, TNFSF4, LTA, TNFSF8, LTB, IL7R	218	2.26542e-07
Cattle	Spleen	darkgrey	0.9	KEGG_PATHWAY	bta04668	TNF signaling pathway	19	3.5822e-07	CSF1, TRADD, TNFAIP3, NOD2, FOS, TNF, MMP9, NFKB1, RPS6KA4, CREB3, BAG4, RPS6KA5, CCL5, CASP3, TRAF5, LTA, CCL2, MAPK1, MAP3K14	108	3.65384e-05
Cattle	Spleen	darkgrey	0.9	KEGG_PATHWAY	bta05140	Leishmaniasis	14	5.32678e-06	IL10, MARCKSL1, TGFB1, NCF1, ITGA4, NCF4, CYBA, FOS, TNF, NFKB1, MAPK1, JAK2, BOLA-DMB, TLR2	71	0.000362221
Cattle	Spleen	darkgrey	0.9	KEGG_PATHWAY	bta05142	Chagas disease (American trypanosomiasis)	17	1.6051e-05	C1QB, IL10, TGFB1, FASLG, CD3G, FOS, TNF, CD3D, NFKB1, GNA15, CCL5, TLR9, CCL2, MAPK1, TLR6, C1QC, TLR2	114	0.000732895
Cattle	Spleen	darkgrey	0.9	KEGG_PATHWAY	bta04064	NF-kappa B signaling pathway	15	1.89712e-05	CD40, TICAM2, BCL2A1, TNFSF14, TRADD, TNFAIP3, LY96, TNF, NFKB1, TRAF5, CCL4, LTA, BTK, LTB, MAP3K14	91	0.000732895
Cattle	Spleen	darkgrey	0.9	KEGG_PATHWAY	bta04640	Hematopoietic cell lineage	15	2.15557e-05	CSF3R, CSF1, ITGA4, FLT3, CD3G, TNF, CD3D, EPOR, CD2, FCER2, CD5, CD19, CD7, IL7R, IL6R	92	0.000732895
Cattle	Spleen	darkgrey	0.9	KEGG_PATHWAY	bta04110	Cell cycle	17	5.13466e-05	TGFB1, GADD45B, PLK1, BUB1B, TTK, YWHAZ, CCNA2, CCNB2, CCND3, DBF4, RBL1, ORC6, CCND2, ESPL1, E2F1, MCM3, TP53	125	0.00147427
Cattle	Spleen	darkgrey	0.9	KEGG_PATHWAY	bta05133	Pertussis	13	6.5838e-05	C1QB, IL10, TICAM2, LY96, FOS, TNF, NFKB1, PYCARD, IRF1, CASP3, NLRP3, MAPK1, C1QC	77	0.00147427
Cattle	Spleen	darkgrey	0.9	KEGG_PATHWAY	bta04672	Intestinal immune network for IgA production	11	7.01791e-05	IL10, CD40, TGFB1, TNFRSF13B, ITGA4, CD28, TNFRSF17, CXCR4, MADCAM1, MAP3K14, BOLA-DMB	55	0.00147427
Cattle	Spleen	darkgrey	0.9	KEGG_PATHWAY	bta04062	Chemokine signaling pathway	21	7.22683e-05	CCR1, XCR1, NCF1, CXCR5, CXCR4, FOXO3, NFKB1, CCL8, CCL5, CCL4, ELMO1, CCL2, MAPK1, GRB2, CCR7, CCR6, JAK2, CCR4, CCR3, CCL26	185	0.00147427
Cattle	Spleen	darkgrey	0.9	KEGG_PATHWAY	bta05340	Primary immunodeficiency	9	8.53973e-05	CD79A, CD40, TNFRSF13B, CD19, RFXAP, BTK, TAP1, IL7R, CD3D	36	0.00158373
Cattle	Spleen	darkgrey	0.9	KEGG_PATHWAY	bta05168	Herpes simplex infection	21	0.000105059	CD74, RNASEL, TNFSF14, TAP1, FASLG, TYK2, FOS, TNF, NFKB1, NXF1, CCL5, CASP3, TRAF5, LTA, TLR9, TBPL1, CCL2, JAK2, TP53, BOLA-DMB, TLR2	190	0.001786
Cattle	Spleen	darkgrey	0.9	KEGG_PATHWAY	bta04115	p53 signaling pathway	12	0.000139923	CASP9, CCNB2, CCND3, CCND2, RRM2B, GADD45B, SESN3, IGFBP3, CASP3, SESN2, PPM1D, TP53	71	0.00219572
Cattle	Spleen	darkgrey	0.9	KEGG_PATHWAY	bta05161	Hepatitis B	17	0.000380497	TGFB1, TICAM2, FASLG, FOS, YWHAZ, TNF, MMP9, NFKB1, CCNA2, CASP9, CREB3, CASP3, E2F1, MAPK1, GRB2, TP53, TLR2	148	0.00554438
Cattle	Spleen	darkgrey	0.9	KEGG_PATHWAY	bta05145	Toxoplasmosis	14	0.000738558	IL10, CD40, TGFB1, LY96, TYK2, TNF, NFKB1, CASP9, ALOX5, CASP3, MAPK1, JAK2, BOLA-DMB, TLR2	113	0.0100444
Cattle	Spleen	darkgrey	0.9	KEGG_PATHWAY	bta04210	Apoptosis	10	0.000919529	CASP9, DFFB, TRADD, CASP3, FASLG, CSF2RB, TP53, MAP3K14, TNF, NFKB1	62	0.011724
Cattle	Spleen	darkgrey	0.9	KEGG_PATHWAY	bta04621	NOD-like receptor signaling pathway	9	0.00104777	PYCARD, CCL5, NLRP3, CCL2, MAPK1, TNFAIP3, NOD2, TNF, NFKB1	51	0.0125732
Cattle	Spleen	darkgrey	0.9	KEGG_PATHWAY	bta04620	Toll-like receptor signaling pathway	13	0.00124248	CD40, TICAM2, LY96, FOS, TNF, NFKB1, CCL5, CCL4, TLR9, MAPK1, TLR6, TLR5, TLR2	105	0.0136778
Cattle	Spleen	darkgrey	0.9	KEGG_PATHWAY	bta05152	Tuberculosis	18	0.00127391	HSPA9, IL10, CD74, TGFB1, SPHK1, TRADD, NOD2, TNF, NFKB1, CASP9, CASP3, RFXAP, TLR9, MAPK1, TLR6, JAK2, BOLA-DMB, TLR2	181	0.0136778
Cattle	Spleen	darkgrey	0.9	KEGG_PATHWAY	bta05144	Malaria	9	0.0013576	IL10, CD40, TGFB1, HBA, TLR9, CCL2, ITGAL, TNF, TLR2	53	0.0138475
Cattle	Spleen	darkgrey	0.9	KEGG_PATHWAY	bta05323	Rheumatoid arthritis	12	0.0017672	TGFB1, CSF1, ANGPT1, CCL5, CD28, CCL2, LTB, FOS, ITGAL, TNF, BOLA-DMB, TLR2	95	0.0171671
Cattle	Spleen	darkgrey	0.9	KEGG_PATHWAY	bta05162	Measles	15	0.00186563	TNFAIP3, FASLG, CD3G, TYK2, CD3D, NFKB1, DOK1, CCND3, CCND2, TLR9, CD28, RAB9A, JAK2, TP53, TLR2	140	0.0172995
Cattle	Spleen	darkgrey	0.9	KEGG_PATHWAY	bta04662	B cell receptor signaling pathway	10	0.00220786	CD79B, CD79A, CD72, INPP5D, CD19, BTK, MAPK1, GRB2, FOS, NFKB1	70	0.0195828
Cattle	Spleen	darkgrey	0.9	KEGG_PATHWAY	bta05150	Staphylococcus aureus infection	9	0.00274101	C1QB, CFD, IL10, SELPLG, PTAFR, C3AR1, ITGAL, BOLA-DMB, C1QC	59	0.0232986
Cattle	Spleen	darkgrey	0.9	KEGG_PATHWAY	bta04514	Cell adhesion molecules (CAMs)	15	0.00449425	CD274, CD40, CNTNAP1, SELPLG, ITGA4, NRXN1, LRRC4, ITGAL, CD2, ITGA8, CD28, CD226, MADCAM1, SIGLEC1, BOLA-DMB	154	0.0361418
Cattle	Spleen	darkgrey	0.9	KEGG_PATHWAY	bta04151	PI3K-Akt signaling pathway	26	0.00460631	CSF3R, CSF1, FASLG, FOXO3, CASP9, RPTOR, CCND3, CCND2, CD19, PDGFC, MAPK1, JAK2, IL6R, ITGA4, ANGPT1, F2R, YWHAZ, NFKB1, EPOR, CREB3, LPAR5, ITGA8, GRB2, IL7R, TP53, TLR2	347	0.0361418
Cattle	Spleen	darkgrey	0.9	KEGG_PATHWAY	bta05321	Inflammatory bowel disease (IBD)	9	0.0078906	IL10, TGFB1, TBX21, NOD2, TLR5, TNF, BOLA-DMB, NFKB1, TLR2	70	0.0596179
Cattle	Spleen	darkgrey	0.9	KEGG_PATHWAY	bta04380	Osteoclast differentiation	13	0.00925954	TGFB1, CSF1, NCF1, NCF4, CYBA, TYK2, FOS, TNF, NFKB1, BTK, MAPK1, GRB2, MAP3K14	134	0.0658603
Cattle	Spleen	darkgrey	0.9	KEGG_PATHWAY	bta05169	Epstein-Barr virus infection	12	0.00936249	CCNA2, FCER2, CD40, TRADD, CD19, TRAF5, TNFAIP3, TYK2, ITGAL, TP53, MAP3K14, NFKB1	118	0.0658603
Cattle	Spleen	darkgrey	0.9	KEGG_PATHWAY	bta04917	Prolactin signaling pathway	9	0.0109334	CCND2, IRF1, MAPK1, GRB2, FOS, FOXO3, JAK2, SOCS4, NFKB1	74	0.0738811
Cattle	Spleen	darkgrey	0.9	KEGG_PATHWAY	bta04660	T cell receptor signaling pathway	11	0.011227	IL10, GRAP2, CD28, MAPK1, GRB2, CD3G, FOS, MAP3K14, CD3D, TNF, NFKB1	105	0.0738811
Cattle	Spleen	darkgrey	0.9	KEGG_PATHWAY	bta04068	FoxO signaling pathway	12	0.0203994	IL10, CCNB2, TGFB1, CCND2, GADD45B, PLK1, MAPK1, FASLG, GRB2, FOXO3, IL7R, S1PR4	132	0.128775
Cattle	Spleen	darkgrey	0.9	KEGG_PATHWAY	bta05132	Salmonella infection	9	0.0208312	PYCARD, ARPC1B, CCL4, RHOG, MAPK1, FOS, TLR5, RAB7B, NFKB1	83	0.128775
Cattle	Spleen	darkgrey	0.9	KEGG_PATHWAY	bta04666	Fc gamma R-mediated phagocytosis	9	0.023691	MARCKSL1, NCF1, SPHK1, INPP5D, ARPC1B, LIMK1, MAPK1, PLPP3, ARF6	85	0.142146
Cattle	Spleen	darkgrey	0.9	KEGG_PATHWAY	bta05164	Influenza A	14	0.0266758	RNASEL, FASLG, TYK2, TNF, NFKB1, CASP9, PYCARD, NXF1, CCL5, NLRP3, CCL2, MAPK1, JAK2, BOLA-DMB	173	0.155482
Cattle	Spleen	darkgrey	0.9	KEGG_PATHWAY	bta05166	HTLV-I infection	19	0.0277	CD40, TGFB1, BUB1B, CD3G, FOS, ITGAL, TNF, CD3D, NFKB1, POLD3, CCND3, CCND2, E2F1, LTA, TBPL1, MSX1, TP53, MAP3K14, BOLA-DMB	267	0.156966
Cattle	Spleen	darkgrey	0.9	KEGG_PATHWAY	bta05134	Legionellosis	7	0.0293544	CASP9, PYCARD, CASP3, TLR5, TNF, NFKB1, TLR2	57	0.161846
Cattle	Spleen	darkgrey	0.9	KEGG_PATHWAY	bta05203	Viral carcinogenesis	17	0.0327479	TRADD, YWHAZ, NFKB1, CCNA2, CREB3, CCND3, RBL1, CCND2, CASP3, TRAF5, TBPL1, MAPK1, GRB2, BAK1, TP53, CCR4, CCR3	234	0.175805
Cattle	Spleen	darkgrey	0.9	KEGG_PATHWAY	bta04142	Lysosome	11	0.0353229	GGA2, MANBA, NAPSA, AP1G2, GM2A, CTSH, MAN2B1, DNASE2, GNS, CTSB, SGSH	126	0.184766
Cattle	Spleen	darkgrey	0.9	KEGG_PATHWAY	bta04623	Cytosolic DNA-sensing pathway	7	0.0392213	PYCARD, POLR3B, CCL5, TREX1, POLR1C, CCL4, NFKB1	61	0.200029
Cattle	Spleen	darkgrey	0.9	KEGG_PATHWAY	bta04630	Jak-STAT signaling pathway	12	0.0477958	IL10, CCND3, CSF3R, CCND2, CSF2RB, GRB2, TYK2, IL7R, JAK2, IL6R, SOCS4, EPOR	151	0.237813
Cattle	Lung	darkorange	0.99	GOTERM_BP_DIRECT	GO:2000352	negative regulation of endothelial cell apoptotic process	7	2.06631e-06	RAMP2, MAPK7, SERPINE1, KDR, NDNF, TEK, ICAM1	22	0.00282258
Cattle	Lung	darkorange	0.99	GOTERM_BP_DIRECT	GO:0045766	positive regulation of angiogenesis	10	2.44866e-05	RAMP2, CXCL8, ZC3H12A, C5AR1, SERPINE1, KDR, TEK, F3, FGF2, TGFBR2	85	0.0159913
Cattle	Lung	darkorange	0.99	GOTERM_BP_DIRECT	GO:0001525	angiogenesis	12	3.512e-05	TMEM100, RAMP2, JUN, HEY1, ANXA2, GJA5, MMP2, ZC3H12A, SERPINE1, S1PR1, TEK, FGF2	134	0.0159913
Cattle	Lung	darkorange	0.99	GOTERM_BP_DIRECT	GO:0061014	positive regulation of mRNA catabolic process	4	0.000316933	ZFP36, PNPT1, ZC3H12A, CNOT8	8	0.108232
Cattle	Lung	darkorange	0.99	GOTERM_BP_DIRECT	GO:0045746	negative regulation of Notch signaling pathway	5	0.000618087	DLL4, MMP14, HEY1, PEAR1, GDPD5	22	0.168861
Cattle	Lung	darkorange	0.99	GOTERM_BP_DIRECT	GO:0044344	cellular response to fibroblast growth factor stimulus	4	0.000896519	DLL4, ZFP36, EGR3, CXCL8	11	0.204108
Cattle	Lung	darkorange	0.99	GOTERM_BP_DIRECT	GO:0071222	cellular response to lipopolysaccharide	7	0.00174507	ZFP36, CXCL8, CD180, ZC3H12A, SERPINE1, CCR5, CXCL16	70	0.303643
Cattle	Lung	darkorange	0.99	GOTERM_BP_DIRECT	GO:0001570	vasculogenesis	6	0.00177829	GJC1, TMEM100, RAMP2, ZMIZ1, FZD4, TGFBR2	48	0.303643
Cattle	Lung	darkorange	0.99	GOTERM_BP_DIRECT	GO:0006955	immune response	12	0.00205586	CCL25, SBSPON, ENDOU, CXCL8, IL1B, TNFSF10, OSM, SERPINB9, BPI, CCR5, CXCL14, TNFSF13B	215	0.312034
Cattle	Lung	darkorange	0.99	GOTERM_BP_DIRECT	GO:0007596	blood coagulation	6	0.00233365	THBD, MMRN1, ANXA5, ENPP4, TFPI, F3	51	0.318776
Cattle	Lung	darkorange	0.99	GOTERM_BP_DIRECT	GO:0070374	positive regulation of ERK1 and ERK2 cascade	9	0.002687	CCL25, JUN, C5AR1, KDR, TNFAIP8L3, TEK, TLR4, FGF2, ICAM1	130	0.333677
Cattle	Lung	darkorange	0.99	GOTERM_BP_DIRECT	GO:0006954	inflammatory response	11	0.00631977	CCL25, CYP26B1, CXCL8, CD180, C5AR1, CCRL2, NLRC4, PTGS2, CCR5, TLR4, AGER	215	0.719401
Cattle	Lung	darkorange	0.99	GOTERM_BP_DIRECT	GO:0043123	positive regulation of I-kappaB kinase/NF-kappaB signaling	8	0.00881735	NDFIP2, MAVS, IL1B, TNFSF10, TRIM13, S100A4, TRIM32, LTF	127	0.916812
Cattle	Lung	darkorange	0.99	GOTERM_BP_DIRECT	GO:0071347	cellular response to interleukin-1	5	0.0105507	CCL25, CXCL8, ZC3H12A, PTGS2, PTGES	47	0.916812
Cattle	Lung	darkorange	0.99	GOTERM_BP_DIRECT	GO:0001666	response to hypoxia	6	0.0107957	EGR1, ADAM17, EDN1, TGFB3, MMP2, AGER	73	0.916812
Cattle	Lung	darkorange	0.99	GOTERM_BP_DIRECT	GO:0001938	positive regulation of endothelial cell proliferation	5	0.0113482	JUN, EGR3, KDR, F3, FGF2	48	0.916812
Cattle	Lung	darkorange	0.99	GOTERM_BP_DIRECT	GO:0007219	Notch signaling pathway	6	0.0114098	TMEM100, HEY1, SNAI2, HES1, TBX2, TGFBR2	74	0.916812
Cattle	Lung	darkorange	0.99	GOTERM_BP_DIRECT	GO:0060325	face morphogenesis	4	0.0141583	CSRNP1, CRISPLD1, TGFB3, MMP2	28	0.933495
Cattle	Lung	darkorange	0.99	GOTERM_BP_DIRECT	GO:0090502	RNA phosphodiester bond hydrolysis, endonucleolytic	4	0.0141583	ENDOU, BRB, RNASEH2A, ZC3H12A	28	0.933495
Cattle	Lung	darkorange	0.99	GOTERM_BP_DIRECT	GO:0007507	heart development	7	0.0149901	RAMP2, EDN1, GATA5, ID3, ECE1, TEK, TGFBR2	109	0.933495
Cattle	Lung	darkorange	0.99	GOTERM_BP_DIRECT	GO:0030324	lung development	5	0.0159141	CCDC39, MMP14, DNAAF1, HES1, FGF2	53	0.933495
Cattle	Lung	darkorange	0.99	GOTERM_BP_DIRECT	GO:0003198	epithelial to mesenchymal transition involved in endocardial cushion formation	3	0.016456	TMEM100, HEY1, SNAI2	11	0.933495
Cattle	Lung	darkorange	0.99	GOTERM_BP_DIRECT	GO:0035924	cellular response to vascular endothelial growth factor stimulus	3	0.016456	DLL4, RAMP2, EGR3	11	0.933495
Cattle	Lung	darkorange	0.99	GOTERM_BP_DIRECT	GO:0032897	negative regulation of viral transcription	3	0.016456	ZFP36, TRIM13, TRIM32	11	0.933495
Cattle	Lung	darkorange	0.99	GOTERM_BP_DIRECT	GO:0045747	positive regulation of Notch signaling pathway	4	0.0170845	DLL4, TSPAN15, MFNG, HES1	30	0.933495
Cattle	Lung	darkorange	0.99	GOTERM_BP_DIRECT	GO:0048844	artery morphogenesis	3	0.0195114	ZMIZ1, GJA5, HOXA1	12	0.998538
Cattle	Lung	darkorange	0.99	GOTERM_BP_DIRECT	GO:0051092	positive regulation of NF-kappaB transcription factor activity	6	0.0257147	TRIM13, NLRC4, TRIM32, TLR4, AGER, LTF	91	0.998538
Cattle	Lung	darkorange	0.99	GOTERM_BP_DIRECT	GO:0006805	xenobiotic metabolic process	3	0.0299452	CYP26B1, CYP2B6, FMO2	15	0.998538
Cattle	Lung	darkorange	0.99	GOTERM_BP_DIRECT	GO:0001516	prostaglandin biosynthetic process	3	0.0299452	EDN1, PTGS2, PTGES	15	0.998538
Cattle	Lung	darkorange	0.99	GOTERM_BP_DIRECT	GO:0051894	positive regulation of focal adhesion assembly	3	0.0338168	KDR, TEK, WNT4	16	0.998538
Cattle	Lung	darkorange	0.99	GOTERM_BP_DIRECT	GO:0060070	canonical Wnt signaling pathway	5	0.035865	WNT2B, FZD4, SNAI2, WNT2, WNT4	68	0.998538
Cattle	Lung	darkorange	0.99	GOTERM_BP_DIRECT	GO:0045586	regulation of gamma-delta T cell differentiation	2	0.0362694	EGR3, SOX13	2	0.998538
Cattle	Lung	darkorange	0.99	GOTERM_BP_DIRECT	GO:0018125	peptidyl-cysteine methylation	2	0.0362694	RAB3B, RAB3D	2	0.998538
Cattle	Lung	darkorange	0.99	GOTERM_BP_DIRECT	GO:2000627	positive regulation of miRNA catabolic process	2	0.0362694	PNPT1, ZC3H12A	2	0.998538
Cattle	Lung	darkorange	0.99	GOTERM_BP_DIRECT	GO:0045944	positive regulation of transcription from RNA polymerase II promoter	18	0.0382645	IL33, EGR1, EDN1, JUN, LMO2, OSM, GATA5, FGF2, IRF2BPL, MAVS, SERTAD1, ZMIZ1, ZC3H12A, HOXA2, HES1, TLR4, WNT2, CDK5RAP3	580	0.998538
Cattle	Lung	darkorange	0.99	GOTERM_BP_DIRECT	GO:0045597	positive regulation of cell differentiation	3	0.0421013	SOCS3, JUN, EDN3	18	0.998538
Cattle	Lung	darkorange	0.99	GOTERM_BP_DIRECT	GO:0006508	proteolysis	8	0.0422933	ADAMTS4, ENDOU, MMP2, HTRA4, ECE1, LTA4H, PGA5, LTF	175	0.998538
Cattle	Lung	darkorange	0.99	GOTERM_BP_DIRECT	GO:0070098	chemokine-mediated signaling pathway	4	0.0463012	CCL25, CXCL8, CCRL2, CCR5	44	0.998538
Cattle	Lung	darkorange	0.99	GOTERM_BP_DIRECT	GO:0035914	skeletal muscle cell differentiation	4	0.0489609	EGR1, EGR2, BTG2, ATF3	45	0.998538
Cattle	Lung	darkorange	0.99	GOTERM_BP_DIRECT	GO:0045165	cell fate commitment	4	0.0489609	WNT2B, GATA5, WNT2, WNT4	45	0.998538
Cattle	Lung	darkorange	0.99	GOTERM_CC_DIRECT	GO:0005576	extracellular region	25	1.49871e-05	CXCL8, ADPGK, HTRA4, LYPD2, TFPI, FGF2, CXCL14, AGER, APOLD1, ENDOU, PLAC9, THEM6, CHGB, CCL25, EDN3, BDNF, OSM, PRSS35, PGA5, BMP3, BRB, SCGB1A1, COL8A1, TEK, FGF10	505	0.00187396
Cattle	Lung	darkorange	0.99	GOTERM_CC_DIRECT	GO:0005615	extracellular space	37	1.79327e-05	ITGAM, WNT2B, CXCL8, SERPINE1, TACSTD2, FGF2, IRF2BPL, ICAM1, CXCL16, ADAMTS4, PRDX5, FLRT2, TNFSF10, PROM1, WNT2, WNT4, CCL25, EDN1, ANXA2, EDN3, TGFB3, GOLM1, MMP2, OSM, SERPINB9, F3, APLN, BMP3, BPIFB1, IL1B, OGN, CD9, BPI, S100A4, ANGPTL1, ITM2B, LTF	950	0.00187396
Cattle	Lung	darkorange	0.99	GOTERM_CC_DIRECT	GO:0070062	extracellular exosome	65	2.89296e-05	RAB3B, SCARB2, BTG2, ITGAM, RAB3D, SERPINE1, ECE1, CLEC14A, HID1, ICAM1, TGM1, ADGRE5, TNFSF10, TEKT3, ENPP4, ANXA2, TPM4, ANXA5, ENTPD6, KRT7, TALDO1, EPDR1, SERPINB9, F3, TAF6L, BCAM, B3GNT8, NPC1, CRISPLD1, IL1B, COL8A1, BPI, S100A4, ANGPTL1, LTF, PPIC, GPM6A, TACSTD2, LYPD2, GDPD3, SEC14L3, DNAJB1, PRDX5, FLRT2, RAB25, LTA4H, PROM1, MEST, GALNT2, GOLM1, FZD4, RASSF9, LYVE1, TSPAN15, BMP3, MFA…	2162	0.00201543
Cattle	Lung	darkorange	0.99	GOTERM_CC_DIRECT	GO:0009986	cell surface	18	0.00011121	RAMP2, SLC46A2, ITGAM, CD93, ANXA2, FZD4, LRP4, F3, TSPAN15, THBD, ADAM17, BCAM, TEK, SLC26A9, PROM1, MPZL1, LTF, WNT4	332	0.00581071
Cattle	Lung	darkorange	0.99	GOTERM_CC_DIRECT	GO:0005887	integral component of plasma membrane	30	0.000394246	CD151, C5AR1, TACSTD2, APCDD1, SLC2A6, SLC4A5, ICAM1, THBD, CYSLTR1, CYSLTR2, FLRT2, GJA5, CCRL2, KDR, MPZL1, SLC13A4, CD180, GPR4, SSTR1, KCNK17, TSPAN15, ADAM17, NPC1, SLCO4A1, ATP13A4, ESYT3, CD9, SLC26A9, TEK, TLR4	820	0.0164795
Cattle	Lung	darkorange	0.99	GOTERM_CC_DIRECT	GO:0045121	membrane raft	8	0.00371455	ADAM17, NPC1, ANXA2, KDR, S1PR1, TEK, RAB5A, ICAM1	110	0.12939
Cattle	Lung	darkorange	0.99	GOTERM_CC_DIRECT	GO:0031012	extracellular matrix	8	0.00497194	MFAP4, MMP14, TGFB3, MMP2, OGN, SERPINE1, COL8A1, F3	116	0.148448
Cattle	Lung	darkorange	0.99	GOTERM_CC_DIRECT	GO:0009897	external side of plasma membrane	9	0.00755015	CD83, ANXA5, S1PR1, CD9, ECE1, CCR5, TLR4, TGFBR2, ICAM1	157	0.197248
Cattle	Lung	darkorange	0.99	GOTERM_CC_DIRECT	GO:0005925	focal adhesion	13	0.0127196	SCARB2, CD151, TPM4, ANXA5, ICAM1, AKAP12, ADAM17, MMP14, FLRT2, ADGRE5, CD9, TEK, MPZL1	318	0.295378
Cattle	Lung	darkorange	0.99	GOTERM_CC_DIRECT	GO:0005783	endoplasmic reticulum	16	0.0355156	PPP1R15A, NDFIP2, ADPGK, PTGS2, SGPP1, TMEM100, RINT1, TMX4, TMEM98, NPC1, TMX1, TMEM117, CYP2S1, KDR, PROM1, MEST	497	0.695754
Cattle	Lung	darkorange	0.99	GOTERM_CC_DIRECT	GO:0042470	melanosome	5	0.0389084	MMP14, MREG, ANXA2, RAB38, RAB5A	71	0.695754
Cattle	Lung	darkorange	0.99	GOTERM_CC_DIRECT	GO:0005768	endosome	7	0.0421086	NPC1, CDK2, KDR, S1PR1, ECE1, RASSF9, CCR5	141	0.695754
Cattle	Lung	darkorange	0.99	GOTERM_CC_DIRECT	GO:0005578	proteinaceous extracellular matrix	8	0.0432765	ADAMTS4, SBSPON, WNT2B, MMP2, OGN, NDNF, WNT2, WNT4	179	0.695754
Cattle	Lung	darkorange	0.99	GOTERM_MF_DIRECT	GO:0000982	transcription factor activity, RNA polymerase II core promoter proximal region sequence-specific binding	4	0.00491266	BATF2, JUN, FOSB, ATF3	21	0.747827
Cattle	Lung	darkorange	0.99	GOTERM_MF_DIRECT	GO:0005544	calcium-dependent phospholipid binding	5	0.00518027	SYT5, ANXA2, SYT12, ANXA5, DOC2B	42	0.747827
Cattle	Lung	darkorange	0.99	GOTERM_MF_DIRECT	GO:0005509	calcium ion binding	19	0.00742875	SYT5, CD93, ANXA2, ANXA5, EPDR1, LRP4, DOC2B, PCDH18, DLL4, THBD, MMP14, ADGRE5, MMRN1, SYT12, EFHC1, CDHR4, S100A4, PCDH1, CAPS	571	0.747827
Cattle	Lung	darkorange	0.99	GOTERM_MF_DIRECT	GO:0005125	cytokine activity	7	0.0205408	IL33, BMP3, EDN1, TGFB3, IL1B, OSM, WNT2	128	1
Cattle	Lung	darkorange	0.99	GOTERM_MF_DIRECT	GO:0008009	chemokine activity	4	0.0219632	CCL25, CXCL8, CXCL14, CXCL16	36	1
Cattle	Lung	darkorange	0.99	GOTERM_MF_DIRECT	GO:0008201	heparin binding	6	0.0325397	OGN, ANXA5, NDNF, FGF2, AGER, LTF	106	1
Cattle	Lung	darkorange	0.99	GOTERM_MF_DIRECT	GO:0005044	scavenger receptor activity	4	0.048457	SBSPON, MARCO, ENDOU, CXCL16	49	1
Cattle	Lung	darkorange	0.99	GOTERM_MF_DIRECT	GO:0001631	cysteinyl leukotriene receptor activity	2	0.0493411	CYSLTR1, CYSLTR2	3	1
Cattle	Lung	darkorange	0.99	KEGG_PATHWAY	bta04390	Hippo signaling pathway	10	0.000564079	WNT2B, TGFB3, FZD4, SERPINE1, SNAI2, PARD6G, WNT2, TGFBR2, BBC3, WNT4	151	0.0504133
Cattle	Lung	darkorange	0.99	KEGG_PATHWAY	bta05323	Rheumatoid arthritis	8	0.000676688	JUN, CXCL8, TGFB3, IL1B, TEK, TLR4, ICAM1, TNFSF13B	95	0.0504133
Cattle	Lung	darkorange	0.99	KEGG_PATHWAY	bta05164	Influenza A	10	0.00148693	DNAJB1, SOCS3, IL33, MAVS, JUN, CXCL8, IL1B, TNFSF10, TLR4, ICAM1	173	0.0738508
Cattle	Lung	darkorange	0.99	KEGG_PATHWAY	bta04060	Cytokine-cytokine receptor interaction	11	0.00210151	CCL25, CXCL8, TGFB3, IL1B, TNFSF10, OSM, CCR5, CXCL14, CXCL16, TGFBR2, TNFSF13B	218	0.0782813
Cattle	Lung	darkorange	0.99	KEGG_PATHWAY	bta05166	HTLV-I infection	12	0.0029488	EGR1, EGR2, ZFP36, JUN, WNT2B, TGFB3, FZD4, WNT2, ATF3, TGFBR2, ICAM1, WNT4	267	0.0878741
Cattle	Lung	darkorange	0.99	KEGG_PATHWAY	bta05140	Leishmaniasis	6	0.00490673	JUN, ITGAM, TGFB3, IL1B, PTGS2, TLR4	71	0.108205
Cattle	Lung	darkorange	0.99	KEGG_PATHWAY	bta04668	TNF signaling pathway	7	0.00673152	SOCS3, EDN1, JUN, MMP14, IL1B, PTGS2, ICAM1	108	0.108205
Cattle	Lung	darkorange	0.99	KEGG_PATHWAY	bta05146	Amoebiasis	7	0.00800416	ITGAM, CXCL8, TGFB3, IL1B, SERPINB9, TLR4, RAB5A	112	0.108205
Cattle	Lung	darkorange	0.99	KEGG_PATHWAY	bta05161	Hepatitis B	8	0.00831551	MAVS, EGR2, JUN, EGR3, CXCL8, TGFB3, CDK2, TLR4	148	0.108205
Cattle	Lung	darkorange	0.99	KEGG_PATHWAY	bta05142	Chagas disease (American trypanosomiasis)	7	0.0087017	JUN, CXCL8, TGFB3, IL1B, SERPINE1, TLR4, TGFBR2	114	0.108205
Cattle	Lung	darkorange	0.99	KEGG_PATHWAY	bta05200	Pathways in cancer	14	0.00899001	JUN, WNT2B, CXCL8, TGFB3, FZD4, MMP2, PTGS2, MLH1, FGF2, TGFBR2, CDK2, WNT2, FGF10, WNT4	398	0.108205
Cattle	Lung	darkorange	0.99	KEGG_PATHWAY	bta05144	Malaria	5	0.00921057	CXCL8, TGFB3, IL1B, TLR4, ICAM1	53	0.108205
Cattle	Lung	darkorange	0.99	KEGG_PATHWAY	bta05132	Salmonella infection	6	0.00944073	JUN, CXCL8, PKN3, IL1B, NLRC4, TLR4	83	0.108205
Cattle	Lung	darkorange	0.99	KEGG_PATHWAY	bta05134	Legionellosis	5	0.0118478	ITGAM, CXCL8, IL1B, NLRC4, TLR4	57	0.126094
Cattle	Lung	darkorange	0.99	KEGG_PATHWAY	bta04064	NF-kappa B signaling pathway	6	0.0137091	CXCL8, IL1B, PTGS2, TLR4, ICAM1, TNFSF13B	91	0.129953
Cattle	Lung	darkorange	0.99	KEGG_PATHWAY	bta05205	Proteoglycans in cancer	9	0.0139547	WNT2B, HPSE2, FZD4, MMP2, KDR, TLR4, WNT2, FGF2, WNT4	203	0.129953
Cattle	Lung	darkorange	0.99	KEGG_PATHWAY	bta04068	FoxO signaling pathway	7	0.0170577	PLK3, TGFB3, CDK2, TNFSF10, S1PR1, KLF2, TGFBR2	132	0.149506
Cattle	Lung	darkorange	0.99	KEGG_PATHWAY	bta04550	Signaling pathways regulating pluripotency of stem cells	7	0.0214409	ZFHX3, WNT2B, FZD4, ID3, WNT2, FGF2, WNT4	139	0.177483
Cattle	Lung	darkorange	0.99	KEGG_PATHWAY	bta04610	Complement and coagulation cascades	5	0.0282271	THBD, C5AR1, SERPINE1, TFPI, F3	74	0.22136
Cattle	Lung	darkorange	0.99	KEGG_PATHWAY	bta05133	Pertussis	5	0.0320475	JUN, ITGAM, CXCL8, IL1B, TLR4	77	0.238754
Cattle	Lung	darkorange	0.99	KEGG_PATHWAY	bta04330	Notch signaling pathway	4	0.0366817	DLL4, ADAM17, MFNG, HES1	47	0.260265
Cattle	Lung	darkorange	0.99	KEGG_PATHWAY	bta04010	MAPK signaling pathway	9	0.0458799	JUN, MAPK7, TGFB3, BDNF, DUSP1, IL1B, FGF2, TGFBR2, FGF10	255	0.310732
Cattle	Kidney	white	0.99	GOTERM_BP_DIRECT	GO:0055085	transmembrane transport	12	3.68498e-05	SLC5A6, SLC23A3, MFSD9, GJB2, SLC22A6, SLC13A3, SLC22A18, SLC41A3, MFSD1, SLC16A11, SLC16A4, SLC16A14	110	0.041972
Cattle	Kidney	white	0.99	GOTERM_BP_DIRECT	GO:0006814	sodium ion transport	6	0.000425151	SLC13A3, COMMD9, SLC5A12, ATP1B2, ATP1B1, SLC38A2	29	0.225218
Cattle	Kidney	white	0.99	GOTERM_BP_DIRECT	GO:0030308	negative regulation of cell growth	9	0.0005932	TCHP, FLCN, CYP27B1, SFRP1, CDKN1B, TNK1, CAPRIN2, GAS2L1, DCBLD2	84	0.225218
Cattle	Kidney	white	0.99	GOTERM_BP_DIRECT	GO:0002003	angiotensin maturation	3	0.00149103	ACE2, ENPEP, REN	3	0.42457
Cattle	Kidney	white	0.99	GOTERM_BP_DIRECT	GO:0071280	cellular response to copper ion	3	0.00482346	PRNP, AOC1, AQP1	5	1
Cattle	Kidney	white	0.99	GOTERM_BP_DIRECT	GO:0006508	proteolysis	11	0.0062867	DPP4, NLN, ENPEP, GGT6, CAPN6, SCRN1, ANPEP, CPXM1, LAP3, CAPN15, LGMN	175	1
Cattle	Kidney	white	0.99	GOTERM_BP_DIRECT	GO:0007035	vacuolar acidification	3	0.0201497	CLIC4, ATP6V0B, ATP6V0D1	10	1
Cattle	Kidney	white	0.99	GOTERM_BP_DIRECT	GO:0055074	calcium ion homeostasis	3	0.0242658	KL, CYP27B1, ATP6V1B1	11	1
Cattle	Kidney	white	0.99	GOTERM_BP_DIRECT	GO:0090502	RNA phosphodiester bond hydrolysis, endonucleolytic	4	0.0243824	FEN1, RNASE1, TSEN54	28	1
Cattle	Kidney	white	0.99	GOTERM_BP_DIRECT	GO:0048704	embryonic skeletal system morphogenesis	4	0.0345797	HOXB4, HOXB3, HOXD3, HOXB7	32	1
Cattle	Kidney	white	0.99	GOTERM_BP_DIRECT	GO:0006883	cellular sodium ion homeostasis	3	0.0384129	ATP1B2, ATP1B1, SGK2	14	1
Cattle	Kidney	white	0.99	GOTERM_BP_DIRECT	GO:0090190	positive regulation of branching involved in ureteric bud morphogenesis	3	0.0384129	GREM1, PAX8, HOXB7	14	1
Cattle	Kidney	white	0.99	GOTERM_BP_DIRECT	GO:0051453	regulation of intracellular pH	4	0.040382	SLC9A3, SLC4A9, SLC26A1, SLC26A7	34	1
Cattle	Kidney	white	0.99	GOTERM_BP_DIRECT	GO:0090002	establishment of protein localization to plasma membrane	4	0.0434558	SLC9A3R1, TMEM150A, RAB13, TSPAN33	35	1
Cattle	Kidney	white	0.99	GOTERM_BP_DIRECT	GO:0035567	non-canonical Wnt signaling pathway	3	0.0436768	SFRP4, SFRP1, FZD3	15	1
Cattle	Kidney	white	0.99	GOTERM_BP_DIRECT	GO:0046718	viral entry into host cell	3	0.0436768	ACE2, ANPEP, ITGAV	15	1
Cattle	Kidney	white	0.99	GOTERM_BP_DIRECT	GO:0001573	ganglioside metabolic process	2	0.0444897	ITGB8, CLN6	2	1
Cattle	Kidney	white	0.99	GOTERM_BP_DIRECT	GO:0002551	mast cell chemotaxis	2	0.0444897	CHGA, KIT	2	1
Cattle	Kidney	white	0.99	GOTERM_BP_DIRECT	GO:2000054	negative regulation of Wnt signaling pathway involved in dorsal/ventral axis specification	2	0.0444897	SFRP1, SOST	2	1
Cattle	Kidney	white	0.99	GOTERM_BP_DIRECT	GO:0046851	negative regulation of bone remodeling	2	0.0444897	GREM1, SFRP1	2	1
Cattle	Kidney	white	0.99	GOTERM_BP_DIRECT	GO:0032762	mast cell cytokine production	2	0.0444897	CHGA, KIT	2	1
Cattle	Kidney	white	0.99	GOTERM_BP_DIRECT	GO:0006813	potassium ion transport	3	0.0491905	CDKN1B, ATP1B2, ATP1B1	16	1
Cattle	Kidney	white	0.99	GOTERM_CC_DIRECT	GO:0031526	brush border membrane	8	1.30268e-06	SLC9A3R1, SLC9A3, SLC7A9, CDHR2, SLC3A1, LRP2, PDZK1, AQP1	26	0.000350421
Cattle	Kidney	white	0.99	GOTERM_CC_DIRECT	GO:0016324	apical plasma membrane	15	2.05956e-05	ENPEP, SLC5A12, LRP2, ATP1B2, ATP1B1, AQP1, DPP4, SLC9A3, SLC9A3R1, PODXL, SLC7A9, SLC22A18, CDHR2, KCNK1, ATP6V1B1	163	0.00277011
Cattle	Kidney	white	0.99	GOTERM_CC_DIRECT	GO:0005887	integral component of plasma membrane	35	0.000489494	KCNK5, SLC22A6, SLC26A1, SLC20A1, SLC5A12, HTR2A, SLC5A2, TSPAN33, AQP1, SLITRK6, LRRC8D, SLC16A2, EPHB1, RHBG, TSPAN1, SLC38A2, SLC16A4, SLC18A2, SLC13A2, KL, SLC13A3, TMEM150A, SLC6A17, KCNJ16, SLC16A11, DCBLD2, SLC5A6, SLC4A9, SLC7A9, SLC26A7, F2RL1, STEAP1, KCNK1, SLC22A8, STEAP2	820	0.0438913
Cattle	Kidney	white	0.99	GOTERM_CC_DIRECT	GO:0031528	microvillus membrane	4	0.000872975	SLC9A3R1, PODXL, CDHR2, ITGAV	9	0.0583879
Cattle	Kidney	white	0.99	GOTERM_CC_DIRECT	GO:0070062	extracellular exosome	71	0.00108528	GLTP, CLIC4, TPMT, CLSTN3, MAGEF1, CLDN2, AQP1, ANPEP, SCRN2, ITGB8, ITGAV, ENPP3, ENPP6, ZNF445, EPHB1, BCAS1, TMED4, PLS1, SLC13A2, SLC13A3, PDCD6IP, GPX3, OMD, ACOT13, VPS37D, RHOF, PDZK1, ATP1B1, UPB1, ACE2, SLC9A3, SFRP1, CDHR2, CHMP4C, LAP3, DNASE1, ATP6V0D1, FREM2, ATP6V1B1, SLC22A6, ENPEP, KLK1, SLC3A1, SLC5A12, LRP2, SDSL, SLC5A2, FHIT, SLC9A3R1, PODXL, IGFBP7, GPC4, BEND7, TSPAN1, PRNP,…	2162	0.0583879
Cattle	Kidney	white	0.99	GOTERM_CC_DIRECT	GO:0005813	centrosome	17	0.00274032	MAP10, CCDC38, BRSK1, CLIC4, CKAP2L, DHX9, KIF23, IFT80, TCHP, SLC9A3R1, ALS2, SPATC1, CCDC8, CAPRIN2, AUNIP, ATP6V0D1, LRRCC1	321	0.122858
Cattle	Kidney	white	0.99	GOTERM_CC_DIRECT	GO:0005604	basement membrane	6	0.00578344	LAMC3, COL4A3, P3H2, FREM1, FREM2, MATN2	51	0.222249
Cattle	Kidney	white	0.99	GOTERM_CC_DIRECT	GO:0005739	mitochondrion	31	0.0184481	GCDH, CLIC4, FEN1, OAT, PARS2, SDSL, NOL6, TCHP, CYP27B1, ABHD11, AUH, DHX57, ACP6, LDHD, THEM4, HS1BP3, NEFH, DCPS, PRNP, MGME1, DCAKD, ACOT13, CTU2, ALDH6A1, RAD51C, EHHADH, CAPRIN2, FAM32A, LAP3, UOX, SLC25A35	887	0.620317
Cattle	Kidney	white	0.99	GOTERM_CC_DIRECT	GO:0016323	basolateral plasma membrane	7	0.0260265	SLC22A6, SLC26A7, SLC22A8, ATP1B1, RHBG, AQP1, ATP6V1B1	100	0.777904
Cattle	Kidney	white	0.99	GOTERM_CC_DIRECT	GO:0009986	cell surface	14	0.0396569	PRNP, CLIC4, IGSF5, CLSTN3, MST1R, TSPAN33, DCBLD2, DPP4, GREM1, SFRP4, ACE2, SFRP1, SLITRK6, ITGB8	332	0.926274
Cattle	Kidney	white	0.99	GOTERM_CC_DIRECT	GO:0005768	endosome	8	0.0414367	MAGEL2, ATP6V0B, BDKRB2, SLC26A7, LRP2, STEAP1, RAB11FIP2, STEAP2	141	0.926274
Cattle	Kidney	white	0.99	GOTERM_CC_DIRECT	GO:0001726	ruffle	5	0.0444125	SLC9A3R1, MYO10, ALS2, PODXL, INPP5J	59	0.926274
Cattle	Kidney	white	0.99	GOTERM_CC_DIRECT	GO:0034686	integrin alphav-beta8 complex	2	0.0447642	ITGB8, ITGAV	2	0.926274
Cattle	Kidney	white	0.99	GOTERM_MF_DIRECT	GO:0008324	cation transmembrane transporter activity	3	0.00400618	SLC41A3, SLC30A4	5	1
Cattle	Kidney	white	0.99	GOTERM_MF_DIRECT	GO:0016805	dipeptidase activity	3	0.00818795	PM20D2, SCRN1, SCRN2	7	1
Cattle	Kidney	white	0.99	GOTERM_MF_DIRECT	GO:0001618	virus receptor activity	3	0.0107706	ACE2, ANPEP, ITGAV	8	1
Cattle	Kidney	white	0.99	GOTERM_MF_DIRECT	GO:0015129	lactate transmembrane transporter activity	3	0.0203184	SLC5A12, SLC16A11, SLC16A4	11	1
Cattle	Kidney	white	0.99	GOTERM_MF_DIRECT	GO:0042802	identical protein binding	8	0.0210129	PRNP, OAT, MICALL1, MRI1, CLDN2, RNASE1, FHIT, BNIPL	135	1
Cattle	Kidney	white	0.99	GOTERM_MF_DIRECT	GO:0008144	drug binding	4	0.0271549	SFRP1, AOC1, HTR2A, ATP1B1	32	1
Cattle	Kidney	white	0.99	GOTERM_MF_DIRECT	GO:0004850	uridine phosphorylase activity	2	0.0405143	UPP2, UPP1	2	1
Cattle	Kidney	white	0.99	GOTERM_MF_DIRECT	GO:0042813	Wnt-activated receptor activity	3	0.0463687	SFRP4, SFRP1, FZD3	17	1
Cattle	Kidney	white	0.99	GOTERM_MF_DIRECT	GO:0017147	Wnt-protein binding	3	0.0463687	SFRP4, SFRP1, FZD3	17	1
Cattle	Kidney	white	0.99	KEGG_PATHWAY	bta04974	Protein digestion and absorption	11	2.79896e-06	DPP4, KCNK5, CPA3, ACE2, SLC9A3, SLC7A9, COL4A3, SLC3A1, ATP1B2, ATP1B1, SLC38A2	84	0.000554194
Cattle	Kidney	white	0.99	KEGG_PATHWAY	bta04614	Renin-angiotensin system	7	5.94216e-06	CPA3, NLN, ACE2, ENPEP, KLK1, ANPEP, REN	26	0.000588274
Cattle	Kidney	white	0.99	KEGG_PATHWAY	bta01100	Metabolic pathways	37	0.00254589	GCDH, OAT, MRI1, ACSM5, LTC4S, CSAD, SDSL, PIK3C2A, CYP27B1, ANPEP, INPP5J, MGAT3, PHGDH, UPP2, UPP1, ENPP3, POLR2H, GGT5, KL, ATP6V0B, AOC1, GGT6, DOLK, UPB1, ALDH6A1, AKR1B10, G6PC3, POLR1A, EHHADH, GALM, DEGS2, LAP3, AGXT, ATP6V0D1, SPAM1, UOX, ATP6V1B1	1235	0.168029
Cattle	Kidney	white	0.99	KEGG_PATHWAY	bta04961	Endocrine and other factor-regulated calcium reabsorption	5	0.00716253	KL, KLK1, BDKRB2, ATP1B2, ATP1B1	42	0.278687
Cattle	Kidney	white	0.99	KEGG_PATHWAY	bta04964	Proximal tubule bicarbonate reclamation	4	0.0072782	SLC9A3, ATP1B2, ATP1B1, AQP1	22	0.278687
Cattle	Kidney	white	0.99	KEGG_PATHWAY	bta04978	Mineral absorption	5	0.00844506	SLC9A3, ATP1B2, STEAP1, ATP1B1, STEAP2	44	0.278687
Cattle	Kidney	white	0.99	KEGG_PATHWAY	bta00480	Glutathione metabolism	5	0.0170928	GGT5, GGT6, GPX3, ANPEP, LAP3	54	0.483482
Cattle	Kidney	white	0.99	KEGG_PATHWAY	bta00430	Taurine and hypotaurine metabolism	3	0.0229835	GGT5, GGT6, CSAD	13	0.568842
Cattle	Kidney	white	0.99	KEGG_PATHWAY	bta00983	Drug metabolism - other enzymes	4	0.0280071	TPMT, UPP2, UPP1, UPB1	36	0.616157
Cattle	Kidney	white	0.99	KEGG_PATHWAY	bta04960	Aldosterone-regulated sodium reabsorption	4	0.0344559	HSD11B2, FXYD4, ATP1B2, ATP1B1	39	0.625369
Cattle	Kidney	white	0.99	KEGG_PATHWAY	bta04976	Bile secretion	5	0.0362033	SLC9A3, ATP1B2, SLC22A8, ATP1B1, AQP1	68	0.625369
Cattle	Kidney	white	0.99	KEGG_PATHWAY	bta04918	Thyroid hormone synthesis	5	0.0379012	PAX8, GPX3, LRP2, ATP1B2, ATP1B1	69	0.625369
Cattle	Kidney	skyblue	0.72	GOTERM_BP_DIRECT	GO:0048015	phosphatidylinositol-mediated signaling	3	0.0015744	PI4KA, CA8, PIK3CB	21	0.541594
Cattle	Kidney	skyblue	0.72	GOTERM_BP_DIRECT	GO:0001843	neural tube closure	3	0.0116051	ST14, IFT172, TULP3	58	1
Cattle	Kidney	skyblue	0.72	GOTERM_BP_DIRECT	GO:0071498	cellular response to fluid shear stress	2	0.0251132	PKD2, NFE2L2	9	1
Cattle	Kidney	skyblue	0.72	GOTERM_BP_DIRECT	GO:2000134	negative regulation of G1/S transition of mitotic cell cycle	2	0.0496114	CTDSP2, PKD2	18	1
Cattle	Kidney	skyblue	0.72	GOTERM_CC_DIRECT	GO:0005622	intracellular	8	0.00278563	PLVAP, PRKCI, RAB40C, PI4KA, PIK3CB, ZNF214, ZMYND12, PLD2	646	0.203351
Cattle	Kidney	skyblue	0.72	GOTERM_CC_DIRECT	GO:0005887	integral component of plasma membrane	8	0.0100972	CHRM3, PTGIR, CLDN4, EPCAM, SLC10A3, SCNN1A, HTR1B, PKD2	820	0.280762
Cattle	Kidney	skyblue	0.72	GOTERM_CC_DIRECT	GO:0005930	axoneme	3	0.0124573	IFT140, IFT172, TULP3	57	0.280762
Cattle	Kidney	skyblue	0.72	GOTERM_CC_DIRECT	GO:0036064	ciliary basal body	3	0.0188933	IFT140, IFT172, PKD2	71	0.280762
Cattle	Kidney	skyblue	0.72	GOTERM_CC_DIRECT	GO:0030991	intraciliary transport particle A	2	0.0206456	IFT140, TULP3	7	0.280762
Cattle	Kidney	skyblue	0.72	GOTERM_CC_DIRECT	GO:0005923	bicellular tight junction	3	0.0230763	CLDN4, PARD6A, EPCAM	79	0.280762
Cattle	Kidney	skyblue	0.72	GOTERM_CC_DIRECT	GO:0016323	basolateral plasma membrane	3	0.0356494	CHRM3, HPGD, EPCAM	100	0.346836
Cattle	Kidney	skyblue	0.72	GOTERM_CC_DIRECT	GO:0031513	nonmotile primary cilium	2	0.0380095	PKD2, GLIS2	13	0.346836
Cattle	Kidney	skyblue	0.72	GOTERM_MF_DIRECT	GO:0001205	transcriptional activator activity, RNA polymerase II distal enhancer sequence-specific binding	2	0.0440631	PBX3, NFE2L2	19	1
Cattle	Kidney	skyblue	0.72	KEGG_PATHWAY	bta04530	Tight junction	3	0.0217999	PRKCI, CLDN4, PARD6A	87	1
Cattle	Kidney	skyblue	0.72	KEGG_PATHWAY	bta05231	Choline metabolism in cancer	3	0.0277387	SLC44A3, PIK3CB, PLD2	99	1
Cattle	Kidney	skyblue	0.72	KEGG_PATHWAY	bta04071	Sphingolipid signaling pathway	3	0.0395011	PIK3CB, PLD2, MAP3K5	120	1
Cattle	Kidney	skyblue	0.72	KEGG_PATHWAY	bta04611	Platelet activation	3	0.0437806	PTGIR, PRKCI, PIK3CB	127	1
Cattle	Muscle	salmon	0.98	GOTERM_BP_DIRECT	GO:2001014	regulation of skeletal muscle cell differentiation	4	0.000309215	MNF1, SIX1, NR1D2, KLHL41	6	0.306741
Cattle	Muscle	salmon	0.98	GOTERM_BP_DIRECT	GO:0010923	negative regulation of phosphatase activity	6	0.00500193	URI1, SPRED1, PPP1R27, CNST, CD2BP2, RRP1B	44	1
Cattle	Muscle	salmon	0.98	GOTERM_BP_DIRECT	GO:0000462	maturation of SSU-rRNA from tricistronic rRNA transcript (SSU-rRNA, 5.8S rRNA, LSU-rRNA)	5	0.00521847	UTP6, EMG1, NGDN, TSR2, NOC4L	28	1
Cattle	Muscle	salmon	0.98	GOTERM_BP_DIRECT	GO:0070475	rRNA base methylation	3	0.00906197	EMG1, NSUN5, METTL16	6	1
Cattle	Muscle	salmon	0.98	GOTERM_BP_DIRECT	GO:0006351	transcription, DNA-templated	26	0.0115724	INO80E, URI1, ZNF691, SETD7, BHLHE41, SIX1, NPAS2, TFPT, HOXA9, VPS72, MED10, PPP1R8, ZNF526, PCGF1, E2F4, E2F6, LMCD1, AKIRIN2, NR1H2, CNBP, NR1D2, TBX6, THAP11, COPRS, XAB2, ZNF574	603	1
Cattle	Muscle	salmon	0.98	GOTERM_BP_DIRECT	GO:0071028	nuclear mRNA surveillance	3	0.0124744	EXOSC7, EXOSC5, DXO	7	1
Cattle	Muscle	salmon	0.98	GOTERM_BP_DIRECT	GO:0000083	regulation of transcription involved in G1/S transition of mitotic cell cycle	3	0.0124744	KLF11, E2F4, E2F6	7	1
Cattle	Muscle	salmon	0.98	GOTERM_BP_DIRECT	GO:0006412	translation	11	0.0127226	EFTUD2, AIMP2, RPS14, RPS17, PDF, RPS7, RPL18A, RPL27, FAU, SLC25A34, RPL10A	172	1
Cattle	Muscle	salmon	0.98	GOTERM_BP_DIRECT	GO:0006355	regulation of transcription, DNA-templated	25	0.0197057	INO80B, INO80E, ZNF691, SETD7, BHLHE41, SIX1, GTF2E1, TFPT, VPS72, PPP1R8, ZNF526, KAT8, PCGF1, HIVEP2, SAP30BP, ASCC1, EAF1, THAP11, COPRS, ZNF419, ZNF239, PPIE, RBAK, ZNF574, ATF4	601	1
Cattle	Muscle	salmon	0.98	GOTERM_BP_DIRECT	GO:0035019	somatic stem cell population maintenance	4	0.0275925	KLF10, ZHX2, VPS72, NR2E1	26	1
Cattle	Muscle	salmon	0.98	GOTERM_BP_DIRECT	GO:0006402	mRNA catabolic process	3	0.0419026	ZHX2, DIS3L, DXO	13	1
Cattle	Muscle	salmon	0.98	GOTERM_CC_DIRECT	GO:0005634	nucleus	106	4.23891e-06	ZNF691, ELK1, STK11, HOXA9, NFATC2IP, KAT8, CPNE3, TMEM38B, OSR2, SAP30BP, NFKBIL1, USP2, KLHL41, RPP25L, PYGO1, DXO, ANKRA2, CSNK1G2, ATF4, IPPK, URI1, GTF2E1, NPAS2, SAV1, STIP1, PPP4C, ZNF667, HIVEP2, AKIRIN2, MYPOP, LSM1, NR1D2, CWC15, COPRS, MLLT11, AIMP2, SLC7A6OS, MAFG, ANP32E, BLMH, NOL10, DHX29, RBAK, SERGEF, RCOR3, DCP1B, MUS81, RPLP0, BHLHE41, SIX1, FHL3, NR2E1, VPS72, REV3L, ZNF526, P…	2873	0.00111907
Cattle	Muscle	salmon	0.98	GOTERM_CC_DIRECT	GO:0005681	spliceosomal complex	8	0.000347721	EFTUD2, DHX32, PRCC, PPP1R8, DHX16, PPIE, CWC15, SMNDC1	55	0.0343642
Cattle	Muscle	salmon	0.98	GOTERM_CC_DIRECT	GO:0005730	nucleolus	30	0.000390503	DDX28, MUS81, INO80E, DDX24, SETD7, SIX1, SPATA2, NOC4L, RTF1, CCDC106, RPL10A, TFPT, EMG1, EXOSC5, REV3L, POLR2I, RPP38, DEDD, ABT1, CCDC110, UTP11, RPS7, NSUN5, HOMER2, NGDN, RRP1B, REXO2, GNL2, ETV4, NOL10	605	0.0343642
Cattle	Muscle	salmon	0.98	GOTERM_CC_DIRECT	GO:0005815	microtubule organizing center	9	0.00064644	MLLT11, PPP4C, RPS7, FLII, SNCG, UBXN6, ATF4, SCYL1, PSKH1	79	0.042665
Cattle	Muscle	salmon	0.98	GOTERM_CC_DIRECT	GO:0032040	small-subunit processome	6	0.000959493	UTP6, EMG1, UTP11, RPS7, NGDN, NOC4L	32	0.0462737
Cattle	Muscle	salmon	0.98	GOTERM_CC_DIRECT	GO:0071013	catalytic step 2 spliceosome	9	0.00105167	EFTUD2, SART1, XAB2, PHF5A, PRPF6, PPIE, WDR83, CWC15, CRNKL1	85	0.0462737
Cattle	Muscle	salmon	0.98	GOTERM_CC_DIRECT	GO:0005665	DNA-directed RNA polymerase II, core complex	4	0.00626733	URI1, POLR2C, POLR2I, POLR2J	16	0.236368
Cattle	Muscle	salmon	0.98	GOTERM_CC_DIRECT	GO:0016607	nuclear speck	9	0.00930042	EFTUD2, NXT1, PHF5A, PRPF6, THAP7, PPP1R8, CD2BP2, SMNDC1, PSKH1	121	0.306914
Cattle	Muscle	salmon	0.98	GOTERM_CC_DIRECT	GO:0022625	cytosolic large ribosomal subunit	6	0.0182111	RPL18A, RPLP0, RPL27, RPL15, RPL29, RPL10A	63	0.534193
Cattle	Muscle	salmon	0.98	GOTERM_CC_DIRECT	GO:0000502	proteasome complex	4	0.0219239	UBXN1, PSMD7, ADRM1, RAD23A	25	0.57879
Cattle	Muscle	salmon	0.98	GOTERM_CC_DIRECT	GO:0000177	cytoplasmic exosome (RNase complex)	3	0.0329774	EXOSC7, EXOSC5, DIS3L	12	0.7268
Cattle	Muscle	salmon	0.98	GOTERM_CC_DIRECT	GO:0000176	nuclear exosome (RNase complex)	3	0.0383591	EXOSC7, EXOSC5, DIS3L	13	0.7268
Cattle	Muscle	salmon	0.98	GOTERM_CC_DIRECT	GO:0005829	cytosol	35	0.0386676	UBXN1, NXN, AKAP7, IPO7, STK11, BAG3, EIF4EBP1, MVB12A, PDE4A, CPNE3, HOMER3, NCDN, ANKRD2, NUDT15, YKT6, TBC1D10B, TPI1, RNF25, NFKBIL1, MID1IP1, CNBP, PGAM2, RRP1B, RNF146, COPS4, AIMP2, FABP4, SGSM3, DDIT4, STRAP, THRSP, PLIN1, GEMIN7, ANKRA2, ATG4D	1025	0.7268
Cattle	Muscle	salmon	0.98	GOTERM_CC_DIRECT	GO:0005847	mRNA cleavage and polyadenylation specificity factor complex	3	0.0440485	CPSF4, CPSF3, ZC3H3	14	0.7268
Cattle	Muscle	salmon	0.98	GOTERM_CC_DIRECT	GO:0031011	Ino80 complex	3	0.0440485	INO80B, TFPT, INO80E	14	0.7268
Cattle	Muscle	salmon	0.98	GOTERM_CC_DIRECT	GO:0016282	eukaryotic 43S preinitiation complex	3	0.0440485	EIF3M, DHX29, EIF3D	14	0.7268
Cattle	Muscle	salmon	0.98	GOTERM_MF_DIRECT	GO:0044822	poly(A) RNA binding	49	1.09896e-08	DDX49, RPLP0, ZC3H8, RPL10A, EFTUD2, SART1, RPL18A, TRIM28, DHX16, CPNE3, ABT1, ZCCHC24, RPS7, UTP11, NSUN5, C3H1ORF52, NGDN, GNL2, CRNKL1, RPP25L, PRPF6, PPIE, STRAP, ETF1, FLYWCH2, RPL29, DDX28, DDX24, NOC4L, RTF1, NOP9, STIP1, DHX32, HLTF, RPL15, HEATR6, SMNDC1, CPSF4, SSB, CNBP, LSM1, SRP68, RRP1B, PHF5A, NOL10, DHX29, FAU, EIF3D, METAP2	840	3.4837e-06
Cattle	Muscle	salmon	0.98	GOTERM_MF_DIRECT	GO:0003677	DNA binding	28	0.00275254	MUS81, ZFAND5, BHLHE41, NPAS2, TFPT, VPS72, POLR2C, PPP1R8, REV3L, ZNF526, POLL, E2F4, POLR2J, E2F6, DEDD, ABT1, ZHX2, CNBP, TBX6, THAP11, RAD52, POLE3, ZNF239, POLR1E, PDCD2, KIAA1958, ZNF574, ATF4	640	0.312558
Cattle	Muscle	salmon	0.98	GOTERM_MF_DIRECT	GO:0003723	RNA binding	15	0.00375005	ABT1, CPSF4, ASCC1, RBM18, CPSF3, ZC3H3, DIS3L, CWC15, RPL10A, PCBP1, PPP1R8, PPIE, ZNF239, SMNDC1, EIF3D	260	0.312558
Cattle	Muscle	salmon	0.98	GOTERM_MF_DIRECT	GO:0003714	transcription corepressor activity	9	0.00394395	ZHX2, TRIM28, BHLHE41, GPS2, BRD7, RCOR3, TOB2, LMCD1, TOB1	107	0.312558
Cattle	Muscle	salmon	0.98	GOTERM_MF_DIRECT	GO:0003899	DNA-directed RNA polymerase activity	5	0.00592078	POLR2C, POLR3F, POLR1E, POLR2I, POLR2J	31	0.375378
Cattle	Muscle	salmon	0.98	GOTERM_MF_DIRECT	GO:0004004	ATP-dependent RNA helicase activity	6	0.0128671	DDX28, DDX49, DHX32, DDX24, DHX16, DHX29	59	0.679812
Cattle	Muscle	salmon	0.98	GOTERM_MF_DIRECT	GO:0003735	structural constituent of ribosome	11	0.0301897	RPS14, RPS17, RPS7, RPL18A, RPLP0, RPL27, RPL15, FAU, RPL29, SLC25A34, RPL10A	212	1
Cattle	Muscle	salmon	0.98	GOTERM_MF_DIRECT	GO:0004674	protein serine/threonine kinase activity	11	0.0306007	LATS1, SRPK3, NIM1K, STK11, EEF2K, CAB39, RIOK3, CPNE3, RIOK2, CSNK1G2, PSKH1	213	1
Cattle	Muscle	salmon	0.98	GOTERM_MF_DIRECT	GO:0004521	endoribonuclease activity	3	0.0317122	CPSF4, CPSF3, ZC3H3	12	1
Cattle	Muscle	salmon	0.98	GOTERM_MF_DIRECT	GO:0004864	protein phosphatase inhibitor activity	3	0.0423874	PPP1R2, URI1, PPP1R8	14	1
Cattle	Muscle	salmon	0.98	GOTERM_MF_DIRECT	GO:0003700	transcription factor activity, sequence-specific DNA binding	18	0.0465429	RERE, ZHX2, ZNF691, NR1H2, SIX1, TBX6, ELK1, NPAS2, TRIM28, ZNF419, HSF4, ZNF239, E4F1, HIVEP2, E2F4, RCOR3, E2F6, ATF4	458	1
Cattle	Muscle	salmon	0.98	KEGG_PATHWAY	bta03040	Spliceosome	11	0.000185286	EFTUD2, SART1, XAB2, PHF5A, PRPF6, PCBP1, DHX16, PPIE, CWC15, CRNKL1, SMNDC1	129	0.0270517
Cattle	Muscle	salmon	0.98	KEGG_PATHWAY	bta03018	RNA degradation	8	0.000627949	EDC4, EXOSC7, EXOSC5, DIS3L, LSM1, TOB2, TOB1, DCP1B	76	0.0386155
Cattle	Muscle	salmon	0.98	KEGG_PATHWAY	bta03008	Ribosome biogenesis in eukaryotes	8	0.000793469	UTP6, EMG1, NXT1, RIOK2, REXO2, GNL2, RPP25L, RPP38	79	0.0386155
Cattle	Muscle	salmon	0.98	KEGG_PATHWAY	bta03010	Ribosome	10	0.00110771	RPS14, RPS17, RPS7, RPL18A, RPLP0, RPL27, RPL15, FAU, RPL29, RPL10A	134	0.0404313
Cattle	Muscle	salmon	0.98	KEGG_PATHWAY	bta03020	RNA polymerase	5	0.00248716	POLR2C, POLR3F, POLR1E, POLR2I, POLR2J	30	0.0726252
Cattle	Muscle	salmon	0.98	KEGG_PATHWAY	bta03013	RNA transport	9	0.0117707	EIF2B2, NXT1, NUP210L, EIF4EBP1, STRAP, GEMIN7, EIF3D, RPP25L, RPP38	159	0.28642
Cattle	Muscle	salmon	0.98	KEGG_PATHWAY	bta00230	Purine metabolism	9	0.0205673	POLR2C, PPAT, POLE3, POLR3F, GMPR, POLR1E, PDE4A, POLR2I, POLR2J	176	0.428976
Cattle	Muscle	salmon	0.98	KEGG_PATHWAY	bta04152	AMPK signaling pathway	7	0.0285142	RAB10, STK11, EEF2K, CAB39, ADIPOQ, EIF4EBP1, ADIPOR1	120	0.520384
Cattle	Muscle	salmon	0.98	KEGG_PATHWAY	bta00240	Pyrimidine metabolism	6	0.0409349	POLR2C, POLE3, POLR3F, POLR1E, POLR2I, POLR2J	98	0.664056
Cattle	Muscle	steelblue	0.77	GOTERM_BP_DIRECT	GO:0002040	sprouting angiogenesis	2	0.0308118	ESM1, RSPO3	18	1
Cattle	Muscle	steelblue	0.77	GOTERM_MF_DIRECT	GO:0005178	integrin binding	2	0.0419366	ESM1, TCAM1	28	1
Cattle	Muscle	steelblue	0.77	KEGG_PATHWAY	bta05215	Prostate cancer	3	0.00438331	NFKBIA, CDKN1A, FOXO1	86	0.221702
Cattle	Muscle	steelblue	0.77	KEGG_PATHWAY	bta04931	Insulin resistance	3	0.00720895	NFKBIA, PRKAB1, FOXO1	111	0.221702
Cattle	Muscle	steelblue	0.77	KEGG_PATHWAY	bta04068	FoxO signaling pathway	3	0.0100774	CDKN1A, PRKAB1, FOXO1	132	0.221702
Cattle	Muscle	lightcyan	0.72	GOTERM_BP_DIRECT	GO:0042273	ribosomal large subunit biogenesis	5	4.31439e-05	EBNA1BP2, SURF6, ZNF622, AAMP, WDR55	19	0.0201482
Cattle	Muscle	lightcyan	0.72	GOTERM_BP_DIRECT	GO:0006888	ER to Golgi vesicle-mediated transport	6	0.000560738	SEC23IP, TRAPPC4, DDHD2, TEX261, COPE	63	0.130932
Cattle	Muscle	lightcyan	0.72	GOTERM_BP_DIRECT	GO:0006364	rRNA processing	5	0.00157374	TBL3, EBNA1BP2, DDX27, GEMIN4, WDR55	47	0.244979
Cattle	Muscle	lightcyan	0.72	GOTERM_BP_DIRECT	GO:0000462	maturation of SSU-rRNA from tricistronic rRNA transcript (SSU-rRNA, 5.8S rRNA, LSU-rRNA)	4	0.00323739	TBL3, TSR1, WDR46, BYSL	28	0.377966
Cattle	Muscle	lightcyan	0.72	GOTERM_BP_DIRECT	GO:0000079	regulation of cyclin-dependent protein serine/threonine kinase activity	3	0.00952194	CCNB3, BCCIP, GTPBP4	14	0.818513
Cattle	Muscle	lightcyan	0.72	GOTERM_BP_DIRECT	GO:0006412	translation	7	0.0105162	EEFSEC, MRPL41, NHP2, SLC25A20, EEF2, PELO, SLC25A33	172	0.818513
Cattle	Muscle	lightcyan	0.72	GOTERM_BP_DIRECT	GO:0030433	ER-associated ubiquitin-dependent protein catabolic process	4	0.0146334	PSMC5, RNF103, PSMC4, UBXN4	48	0.976258
Cattle	Muscle	lightcyan	0.72	GOTERM_BP_DIRECT	GO:0046604	positive regulation of mitotic centrosome separation	2	0.0212982	RANBP1	2	1
Cattle	Muscle	lightcyan	0.72	GOTERM_BP_DIRECT	GO:0006511	ubiquitin-dependent protein catabolic process	5	0.0216969	RANBP1, USP38, PSMD13, PSMA2	99	1
Cattle	Muscle	lightcyan	0.72	GOTERM_BP_DIRECT	GO:0043967	histone H4 acetylation	3	0.0290758	PER1, MORF4L2, ELP3	25	1
Cattle	Muscle	lightcyan	0.72	GOTERM_BP_DIRECT	GO:0045727	positive regulation of translation	3	0.0312813	EEF2, ELAVL1, TARBP2	26	1
Cattle	Muscle	lightcyan	0.72	GOTERM_BP_DIRECT	GO:0019287	isopentenyl diphosphate biosynthetic process, mevalonate pathway	2	0.0317777	MVK, MVD	3	1
Cattle	Muscle	lightcyan	0.72	GOTERM_BP_DIRECT	GO:1990266	neutrophil migration	2	0.0421458	JAGN1, DAPK2	4	1
Cattle	Muscle	lightcyan	0.72	GOTERM_BP_DIRECT	GO:0015031	protein transport	6	0.0469286	TIMM8A, JAGN1, VPS51, KDELR1, COPE, SCAMP3	183	1
Cattle	Muscle	lightcyan	0.72	GOTERM_CC_DIRECT	GO:0005730	nucleolus	29	2.65407e-11	DDX27, NUFIP1, POP7, RPS19BP1, NOLC1, WDR46, SURF6, ZNF622, EXOSC3, CHTOP, SNAPIN, PNO1, PARP2, ZBTB16, DDX54, AEN, ELP3, PLRG1, GTPBP4, BYSL, WDR55, EBNA1BP2, TBL3, MORF4L2, GRWD1, APEX1, GEMIN4, TUT1, EIF3A	605	4.75079e-09
Cattle	Muscle	lightcyan	0.72	GOTERM_CC_DIRECT	GO:0022624	proteasome accessory complex	4	0.000293582	PSMD6, PSMC5, PSMD13, PSMC4	13	0.0262756
Cattle	Muscle	lightcyan	0.72	GOTERM_CC_DIRECT	GO:0005654	nucleoplasm	28	0.000457645	GMEB2, RPS19BP1, CSE1L, SRA1, NOLC1, ELAVL1, CCNB3, PSMB5, PSMB2, NAA25, SURF6, BRD4, MIOS, API5, FEM1B, PARP2, EYA3, AEN, CGRRF1, TERF2, IBTK, PSMC4, APEX1, KLF9, DRG2, CEP162, FKBP4, COPE	1310	0.0273062
Cattle	Muscle	lightcyan	0.72	GOTERM_CC_DIRECT	GO:0005737	cytoplasm	49	0.00208205	GMEB2, POP7, MVK, RPS19BP1, CSE1L, RTCB, SRA1, PPP1R9A, IPO4, GTF2E2, OSGEP, PSMB5, PSMB2, SPR, HECTD3, NEK3, AAMP, PELO, TRDMT1, BRD4, TSNAX, CENPU, RANBP1, NUDC, MAP3K1, FEM1B, PARP2, DAPK2, BCDIN3D, ELP3, EEF2, TARBP2, WDR55, BYSL, CDK9, GDF9, PER1, PSMC5, IBTK, EIF5, PSMC4, APEX1, GRWD1, KLF9, CDC16, NHP2, FKBP4, MBTPS2	3109	0.0931717
Cattle	Muscle	lightcyan	0.72	GOTERM_CC_DIRECT	GO:0016020	membrane	19	0.00604334	API5, PSMD13, CSE1L, DDHD2, DDX54, ELAVL1, CYB5D2, BYSL, CDK9, PSMC5, PSMB2, VPS51, PSMC4, INTS5, GEMIN4, DRG2, ABCF3, EIF3A, CC2D1A	902	0.216352
Cattle	Muscle	lightcyan	0.72	GOTERM_CC_DIRECT	GO:0016607	nuclear speck	6	0.00868821	CHTOP, ZBTB16, APEX1, TUT1, PRPF31, PLRG1	121	0.259198
Cattle	Muscle	lightcyan	0.72	GOTERM_CC_DIRECT	GO:0008023	transcription elongation factor complex	3	0.01478	CDK9, NUFIP1, ELP3	18	0.326319
Cattle	Muscle	lightcyan	0.72	GOTERM_CC_DIRECT	GO:0030134	ER to Golgi transport vesicle	3	0.01478	SEC23IP, DDHD2, TEX261	18	0.326319
Cattle	Muscle	lightcyan	0.72	GOTERM_CC_DIRECT	GO:0005839	proteasome core complex	3	0.0164071	PSMB5, PSMB2, PSMA2	19	0.326319
Cattle	Muscle	lightcyan	0.72	GOTERM_CC_DIRECT	GO:0030687	preribosome, large subunit precursor	3	0.0319039	EBNA1BP2, ZNF622, AAMP	27	0.542467
Cattle	Muscle	lightcyan	0.72	GOTERM_CC_DIRECT	GO:0005743	mitochondrial inner membrane	8	0.033336	MRS2, TIMM8A, MRPS12, SPNS1, MRPL16, SLC25A20, SLC25A33, TOMM22	292	0.542467
Cattle	Muscle	lightcyan	0.72	GOTERM_CC_DIRECT	GO:0005789	endoplasmic reticulum membrane	9	0.0373924	IKBIP, JAGN1, FKBPL, KDELR1, SSR3, RTCB, FKBP4, POMGNT2, UBXN4	365	0.557771
Cattle	Muscle	lightcyan	0.72	GOTERM_CC_DIRECT	GO:0005838	proteasome regulatory particle	2	0.041011	PSMD6, PSMD13	4	0.56469
Cattle	Muscle	lightcyan	0.72	GOTERM_MF_DIRECT	GO:0044822	poly(A) RNA binding	29	2.51204e-08	DDX27, POP7, RPS19BP1, MRPS12, RTCB, BCCIP, NOLC1, WDR46, GTF2E2, MRPL41, SURF6, ZNF622, CHTOP, PNO1, API5, DDX54, EEF2, GTPBP4, PRRC2B, BYSL, SEC23IP, TBL3, EIF5, GRWD1, NHP2, TSR1, PRPF31, FKBP4, DUS3L	840	4.57192e-06
Cattle	Muscle	lightcyan	0.72	GOTERM_MF_DIRECT	GO:0046872	metal ion binding	23	0.00305118	TIMM8A, ZNF18, NUFIP1, ATMIN, ZBTB16, EYA3, RTCB, ZBTB43, GTF3A, DDHD2, ZBTB8OS, ELP3, OSGEP, ANKMY2, SEC23IP, PDE12, HGS, APEX1, KLF9, TUT1, DUS3L, PELO, MBTPS2	1142	0.277657
Cattle	Muscle	lightcyan	0.72	GOTERM_MF_DIRECT	GO:0008536	Ran GTPase binding	3	0.00763877	RANBP1, CSE1L	13	0.461618
Cattle	Muscle	lightcyan	0.72	GOTERM_MF_DIRECT	GO:0030515	snoRNA binding	3	0.0101454	TBL3, NUFIP1, NUDT1	15	0.461618
Cattle	Muscle	lightcyan	0.72	GOTERM_MF_DIRECT	GO:0004298	threonine-type endopeptidase activity	3	0.0194902	PSMB5, PSMB2, PSMA2	21	0.709443
Cattle	Muscle	lightcyan	0.72	KEGG_PATHWAY	bta03050	Proteasome	7	1.16514e-06	PSMD6, PSMC5, PSMB5, PSMB2, PSMD13, PSMC4, PSMA2	46	7.10734e-05
Cattle	Muscle	lightcyan	0.72	KEGG_PATHWAY	bta03013	RNA transport	7	0.00130045	EIF2B5, EIF5, POP7, GEMIN4, PABPC4L, SENP2, EIF3A	159	0.0396638
Cattle	Muscle	lightcyan	0.72	KEGG_PATHWAY	bta00900	Terpenoid backbone biosynthesis	3	0.0121402	MVK, MVD, PCYOX1	22	0.246851
Cattle	Muscle	lightcyan	0.72	KEGG_PATHWAY	bta03008	Ribosome biogenesis in eukaryotes	4	0.0225352	TBL3, POP7, NHP2, GTPBP4	79	0.343662
Cattle	Muscle	lightcyan	0.72	KEGG_PATHWAY	bta04141	Protein processing in endoplasmic reticulum	5	0.0403626	BAG1, SSR3, DNAJB12, MAN1C1, MBTPS2	169	0.492424
