# Supplementary material for: Comparative Transcriptome Analyses of Gayal (Bos frontalis), Yak (Bos grunniens), and Cattle (Bos taurus) Reveal the High-Altitude Adaptation
Source: Front Genet. 2022 Jan 11;12:778788. doi: 10.3389/fgene.2021.778788 (PMC8789257; doi:10.3389/fgene.2021.778788)
Supplement: Supplementary file 1 [file DataSheet1.ZIP › Table S7.Hub genes of tissue related module in gayal, yak, and cattle.xlsx]

## Sheet: Hub genes in gayal
Table S8. Hub genes of tissue related module in gayal.
Species	tissue	moudle	correlation coefficient	hub gene	discription	DEG	Whether it presence in the hub gene of the corresponding tissue module of yak
Gayal	heart	cyan	0.88	UQCRC1	ubiquinol-cytochrome c reductase core protein 1	presence	presence
Gayal	heart	cyan	0.88	COX5A	cytochrome c oxidase subunit 5A	#N/A	presence
Gayal	heart	cyan	0.88	PALB2	partner and localizer of BRCA2	presence	#N/A
Gayal	heart	cyan	0.88	NDUFA11	NADH:ubiquinone oxidoreductase subunit A11	#N/A	presence
Gayal	heart	cyan	0.88	NDUFA8	NADH:ubiquinone oxidoreductase subunit A8	#N/A	presence
Gayal	heart	cyan	0.88	UQCR11	ubiquinol-cytochrome c reductase, complex III subunit XI	#N/A	presence
Gayal	heart	cyan	0.88	UQCRFS1	ubiquinol-cytochrome c reductase, Rieske iron-sulfur polypeptide 1	#N/A	presence
Gayal	heart	cyan	0.88	NAA20	N-alpha-acetyltransferase 20, NatB catalytic subunit	#N/A	#N/A
Gayal	heart	cyan	0.88	MRPL2	mitochondrial ribosomal protein L2	presence	#N/A
Gayal	heart	cyan	0.88	ATP5IF1	ATP synthase inhibitory factor subunit 1	#N/A	#N/A
Gayal	heart	cyan	0.88	ATP5PO	ATP synthase peripheral stalk subunit OSCP	#N/A	presence
Gayal	heart	cyan	0.88	UQCRQ	ubiquinol-cytochrome c reductase complex III subunit VII	#N/A	presence
Gayal	heart	cyan	0.88	MDH2	malate dehydrogenase 2	presence	presence
Gayal	heart	cyan	0.88	NEURL2	neuralized E3 ubiquitin protein ligase 2	presence	#N/A
Gayal	heart	cyan	0.88	NDUFB11	NADH:ubiquinone oxidoreductase subunit B11	#N/A	presence
Gayal	heart	cyan	0.88	MTERF3	mitochondrial transcription termination factor 3	presence	#N/A
Gayal	heart	cyan	0.88	COX6A2	cytochrome c oxidase subunit 6A2	presence	#N/A
Gayal	heart	cyan	0.88	ATP5PF	ATP synthase peripheral stalk subunit F6	#N/A	presence
Gayal	heart	cyan	0.88	GOT1	glutamic-oxaloacetic transaminase 1	#N/A	#N/A
Gayal	heart	cyan	0.88	NDUFA9	NADH:ubiquinone oxidoreductase subunit A9	presence	#N/A
Gayal	heart	cyan	0.88	UBE2Z	ubiquitin conjugating enzyme E2 Z	presence	#N/A
Gayal	heart	cyan	0.88	NDUFB7	NADH:ubiquinone oxidoreductase subunit B7	presence	presence
Gayal	heart	cyan	0.88	IL11RA	interleukin 11 receptor subunit alpha	presence	#N/A
Gayal	heart	cyan	0.88	ATP5MC3	ATP synthase membrane subunit c locus 3	#N/A	presence
Gayal	heart	cyan	0.88	C1QBP	complement C1q binding protein	#N/A	#N/A
Gayal	heart	cyan	0.88	NDUFB5	NADH:ubiquinone oxidoreductase subunit B5	#N/A	#N/A
Gayal	heart	cyan	0.88	NDUFB8	NADH:ubiquinone oxidoreductase subunit B8	#N/A	#N/A
Gayal	heart	cyan	0.88	THAP4	THAP domain containing 4	presence	#N/A
Gayal	heart	darkorange	0.73	C28H1orf198	chromosome 28 C1orf198 homolog	#N/A	#N/A
Gayal	heart	darkorange	0.73	ENSBTAG00000038652	nan	#N/A	#N/A
Gayal	heart	darkorange	0.73	CLEC14A	C-type lectin domain containing 14A	#N/A	#N/A
Gayal	heart	darkorange	0.73	ENSBTAG00000054688	nan	#N/A	#N/A
Gayal	lung	greenyellow	0.99	TACSTD2	tumor associated calcium signal transducer 2	#N/A	#N/A
Gayal	lung	greenyellow	0.99	CCDC39	coiled-coil domain containing 39	#N/A	#N/A
Gayal	lung	greenyellow	0.99	TSNAXIP1	translin associated factor X interacting protein 1	presence	presence
Gayal	lung	greenyellow	0.99	LRRC71	leucine rich repeat containing 71	presence	#N/A
Gayal	lung	greenyellow	0.99	LTA4H	leukotriene A4 hydrolase	#N/A	#N/A
Gayal	lung	greenyellow	0.99	AGER	advanced glycosylation end-product specific receptor	presence	#N/A
Gayal	lung	greenyellow	0.99	EFHC1	EF-hand domain containing 1	#N/A	#N/A
Gayal	lung	greenyellow	0.99	GPRIN2	G protein regulated inducer of neurite outgrowth 2	#N/A	presence
Gayal	lung	greenyellow	0.99	EDN3	endothelin 3	presence	#N/A
Gayal	lung	greenyellow	0.99	CAPS	calcyphosine	#N/A	presence
Gayal	lung	greenyellow	0.99	GJA5	gap junction protein alpha 5	#N/A	#N/A
Gayal	lung	greenyellow	0.99	SEC14L3	SEC14 like lipid binding 3	presence	#N/A
Gayal	lung	greenyellow	0.99	ENKUR	enkurin, TRPC channel interacting protein	#N/A	#N/A
Gayal	lung	greenyellow	0.99	SPEF1	sperm flagellar 1	#N/A	presence
Gayal	lung	greenyellow	0.99	SMRP1	spermatid-specific manchette-related protein 1	presence	#N/A
Gayal	lung	greenyellow	0.99	SBSPON	somatomedin B and thrombospondin type 1 domain containing	#N/A	#N/A
Gayal	lung	greenyellow	0.99	BMP3	bone morphotic protein 3	presence	presence
Gayal	muscle	pink	0.94	FAM53C	family with sequence similarity 53 member C	#N/A	#N/A
Gayal	muscle	pink	0.94	MYPN	myopalladin	presence	#N/A
Gayal	muscle	pink	0.94	SYNPO2	synaptopodin 2	#N/A	#N/A
Gayal	muscle	pink	0.94	GTF2H1	ral transcription factor IIH subunit 1	presence	#N/A
Gayal	muscle	pink	0.94	TULP4	TUB like protein 4	presence	#N/A
Gayal	muscle	pink	0.94	MSS51	MSS51 mitochondrial translational activator	presence	#N/A
Gayal	muscle	pink	0.94	CAP2	cyclase associated actin cytoskeleton regulatory protein 2	#N/A	#N/A
Gayal	muscle	pink	0.94	PIP4K2B	phosphatidylinositol-5-phosphate 4-kinase type 2 beta	presence	#N/A
Gayal	muscle	pink	0.94	MYOZ3	myozenin 3	#N/A	#N/A
Gayal	muscle	pink	0.94	ABHD16B	abhydrolase domain containing 16B	presence	#N/A
Gayal	muscle	pink	0.94	CA3	carbonic anhydrase 3	presence	#N/A
Gayal	muscle	pink	0.94	PDE4A	phosphodiesterase 4A	#N/A	#N/A
Gayal	muscle	pink	0.94	RNF157	ring finger protein 157	#N/A	#N/A
Gayal	muscle	pink	0.94	TPI1	triosephosphate isomerase 1	presence	#N/A
Gayal	muscle	pink	0.94	SEL1L3	SEL1L family member 3	#N/A	#N/A
Gayal	muscle	pink	0.94	ZHX2	zinc fingers and homeoboxes 2	#N/A	#N/A
Gayal	muscle	pink	0.94	IGDCC4	immunoglobulin superfamily DCC subclass member 4	presence	#N/A
Gayal	muscle	pink	0.94	HIF1AN	hypoxia inducible factor 1 subunit alpha inhibitor	presence	#N/A
Gayal	muscle	pink	0.94	SETD7	SET domain containing 7, histone lysine methyltransferase	#N/A	presence
Gayal	muscle	pink	0.94	KCNJ12	potassium inwardly rectifying channel subfamily J member 12	presence	#N/A
Gayal	muscle	pink	0.94	UBE2R2	ubiquitin conjugating enzyme E2 R2	#N/A	#N/A
Gayal	muscle	pink	0.94	TRIM7	tripartite motif containing 7	#N/A	#N/A
Gayal	muscle	pink	0.94	MN1	MN1 proto-onco, transcriptional regulator	#N/A	#N/A
Gayal	muscle	pink	0.94	NT5C1A	5'-nucleotidase, cytosolic IA	#N/A	#N/A
Gayal	muscle	pink	0.94	SSPN	sarcospan	presence	#N/A
Gayal	muscle	pink	0.94	PSKH1	protein serine kinase H1	#N/A	#N/A
Gayal	muscle	pink	0.94	EEF2K	eukaryotic elongation factor 2 kinase	#N/A	#N/A
Gayal	muscle	pink	0.94	TACC2	transforming acidic coiled-coil containing protein 2	#N/A	#N/A
Gayal	muscle	pink	0.94	SYNPO2L	synaptopodin 2 like	presence	#N/A
Gayal	muscle	pink	0.94	HEATR6	HEAT repeat containing 6	presence	#N/A
Gayal	muscle	pink	0.94	TMEM38A	transmembrane protein 38A	#N/A	presence
Gayal	muscle	pink	0.94	SIX1	SIX homeobox 1	#N/A	presence
Gayal	muscle	pink	0.94	E2F6	E2F transcription factor 6	presence	#N/A
Gayal	muscle	pink	0.94	PGAM2	phosphoglycerate mutase 2	presence	#N/A
Gayal	muscle	pink	0.94	ZCCHC24	zinc finger CCHC-type containing 24	#N/A	#N/A
Gayal	muscle	pink	0.94	SRF	serum response factor	presence	#N/A
Gayal	muscle	pink	0.94	CMYA5	cardiomyopathy associated 5	#N/A	presence
Gayal	muscle	pink	0.94	DESI2	desumoylating isopeptidase 2	#N/A	#N/A
Gayal	muscle	pink	0.94	ASB16	ankyrin repeat and SOCS box containing 16	presence	presence
Gayal	muscle	pink	0.94	KLHL21	kelch like family member 21	#N/A	#N/A
Gayal	muscle	pink	0.94	NXN	nucleoredoxin	#N/A	#N/A
Gayal	muscle	pink	0.94	PPP1R27	protein phosphatase 1 regulatory subunit 27	#N/A	presence
Gayal	muscle	pink	0.94	RAD52	RAD52 homolog, DNA repair protein	#N/A	#N/A
Gayal	muscle	pink	0.94	HIVEP2	HIVEP zinc finger 2	presence	#N/A
Gayal	muscle	pink	0.94	ASB1	ankyrin repeat and SOCS box containing 1	presence	#N/A
Gayal	muscle	pink	0.94	TMOD4	tropomodulin 4	presence	presence
Gayal	muscle	pink	0.94	KAT14	lysine acetyltransferase 14	#N/A	#N/A
Gayal	muscle	pink	0.94	MYOT	myotilin	#N/A	#N/A
Gayal	muscle	pink	0.94	KLF11	Kruppel like factor 11	#N/A	#N/A
Gayal	muscle	pink	0.94	GAB2	GRB2 associated binding protein 2	presence	#N/A
Gayal	muscle	pink	0.94	MAPK1	mitogen-activated protein kinase 1	#N/A	#N/A
Gayal	muscle	royalblue	0.87	FNTB	farnesyltransferase, CAAX box, beta	presence	presence
Gayal	muscle	royalblue	0.87	HSF4	heat shock transcription factor 4	presence	#N/A
Gayal	muscle	royalblue	0.87	LRRC14B	leucine rich repeat containing 14B	#N/A	#N/A
Gayal	muscle	royalblue	0.87	SMTNL2	smoothelin like 2	#N/A	#N/A
Gayal	muscle	royalblue	0.87	SLC29A2	solute carrier family 29 member 2	#N/A	presence
Gayal	liver	brown	0.94	OAF	out at first homolog	#N/A	presence
Gayal	liver	brown	0.94	GCGR	glucagon receptor	#N/A	#N/A
Gayal	liver	brown	0.94	F12	coagulation factor XII	presence	presence
Gayal	liver	brown	0.94	METTL7B	methyltransferase like 7B	#N/A	presence
Gayal	liver	brown	0.94	AZGP1	alpha-2-glycoprotein 1, zinc-binding	presence	#N/A
Gayal	liver	brown	0.94	RC3H1	ring finger and CCCH-type domains 1	presence	#N/A
Gayal	liver	brown	0.94	LECT2	leukocyte cell derived chemotaxin 2	presence	#N/A
Gayal	liver	brown	0.94	MGC137014	nan	#N/A	#N/A
Gayal	liver	brown	0.94	ADH6	alcohol dehydrogenase 6 (class V)	presence	presence
Gayal	liver	brown	0.94	HGFAC	HGF activator	presence	#N/A
Gayal	liver	brown	0.94	TM6SF2	transmembrane 6 superfamily member 2	presence	presence
Gayal	liver	brown	0.94	SLC38A3	solute carrier family 38 member 3	#N/A	#N/A
Gayal	liver	brown	0.94	CCL16	C-C motif chemokine ligand 16	#N/A	presence
Gayal	liver	brown	0.94	MGC137211	2	presence	presence
Gayal	liver	brown	0.94	TMPRSS6	transmembrane serine protease 6	presence	#N/A
Gayal	liver	brown	0.94	ARHGEF19	Rho guanine nucleotide exchange factor 19	#N/A	presence
Gayal	liver	brown	0.94	TFR2	transferrin receptor 2	presence	#N/A
Gayal	liver	brown	0.94	ENSBTAG00000030683	nan	presence	#N/A
Gayal	liver	brown	0.94	F2	coagulation factor II, thrombin	presence	#N/A
Gayal	liver	brown	0.94	ASGR1	asialoglycoprotein receptor 1	presence	#N/A
Gayal	liver	brown	0.94	GULO	L-gulono-gamma-lactone oxidase	#N/A	#N/A
Gayal	liver	brown	0.94	HSD3B7	hydroxy-delta-5-steroid dehydrogenase, 3 beta- and steroid delta-isomerase 7	presence	#N/A
Gayal	liver	brown	0.94	CHIA	chitinase acidic	presence	#N/A
Gayal	liver	brown	0.94	SERPINF2	serpin family F member 2	#N/A	#N/A
Gayal	liver	brown	0.94	LCAT	lecithin-cholesterol acyltransferase	#N/A	#N/A
Gayal	liver	purple	0.75	MANEA	mannosidase endo-alpha	presence	#N/A
Gayal	liver	purple	0.75	HSD17B11	hydroxysteroid 17-beta dehydrogenase 11	presence	#N/A
Gayal	liver	purple	0.75	ENSBTAG00000054505	nan	#N/A	#N/A
Gayal	liver	purple	0.75	ENSBTAG00000025760	nan	presence	#N/A
Gayal	liver	purple	0.75	C5	complement C5	#N/A	#N/A
Gayal	liver	purple	0.75	MTTP	microsomal triglyceride transfer protein	presence	#N/A
Gayal	liver	purple	0.75	BHMT	betaine--homocysteine S-methyltransferase	presence	#N/A
Gayal	liver	purple	0.75	SLC30A1	solute carrier family 30 member 1	presence	#N/A
Gayal	liver	purple	0.75	C8A	complement C8 alpha chain	presence	#N/A
Gayal	liver	purple	0.75	C8H9orf152	chromosome 8 C9orf152 homolog	#N/A	#N/A
Gayal	liver	purple	0.75	MPV17L	MPV17 mitochondrial inner membrane protein like	#N/A	#N/A
Gayal	liver	purple	0.75	UGDH	UDP-glucose 6-dehydrogenase	presence	presence
Gayal	spleen	darkgrey	0.92	AKNA	AT-hook transcription factor	#N/A	presence
Gayal	spleen	darkgrey	0.92	ABI3	ABI family member 3	#N/A	presence
Gayal	spleen	darkgrey	0.92	RNASE6	ribonuclease A family member k6	#N/A	#N/A
Gayal	spleen	darkgrey	0.92	GPSM3	G protein signaling modulator 3	#N/A	presence
Gayal	spleen	darkgrey	0.92	TAGAP	T cell activation RhoGTPase activating protein	#N/A	#N/A
Gayal	spleen	darkgrey	0.92	GFI1	growth factor independent 1 transcriptional repressor	#N/A	#N/A
Gayal	spleen	darkgrey	0.92	PRKAR2B	protein kinase cAMP-dependent type II regulatory subunit beta	#N/A	presence
Gayal	spleen	darkgrey	0.92	RUNX3	RUNX family transcription factor 3	presence	presence
Gayal	spleen	darkgrey	0.92	MARCKSL1	MARCKS like 1	presence	#N/A
Gayal	spleen	darkgrey	0.92	CD5	CD5 molecule	presence	#N/A
Gayal	spleen	darkgrey	0.92	CD52	CD52 molecule	presence	presence
Gayal	spleen	darkgrey	0.92	LY9	lymphocyte antigen 9	#N/A	presence
Gayal	spleen	darkgrey	0.92	GPR174	G protein-coupled receptor 174	#N/A	#N/A
Gayal	spleen	darkgrey	0.92	TESPA1	thymocyte expressed, positive selection associated 1	#N/A	presence
Gayal	spleen	darkgrey	0.92	ALOX5	arachidonate 5-lipoxygenase	#N/A	#N/A
Gayal	spleen	darkgrey	0.92	CDCA7	cell division cycle associated 7	#N/A	#N/A
Gayal	spleen	darkgrey	0.92	SKAP1	src kinase associated phosphoprotein 1	presence	#N/A
Gayal	spleen	darkgrey	0.92	NCF4	neutrophil cytosolic factor 4	#N/A	#N/A
Gayal	spleen	darkgrey	0.92	BIN2	bridging integrator 2	#N/A	#N/A
Gayal	spleen	darkgrey	0.92	CD3G	CD3g molecule	#N/A	#N/A
Gayal	spleen	darkgrey	0.92	TRAF3IP3	TRAF3 interacting protein 3	presence	#N/A
Gayal	spleen	darkgrey	0.92	ARHGDIB	Rho GDP dissociation inhibitor beta	presence	presence
Gayal	spleen	darkgrey	0.92	EOMES	eomesodermin	#N/A	presence
Gayal	spleen	darkgrey	0.92	CD2	CD2 molecule	#N/A	presence
Gayal	spleen	darkgrey	0.92	NKRF	NFKB repressing factor	presence	#N/A
Gayal	spleen	darkgrey	0.92	RHOH	ras homolog family member H	#N/A	presence
Gayal	spleen	darkgrey	0.92	ARHGAP15	Rho GTPase activating protein 15	presence	presence
Gayal	spleen	darkgrey	0.92	TBX21	T-box transcription factor 21	#N/A	presence
Gayal	spleen	darkgrey	0.92	CD3D	CD3d molecule	#N/A	#N/A
Gayal	spleen	darkgrey	0.92	LCT	lactase	presence	#N/A
Gayal	spleen	darkgrey	0.92	ZPBP2	zona pellucida binding protein 2	presence	#N/A
Gayal	spleen	darkgrey	0.92	SLAMF6	SLAM family member 6	#N/A	#N/A
Gayal	spleen	darkgrey	0.92	CD69	CD69 molecule	#N/A	#N/A
Gayal	spleen	darkgrey	0.92	BCL2A1	BCL2 related protein A1	#N/A	#N/A
Gayal	spleen	darkgrey	0.92	SIT1	signaling threshold regulating transmembrane adaptor 1	#N/A	presence
Gayal	spleen	darkgrey	0.92	FSCN1	fascin actin-bundling protein 1	#N/A	#N/A
Gayal	spleen	darkgrey	0.92	S1PR4	sphingosine-1-phosphate receptor 4	#N/A	presence
Gayal	spleen	darkgrey	0.92	HSH2D	hematopoietic SH2 domain containing	presence	presence
Gayal	spleen	darkgrey	0.92	GRAP2	GRB2 related adaptor protein 2	#N/A	presence
Gayal	spleen	darkgrey	0.92	RABGAP1L	nan	#N/A	#N/A
Gayal	spleen	darkgrey	0.92	KLHL6	kelch like family member 6	#N/A	#N/A
Gayal	kidney	turquoise	1	KL	klotho	presence	#N/A
Gayal	kidney	turquoise	1	SLC9A3	solute carrier family 9 member A3	#N/A	#N/A
Gayal	kidney	turquoise	1	CDHR2	cadherin related family member 2	#N/A	#N/A
Gayal	kidney	turquoise	1	SLC13A3	solute carrier family 13 member 3	#N/A	#N/A
Gayal	kidney	turquoise	1	C8H9orf43	chromosome 8 C9orf43 homolog	#N/A	#N/A
Gayal	kidney	turquoise	1	ENPP6	ectonucleotide pyrophosphatase/phosphodiesterase 6	#N/A	#N/A
Gayal	kidney	turquoise	1	PDZK1	PDZ domain containing 1	#N/A	#N/A
Gayal	kidney	turquoise	1	KCNJ16	potassium inwardly rectifying channel subfamily J member 16	#N/A	#N/A
Gayal	kidney	turquoise	1	SLC5A2	solute carrier family 5 member 2	#N/A	presence
Gayal	kidney	turquoise	1	SLC5A12	solute carrier family 5 member 12	#N/A	#N/A
Gayal	kidney	turquoise	1	HSD11B2	hydroxysteroid 11-beta dehydrogenase 2	#N/A	presence
Gayal	kidney	turquoise	1	ATP6V1B1	ATPase H+ transporting V1 subunit B1	#N/A	presence
Gayal	kidney	turquoise	1	UOX	urate oxidase	#N/A	#N/A
Gayal	kidney	turquoise	1	SLC22A8	solute carrier family 22 member 8	#N/A	presence
Gayal	kidney	turquoise	1	CARMIL3	capping protein regulator and myosin 1 linker 3	#N/A	#N/A
Gayal	kidney	turquoise	1	SDSL	serine dehydratase like	presence	#N/A
Gayal	kidney	darkturquoise	0.73	SCNN1A	sodium channel epithelial 1 subunit alpha	#N/A	#N/A
Gayal	kidney	darkturquoise	0.73	PKD2	polycystin 2, transient receptor potential cation channel	presence	#N/A
Gayal	kidney	darkturquoise	0.73	TMC4	transmembrane channel like 4	#N/A	#N/A
Gayal	kidney	darkturquoise	0.73	COL4A3	collagen type IV alpha 3 chain	presence	#N/A
Gayal	kidney	steelblue	0.73	KCNK5	potassium two pore domain channel subfamily K member 5	#N/A	#N/A
Gayal	kidney	steelblue	0.73	PECR	peroxisomal trans-2-enoyl-CoA reductase	#N/A	#N/A
Gayal	kidney	steelblue	0.73	SLC26A9	solute carrier family 26 member 9	presence	#N/A
Gayal	kidney	steelblue	0.73	UPB1	beta-ureidopropionase 1	#N/A	#N/A
Gayal	kidney	steelblue	0.73	AGXT	alanine--glyoxylate and serine--pyruvate aminotransferase	#N/A	#N/A
Gayal	kidney	steelblue	0.73	ENSBTAG00000055145	nan	#N/A	#N/A

## Sheet: Hub genes in yak
Table S8. Hub genes of tissue related module in yak.
Species	tissue	moudle	correlation coefficient	hub gene	discription	DEG	Whether it presence in the hub gene of the corresponding tissue module of gayal
Yak	heart	greenyellow	0.98	LRRC72	leucine rich repeat containing 72	#N/A	#N/A
Yak	heart	greenyellow	0.98	BMP7	bone morphotic protein 7	#N/A	#N/A
Yak	heart	greenyellow	0.98	KCNJ8	potassium inwardly rectifying channel subfamily J member 8	#N/A	#N/A
Yak	heart	greenyellow	0.98	MTUS2	microtubule associated scaffold protein 2	#N/A	#N/A
Yak	heart	greenyellow	0.98	TESC	tescalcin	#N/A	#N/A
Yak	heart	greenyellow	0.98	ENSBTAG00000050317	nan	#N/A	#N/A
Yak	heart	greenyellow	0.98	ZCCHC12	zinc finger CCHC-type containing 12	presence	#N/A
Yak	heart	greenyellow	0.98	FBXL22	F-box and leucine rich repeat protein 22	presence	#N/A
Yak	heart	greenyellow	0.98	CHRM2	cholinergic receptor muscarinic 2	presence	#N/A
Yak	heart	greenyellow	0.98	P4HTM	prolyl 4-hydroxylase, transmembrane	#N/A	#N/A
Yak	heart	greenyellow	0.98	EDNRA	endothelin receptor type A	#N/A	#N/A
Yak	heart	greenyellow	0.98	HAND2	heart and neural crest derivatives expressed 2	#N/A	#N/A
Yak	heart	greenyellow	0.98	BTG3	BTG anti-proliferation factor 3	#N/A	#N/A
Yak	heart	greenyellow	0.98	ZFPM2	zinc finger protein, FOG family member 2	#N/A	#N/A
Yak	heart	greenyellow	0.98	TSSK4	testis specific serine kinase 4	#N/A	#N/A
Yak	heart	purple	0.78	FAM162A	family with sequence similarity 162 member A	#N/A	#N/A
Yak	heart	purple	0.78	NDUFB8	NADH:ubiquinone oxidoreductase subunit B8	#N/A	presence
Yak	heart	purple	0.78	NDUFS3	NADH:ubiquinone oxidoreductase core subunit S3	#N/A	#N/A
Yak	heart	purple	0.78	NDUFC2	NADH:ubiquinone oxidoreductase subunit C2	#N/A	#N/A
Yak	heart	purple	0.78	NDUFA11	NADH:ubiquinone oxidoreductase subunit A11	#N/A	presence
Yak	heart	purple	0.78	NDUFS4	NADH:ubiquinone oxidoreductase subunit S4	#N/A	#N/A
Yak	heart	purple	0.78	NDUFB11	NADH:ubiquinone oxidoreductase subunit B11	#N/A	presence
Yak	heart	purple	0.78	NDUFB9	NADH:ubiquinone oxidoreductase subunit B9	#N/A	#N/A
Yak	heart	purple	0.78	ATP5PO	ATP synthase peripheral stalk subunit OSCP	#N/A	presence
Yak	heart	purple	0.78	CYC1	cytochrome c1	#N/A	#N/A
Yak	heart	purple	0.78	ATP5PF	ATP synthase peripheral stalk subunit F6	#N/A	presence
Yak	heart	purple	0.78	C10H15orf61	chromosome 10 C15orf61 homolog	presence	#N/A
Yak	heart	purple	0.78	NDUFA8	NADH:ubiquinone oxidoreductase subunit A8	#N/A	presence
Yak	heart	purple	0.78	UQCRQ	ubiquinol-cytochrome c reductase complex III subunit VII	#N/A	presence
Yak	heart	purple	0.78	UQCR10	ubiquinol-cytochrome c reductase, complex III subunit X	#N/A	#N/A
Yak	heart	purple	0.78	NDUFAF8	NADH:ubiquinone oxidoreductase complex assembly factor 8	#N/A	#N/A
Yak	heart	purple	0.78	UQCRFS1	ubiquinol-cytochrome c reductase, Rieske iron-sulfur polypeptide 1	#N/A	presence
Yak	heart	purple	0.78	UQCRC1	ubiquinol-cytochrome c reductase core protein 1	#N/A	presence
Yak	heart	purple	0.78	COX5A	cytochrome c oxidase subunit 5A	#N/A	presence
Yak	heart	purple	0.78	APOO	apolipoprotein O	#N/A	#N/A
Yak	heart	purple	0.78	LRRC39	leucine rich repeat containing 39	#N/A	#N/A
Yak	heart	purple	0.78	UQCR11	ubiquinol-cytochrome c reductase, complex III subunit XI	#N/A	presence
Yak	heart	purple	0.78	ATP5MC3	ATP synthase membrane subunit c locus 3	#N/A	presence
Yak	heart	purple	0.78	YJEFN3	YjeF N-terminal domain containing 3	presence	#N/A
Yak	heart	purple	0.78	CAV3	caveolin 3	#N/A	#N/A
Yak	heart	purple	0.78	MDH2	malate dehydrogenase 2	#N/A	presence
Yak	heart	purple	0.78	COX8B	cytochrome c oxidase subunit VIII-H (heart/muscle)	#N/A	#N/A
Yak	heart	purple	0.78	NDUFB7	NADH:ubiquinone oxidoreductase subunit B7	#N/A	presence
Yak	heart	purple	0.78	BLZF1	basic leucine zipper nuclear factor 1	presence	#N/A
Yak	heart	purple	0.78	MRPL11	mitochondrial ribosomal protein L11	#N/A	#N/A
Yak	lung	brown	0.99	CAPS	calcyphosine	#N/A	presence
Yak	lung	brown	0.99	TSNAXIP1	translin associated factor X interacting protein 1	#N/A	presence
Yak	lung	brown	0.99	DNAAF1	dynein axonemal assembly factor 1	#N/A	#N/A
Yak	lung	brown	0.99	CDHR4	cadherin related family member 4	#N/A	#N/A
Yak	lung	brown	0.99	CFAP61	cilia and flagella associated protein 61	#N/A	#N/A
Yak	lung	brown	0.99	GPRIN2	G protein regulated inducer of neurite outgrowth 2	#N/A	presence
Yak	lung	brown	0.99	CCDC170	coiled-coil domain containing 170	presence	#N/A
Yak	lung	brown	0.99	SAXO2	stabilizer of axonemal microtubules 2	presence	#N/A
Yak	lung	brown	0.99	SPEF1	sperm flagellar 1	#N/A	presence
Yak	lung	brown	0.99	N4BP3	NEDD4 binding protein 3	#N/A	#N/A
Yak	lung	brown	0.99	TEKT3	tektin 3	presence	#N/A
Yak	lung	brown	0.99	KRT7	keratin 7	#N/A	#N/A
Yak	lung	brown	0.99	DRC3	dynein regulatory complex subunit 3	#N/A	#N/A
Yak	lung	brown	0.99	AKAP14	A-kinase anchoring protein 14	presence	#N/A
Yak	lung	brown	0.99	BMP3	bone morphotic protein 3	#N/A	presence
Yak	lung	brown	0.99	EFHC1	EF-Hand Domain Containing 1	#N/A	#N/A
Yak	muscle	blue	0.98	KLHL41	kelch like family member 41	#N/A	#N/A
Yak	muscle	blue	0.98	SETD7	SET domain containing 7, histone lysine methyltransferase	presence	presence
Yak	muscle	blue	0.98	SIX1	SIX homeobox 1	presence	presence
Yak	muscle	blue	0.98	UBXN1	UBX domain protein 1	#N/A	#N/A
Yak	muscle	blue	0.98	PPM1L	protein phosphatase, Mg2+/Mn2+ dependent 1L	presence	#N/A
Yak	muscle	blue	0.98	TMEM38A	transmembrane protein 38A	#N/A	presence
Yak	muscle	blue	0.98	CHRNB1	cholinergic receptor nicotinic beta 1 subunit	#N/A	#N/A
Yak	muscle	blue	0.98	ATF4	activating transcription factor 4	#N/A	#N/A
Yak	muscle	blue	0.98	TMOD4	tropomodulin 4	#N/A	presence
Yak	muscle	blue	0.98	JSRP1	junctional sarcoplasmic reticulum protein 1	#N/A	#N/A
Yak	muscle	blue	0.98	SLC29A2	solute carrier family 29 member 2	#N/A	presence
Yak	muscle	blue	0.98	CMYA5	cardiomyopathy associated 5	presence	presence
Yak	muscle	blue	0.98	MAPRE3	microtubule associated protein RP/EB family member 3	#N/A	#N/A
Yak	muscle	blue	0.98	RMND5A	required for meiotic nuclear division 5 homolog A	presence	#N/A
Yak	muscle	blue	0.98	PNRC1	proline rich nuclear receptor coactivator 1	#N/A	#N/A
Yak	muscle	blue	0.98	SMTNL1	smoothelin like 1	#N/A	#N/A
Yak	muscle	blue	0.98	MPZ	myelin protein zero	#N/A	#N/A
Yak	muscle	blue	0.98	RTN2	reticulon 2	#N/A	#N/A
Yak	muscle	blue	0.98	PKNOX1	PBX/knotted 1 homeobox 1	presence	#N/A
Yak	muscle	blue	0.98	C11H9orf50	chromosome 11 C9orf50 homolog	#N/A	#N/A
Yak	muscle	blue	0.98	ELK1	ETS transcription factor ELK1	#N/A	#N/A
Yak	muscle	blue	0.98	BLCAP	BLCAP apoptosis inducing factor	#N/A	#N/A
Yak	muscle	blue	0.98	UBR3	ubiquitin protein ligase E3 component n-recognin 3	#N/A	#N/A
Yak	muscle	blue	0.98	ZFAND5	zinc finger AN1-type containing 5	#N/A	#N/A
Yak	muscle	blue	0.98	EIF4EBP1	eukaryotic translation initiation factor 4E binding protein 1	#N/A	#N/A
Yak	muscle	blue	0.98	TMEM38B	transmembrane protein 38B	#N/A	#N/A
Yak	muscle	blue	0.98	USP38	ubiquitin specific peptidase 38	presence	#N/A
Yak	muscle	blue	0.98	GPS2	G protein pathway suppressor 2	#N/A	#N/A
Yak	muscle	blue	0.98	CYB5R1	cytochrome b5 reductase 1	#N/A	#N/A
Yak	muscle	blue	0.98	UNC93A	unc-93 homolog A	#N/A	#N/A
Yak	muscle	blue	0.98	DUSP15	dual specificity phosphatase 15	#N/A	#N/A
Yak	muscle	blue	0.98	PPP1R27	protein phosphatase 1 regulatory subunit 27	#N/A	presence
Yak	muscle	blue	0.98	MID1IP1	MID1 interacting protein 1	#N/A	#N/A
Yak	muscle	blue	0.98	FNTB	farnesyltransferase, CAAX box, beta	#N/A	presence
Yak	muscle	blue	0.98	PDLIM3	PDZ and LIM domain 3	#N/A	#N/A
Yak	muscle	blue	0.98	BCL7B	BAF chromatin remodeling complex subunit BCL7B	#N/A	#N/A
Yak	muscle	blue	0.98	PCBP1	poly(rC) binding protein 1	#N/A	#N/A
Yak	muscle	blue	0.98	CPSF4	cleavage and polyadenylation specific factor 4	#N/A	#N/A
Yak	muscle	blue	0.98	DEDD	death effector domain containing	#N/A	#N/A
Yak	muscle	blue	0.98	PTP4A2	protein tyrosine phosphatase 4A2	#N/A	#N/A
Yak	muscle	blue	0.98	SLC7A8	solute carrier family 7 member 8	#N/A	#N/A
Yak	muscle	blue	0.98	ASB16	ankyrin repeat and SOCS box containing 16	#N/A	presence
Yak	liver	green	0.98	TM6SF2	transmembrane 6 superfamily member 2	#N/A	presence
Yak	liver	green	0.98	APOA2	apolipoprotein A2	#N/A	#N/A
Yak	liver	green	0.98	TTR	transthyretin	#N/A	#N/A
Yak	liver	green	0.98	F12	coagulation factor XII	#N/A	presence
Yak	liver	green	0.98	MGC137211	2	#N/A	presence
Yak	liver	green	0.98	FAAH	fatty acid amide hydrolase	#N/A	#N/A
Yak	liver	green	0.98	C1QTNF12	C1q and TNF related 12	#N/A	#N/A
Yak	liver	green	0.98	VTN	vitronectin	#N/A	#N/A
Yak	liver	green	0.98	APOA5	apolipoprotein A5	#N/A	#N/A
Yak	liver	green	0.98	GLDC	glycine decarboxylase	#N/A	#N/A
Yak	liver	green	0.98	CCL16	C-C motif chemokine ligand 16	#N/A	presence
Yak	liver	green	0.98	CCDC42	coiled-coil domain containing 42	#N/A	#N/A
Yak	liver	green	0.98	APCS	amyloid P component, serum	#N/A	#N/A
Yak	liver	green	0.98	NR0B2	nuclear receptor subfamily 0 group B member 2	#N/A	#N/A
Yak	liver	green	0.98	ARHGEF19	Rho guanine nucleotide exchange factor 19	#N/A	presence
Yak	liver	green	0.98	HSD17B10	hydroxysteroid 17-beta dehydrogenase 10	#N/A	#N/A
Yak	liver	green	0.98	METTL7B	methyltransferase like 7B	#N/A	presence
Yak	liver	green	0.98	DGAT1	diacylglycerol O-acyltransferase 1	#N/A	#N/A
Yak	liver	green	0.98	KNG1	kininogen 1	#N/A	#N/A
Yak	liver	green	0.98	CYP3A5	cytochrome P450, subfamily IIIA (niphedipine oxidase), polypeptide 4	presence	#N/A
Yak	liver	green	0.98	CYP2C19	cytochrome P450, family 2, subfamily C, polypeptide 19	#N/A	#N/A
Yak	liver	green	0.98	LRRC3	leucine rich repeat containing 3	#N/A	#N/A
Yak	liver	green	0.98	OAF	out at first homolog	#N/A	presence
Yak	liver	green	0.98	ADH6	alcohol dehydrogenase 6 (class V)	#N/A	presence
Yak	liver	green	0.98	SLC25A47	solute carrier family 25 member 47	#N/A	#N/A
Yak	liver	green	0.98	GNAT1	G protein subunit alpha transducin 1	#N/A	#N/A
Yak	liver	green	0.98	EXTL1	exostosin like glycosyltransferase 1	#N/A	#N/A
Yak	liver	green	0.98	SLC10A1	solute carrier family 10 member 1	#N/A	#N/A
Yak	liver	lightyellow	0.81	OSTC	oligosaccharyltransferase complex non-catalytic subunit	#N/A	#N/A
Yak	liver	lightyellow	0.81	ERP44	endoplasmic reticulum protein 44	#N/A	#N/A
Yak	liver	lightyellow	0.81	HSPA13	heat shock protein family A (Hsp70) member 13	#N/A	#N/A
Yak	liver	lightyellow	0.81	AGTR1	angiotensin II receptor type 1	#N/A	#N/A
Yak	liver	lightyellow	0.81	UGDH	UDP-glucose 6-dehydrogenase	#N/A	presence
Yak	liver	lightyellow	0.81	DNAJB11	DnaJ heat shock protein family (Hsp40) member B11	#N/A	#N/A
Yak	spleen	saddlebrown	0.91	SASH3	SAM and SH3 domain containing 3	#N/A	#N/A
Yak	spleen	saddlebrown	0.91	TESPA1	thymocyte expressed, positive selection associated 1	#N/A	presence
Yak	spleen	saddlebrown	0.91	GPSM3	G protein signaling modulator 3	#N/A	presence
Yak	spleen	saddlebrown	0.91	HSH2D	hematopoietic SH2 domain containing	#N/A	presence
Yak	spleen	saddlebrown	0.91	ARHGDIB	Rho GDP dissociation inhibitor beta	#N/A	presence
Yak	spleen	saddlebrown	0.91	TIFA	TRAF interacting protein with forkhead associated domain	#N/A	#N/A
Yak	spleen	saddlebrown	0.91	S1PR4	sphingosine-1-phosphate receptor 4	presence	presence
Yak	spleen	saddlebrown	0.91	ABI3	ABI family member 3	#N/A	presence
Yak	spleen	saddlebrown	0.91	AKNA	AT-hook transcription factor	#N/A	presence
Yak	spleen	saddlebrown	0.91	KCTD11	potassium channel tetramerization domain containing 11	#N/A	#N/A
Yak	spleen	saddlebrown	0.91	GPR18	G protein-coupled receptor 18	#N/A	#N/A
Yak	spleen	saddlebrown	0.91	RPS6KA5	ribosomal protein S6 kinase A5	#N/A	#N/A
Yak	spleen	saddlebrown	0.91	LTB	lymphotoxin beta	#N/A	#N/A
Yak	spleen	saddlebrown	0.91	RHOH	ras homolog family member H	#N/A	presence
Yak	spleen	saddlebrown	0.91	CD96	CD96 molecule	presence	#N/A
Yak	spleen	saddlebrown	0.91	CYTH4	cytohesin 4	#N/A	#N/A
Yak	spleen	saddlebrown	0.91	SEPTIN1	septin 1	#N/A	#N/A
Yak	spleen	saddlebrown	0.91	ARHGAP15	Rho GTPase activating protein 15	presence	presence
Yak	spleen	saddlebrown	0.91	STK17A	serine/threonine kinase 17a	#N/A	#N/A
Yak	spleen	saddlebrown	0.91	GRAP2	GRB2 related adaptor protein 2	presence	presence
Yak	spleen	saddlebrown	0.91	CD2	CD2 molecule	#N/A	presence
Yak	spleen	saddlebrown	0.91	PRKAR2B	protein kinase cAMP-dependent type II regulatory subunit beta	#N/A	presence
Yak	spleen	saddlebrown	0.91	TNFSF8	TNF superfamily member 8	#N/A	#N/A
Yak	spleen	saddlebrown	0.91	TNFAIP3	TNF alpha induced protein 3	presence	#N/A
Yak	spleen	saddlebrown	0.91	SIT1	signaling threshold regulating transmembrane adaptor 1	#N/A	presence
Yak	spleen	saddlebrown	0.91	CD52	CD52 molecule	presence	presence
Yak	spleen	saddlebrown	0.91	TBX21	T-box transcription factor 21	presence	presence
Yak	spleen	saddlebrown	0.91	CFD	complement factor D	#N/A	#N/A
Yak	spleen	saddlebrown	0.91	TRAF5	TNF receptor associated factor 5	#N/A	#N/A
Yak	spleen	saddlebrown	0.91	CHST11	carbohydrate sulfotransferase 11	#N/A	#N/A
Yak	spleen	saddlebrown	0.91	ANKRD13D	ankyrin repeat domain 13D	#N/A	#N/A
Yak	spleen	saddlebrown	0.91	ENSBTAG00000031355	nan	presence	#N/A
Yak	spleen	saddlebrown	0.91	TMEM273	transmembrane protein 273	#N/A	#N/A
Yak	spleen	saddlebrown	0.91	LY9	lymphocyte antigen 9	#N/A	presence
Yak	spleen	saddlebrown	0.91	ENSBTAG00000049114	nan	presence	#N/A
Yak	spleen	saddlebrown	0.91	CXCR4	C-X-C motif chemokine receptor 4	presence	#N/A
Yak	spleen	saddlebrown	0.91	EOMES	eomesodermin	#N/A	presence
Yak	spleen	saddlebrown	0.91	CD40LG	CD40 ligand	presence	#N/A
Yak	spleen	saddlebrown	0.91	ELOVL4	ELOVL fatty acid elongase 4	#N/A	#N/A
Yak	spleen	saddlebrown	0.91	TAP1	transporter 1, ATP binding cassette subfamily B member	#N/A	#N/A
Yak	spleen	saddlebrown	0.91	JAKMIP1	janus kinase and microtubule interacting protein 1	#N/A	#N/A
Yak	spleen	saddlebrown	0.91	TBC1D10C	TBC1 domain family member 10C	#N/A	#N/A
Yak	spleen	saddlebrown	0.91	RUNX3	RUNX family transcription factor 3	presence	presence
Yak	spleen	saddlebrown	0.91	BFSP2	beaded filament structural protein 2	presence	#N/A
Yak	kidney	darkgrey	0.99	SLC16A4	solute carrier family 16 member 4	presence	#N/A
Yak	kidney	darkgrey	0.99	DEGS2	delta 4-desaturase, sphingolipid 2	#N/A	#N/A
Yak	kidney	darkgrey	0.99	PLVAP	plasmalemma vesicle associated protein	#N/A	#N/A
Yak	kidney	darkgrey	0.99	CCL28	C-C motif chemokine ligand 28	#N/A	#N/A
Yak	kidney	darkgrey	0.99	SLC22A8	solute carrier family 22 member 8	#N/A	presence
Yak	kidney	darkgrey	0.99	TMEM106C	transmembrane protein 106C	#N/A	#N/A
Yak	kidney	darkgrey	0.99	SLC13A2	solute carrier family 13 member 2	#N/A	#N/A
Yak	kidney	darkgrey	0.99	SLC23A3	solute carrier family 23 member 3	#N/A	#N/A
Yak	kidney	darkgrey	0.99	CWH43	cell wall biosis 43 C-terminal homolog	#N/A	#N/A
Yak	kidney	darkgrey	0.99	ARHGEF16	Rho guanine nucleotide exchange factor 16	#N/A	#N/A
Yak	kidney	darkgrey	0.99	THEM4	thioesterase superfamily member 4	#N/A	#N/A
Yak	kidney	darkgrey	0.99	TFCP2L1	transcription factor CP2 like 1	#N/A	#N/A
Yak	kidney	darkgrey	0.99	ATP6V1B1	ATPase H+ transporting V1 subunit B1	presence	presence
Yak	kidney	darkgrey	0.99	SLC16A11	solute carrier family 16 member 11	presence	#N/A
Yak	kidney	darkgrey	0.99	HSD11B2	hydroxysteroid 11-beta dehydrogenase 2	#N/A	presence
Yak	kidney	darkgrey	0.99	HNF1B	HNF1 homeobox B	#N/A	#N/A
Yak	kidney	darkgrey	0.99	SLC5A2	solute carrier family 5 member 2	#N/A	presence
Yak	kidney	darkgrey	0.99	SLC22A6	solute carrier family 22 member 6	#N/A	#N/A
Yak	kidney	darkgrey	0.99	PAQR7	progestin and adipoQ receptor family member 7	#N/A	#N/A

## Sheet: Hub genes in cattle
Table S7. Hub genes of tissue related module in cattle.
Species	tissue	moudle	correlation coefficient	hub gene	discription	DEG in gayal vs. cattle group	DEG in yak vs. cattle group	Whether it presence in the hub gene of the corresponding tissue module of gayal	Whether it presence in the hub gene of the corresponding tissue module of yak
Cattle	heart	lightyellow	0.99	MTUS2	microtubule associated scaffold protein 2	#N/A	#N/A	#N/A	presence
Cattle	heart	lightyellow	0.99	KCNJ8	potassium inwardly rectifying channel subfamily J member 8	presence	#N/A	#N/A	presence
Cattle	heart	lightyellow	0.99	TNNI3	dynein axonemal assembly factor 3	presence	#N/A	#N/A	#N/A
Cattle	heart	lightyellow	0.99	BTG3	BTG anti-proliferation factor 3	#N/A	#N/A	#N/A	presence
Cattle	heart	lightyellow	0.99	PCP4L1	Purkinje cell protein 4 like 1	presence	#N/A	#N/A	#N/A
Cattle	heart	lightyellow	0.99	PDLIM4	PDZ and LIM domain 4	#N/A	#N/A	#N/A	#N/A
Cattle	heart	lightyellow	0.99	KCNE1	potassium voltage-gated channel subfamily E regulatory subunit 1	presence	#N/A	#N/A	#N/A
Cattle	heart	lightyellow	0.99	CRYBG3	crystallin beta-gamma domain containing 3	presence	#N/A	#N/A	#N/A
Cattle	heart	lightyellow	0.99	DKK3	dickkopf WNT signaling pathway inhibitor 3	#N/A	#N/A	#N/A	#N/A
Cattle	heart	lightyellow	0.99	RASL11B	RAS like family 11 member B	#N/A	presence	#N/A	#N/A
Cattle	heart	lightyellow	0.99	MTFR1L	mitochondrial fission regulator 1 like	#N/A	#N/A	#N/A	#N/A
Cattle	heart	lightyellow	0.99	CEP63	centrosomal protein 63	#N/A	#N/A	#N/A	#N/A
Cattle	heart	lightyellow	0.99	P4HTM	prolyl 4-hydroxylase, transmembrane	presence	#N/A	#N/A	presence
Cattle	heart	lightyellow	0.99	HEY2	hes related family bHLH transcription factor with YRPW motif 2	#N/A	#N/A	#N/A	#N/A
Cattle	heart	lightyellow	0.99	COQ7	coenzyme Q7, hydroxylase	presence	#N/A	#N/A	#N/A
Cattle	liver	cyan	0.97	FAM20A	FAM20A golgi associated secretory pathway pseudokinase	#N/A	presence	#N/A	#N/A
Cattle	liver	cyan	0.97	APCS	amyloid P component, serum	#N/A	#N/A	#N/A	presence
Cattle	liver	cyan	0.97	KLB	klotho beta	presence	#N/A	#N/A	#N/A
Cattle	liver	cyan	0.97	SLC25A47	solute carrier family 25 member 47	#N/A	#N/A	#N/A	presence
Cattle	liver	cyan	0.97	SLC6A11	solute carrier family 6 member 11	presence	#N/A	#N/A	#N/A
Cattle	liver	cyan	0.97	ARL4D	ADP ribosylation factor like GTPase 4D	presence	#N/A	#N/A	#N/A
Cattle	liver	cyan	0.97	SLC27A4	solute carrier family 27 member 4	#N/A	#N/A	#N/A	#N/A
Cattle	liver	cyan	0.97	FAM89A	family with sequence similarity 89 member A	presence	presence	#N/A	#N/A
Cattle	liver	cyan	0.97	UGDH	UDP-glucose 6-dehydrogenase	presence	#N/A	presence	presence
Cattle	liver	cyan	0.97	APOA5	apolipoprotein A5	#N/A	#N/A	#N/A	presence
Cattle	liver	cyan	0.97	METTL7B	methyltransferase like 7B	#N/A	#N/A	presence	presence
Cattle	liver	cyan	0.97	SAA4	serum amyloid A4, constitutive	#N/A	#N/A	#N/A	#N/A
Cattle	liver	cyan	0.97	C1QTNF12	C1q and TNF related 12	#N/A	#N/A	#N/A	presence
Cattle	liver	cyan	0.97	TRIB3	tribbles pseudokinase 3	#N/A	#N/A	#N/A	#N/A
Cattle	liver	cyan	0.97	SLC33A1	solute carrier family 33 member 1	#N/A	#N/A	#N/A	#N/A
Cattle	liver	cyan	0.97	C8H9orf152	chromosome 8 C9orf152 homolog	presence	presence	presence	#N/A
Cattle	liver	cyan	0.97	GK5	glycerol kinase 5	presence	presence	#N/A	#N/A
Cattle	liver	cyan	0.97	GSDMB	gasdermin B	#N/A	#N/A	#N/A	#N/A
Cattle	liver	cyan	0.97	SPP2	secreted phosphoprotein 2	presence	#N/A	#N/A	#N/A
Cattle	liver	cyan	0.97	RHOU	ras homolog family member U	presence	#N/A	#N/A	#N/A
Cattle	liver	cyan	0.97	DNAJC25	DnaJ heat shock protein family (Hsp40) member C25	#N/A	#N/A	#N/A	#N/A
Cattle	liver	cyan	0.97	TMEM30B	transmembrane protein 30B	presence	#N/A	#N/A	#N/A
Cattle	liver	cyan	0.97	MTTP	microsomal triglyceride transfer protein	presence	#N/A	presence	#N/A
Cattle	liver	cyan	0.97	TM6SF2	transmembrane 6 superfamily member 2	#N/A	#N/A	presence	presence
Cattle	liver	cyan	0.97	HSD17B6	hydroxysteroid (17-beta) dehydrogenase 6	presence	presence	#N/A	#N/A
Cattle	liver	cyan	0.97	HSD17B10	hydroxysteroid 17-beta dehydrogenase 10	presence	#N/A	#N/A	presence
Cattle	liver	cyan	0.97	SEC24A	SEC24 homolog A, COPII coat complex component	presence	#N/A	#N/A	#N/A
Cattle	liver	cyan	0.97	CHIA	chitinase acidic	presence	#N/A	presence	#N/A
Cattle	liver	cyan	0.97	SERPINA5	serpin family A member 5	#N/A	#N/A	#N/A	#N/A
Cattle	liver	cyan	0.97	IL1RAP	interleukin 1 receptor accessory protein	presence	#N/A	#N/A	#N/A
Cattle	liver	cyan	0.97	HHIPL1	HHIP like 1	presence	#N/A	#N/A	#N/A
Cattle	liver	cyan	0.97	TTPA	alpha tocopherol transfer protein	presence	#N/A	#N/A	#N/A
Cattle	liver	cyan	0.97	TMED7	transmembrane p24 trafficking protein 7	#N/A	#N/A	#N/A	#N/A
Cattle	liver	cyan	0.97	SLC26A8	solute carrier family 26 member 8	presence	#N/A	#N/A	#N/A
Cattle	liver	cyan	0.97	RAD21L1	RAD21 cohesin complex component like 1	#N/A	#N/A	#N/A	#N/A
Cattle	liver	cyan	0.97	PEMT	phosphatidylethanolamine N-methyltransferase	#N/A	#N/A	#N/A	#N/A
Cattle	liver	cyan	0.97	RAB14	RAB14, member RAS oncogene family	presence	presence	#N/A	#N/A
Cattle	liver	cyan	0.97	CREB3L3	cAMP responsive element binding protein 3 like 3	#N/A	#N/A	#N/A	#N/A
Cattle	liver	cyan	0.97	BRME1	#N/A	#N/A	#N/A	#N/A	#N/A
Cattle	liver	cyan	0.97	LMAN2	lectin, mannose binding 2	#N/A	#N/A	#N/A	#N/A
Cattle	liver	cyan	0.97	TTR	transthyretin	presence	#N/A	#N/A	presence
Cattle	liver	cyan	0.97	ZDHHC24	zinc finger DHHC-type containing 24	#N/A	#N/A	#N/A	#N/A
Cattle	liver	cyan	0.97	GPR156	G protein-coupled receptor 156	presence	#N/A	#N/A	#N/A
Cattle	spleen	darkgrey	0.9	CLEC9A	C-type lectin domain containing 9A	#N/A	#N/A	#N/A	#N/A
Cattle	spleen	darkgrey	0.9	RHOH	ras homolog family member H	#N/A	#N/A	presence	presence
Cattle	spleen	darkgrey	0.9	BATF	basic leucine zipper ATF-like transcription factor	#N/A	presence	#N/A	#N/A
Cattle	spleen	darkgrey	0.9	CCL26	C-C motif chemokine ligand 26	#N/A	presence	#N/A	#N/A
Cattle	spleen	darkgrey	0.9	RUNX3	RUNX family transcription factor 3	presence	presence	presence	presence
Cattle	spleen	darkgrey	0.9	CD5	CD5 molecule	presence	#N/A	presence	#N/A
Cattle	spleen	darkgrey	0.9	CD2	CD2 molecule	#N/A	#N/A	presence	presence
Cattle	spleen	darkgrey	0.9	SASH3	SAM and SH3 domain containing 3	#N/A	#N/A	#N/A	presence
Cattle	spleen	darkgrey	0.9	GRAP2	GRB2 related adaptor protein 2	#N/A	presence	presence	presence
Cattle	spleen	darkgrey	0.9	EOMES	eomesodermin	#N/A	#N/A	presence	presence
Cattle	spleen	darkgrey	0.9	FCER2	Fc fragment of IgE receptor II	presence	#N/A	#N/A	#N/A
Cattle	spleen	darkgrey	0.9	CD96	CD96 molecule	#N/A	presence	#N/A	presence
Cattle	spleen	darkgrey	0.9	TBX21	T-box transcription factor 21	#N/A	presence	presence	presence
Cattle	spleen	darkgrey	0.9	CD3D	CD3d molecule	#N/A	presence	presence	#N/A
Cattle	spleen	darkgrey	0.9	FSCN1	fascin actin-bundling protein 1	#N/A	#N/A	presence	#N/A
Cattle	spleen	darkgrey	0.9	UGCG	UDP-glucose ceramide glucosyltransferase	presence	#N/A	#N/A	#N/A
Cattle	spleen	darkgrey	0.9	GFI1	growth factor independent 1 transcriptional repressor	#N/A	#N/A	presence	#N/A
Cattle	spleen	darkgrey	0.9	CD274	CD274 molecule	presence	presence	#N/A	#N/A
Cattle	spleen	darkgrey	0.9	HSH2D	hematopoietic SH2 domain containing	presence	#N/A	presence	presence
Cattle	spleen	darkgrey	0.9	CD3G	CD3g molecule	#N/A	#N/A	presence	#N/A
Cattle	spleen	darkgrey	0.9	SIT1	signaling threshold regulating transmembrane adaptor 1	#N/A	#N/A	presence	presence
Cattle	spleen	darkgrey	0.9	CD69	CD69 molecule	#N/A	#N/A	presence	#N/A
Cattle	spleen	darkgrey	0.9	ASPM	assembly factor for spindle microtubules	#N/A	#N/A	#N/A	#N/A
Cattle	spleen	darkgrey	0.9	PRKAR2B	protein kinase cAMP-dependent type II regulatory subunit beta	#N/A	#N/A	presence	presence
Cattle	spleen	darkgrey	0.9	CALHM6	calcium homeostasis modulator family member 6	presence	presence	#N/A	#N/A
Cattle	spleen	darkgrey	0.9	WDFY4	WDFY family member 4	#N/A	presence	#N/A	#N/A
Cattle	spleen	darkgrey	0.9	MOBP	myelin associated oligodendrocyte basic protein	presence	presence	#N/A	#N/A
Cattle	spleen	darkgrey	0.9	BFSP2	beaded filament structural protein 2	presence	presence	#N/A	presence
Cattle	spleen	darkgrey	0.9	FLT3	fms related receptor tyrosine kinase 3	#N/A	#N/A	#N/A	#N/A
Cattle	spleen	darkgrey	0.9	ENSBTAG00000049114	adrenomedullin 5 (putative)	presence	presence	#N/A	presence
Cattle	spleen	darkgrey	0.9	ARHGAP15	Rho GTPase activating protein 15	presence	presence	presence	presence
Cattle	spleen	darkgrey	0.9	ZNF296	zinc finger protein 296	#N/A	presence	#N/A	#N/A
Cattle	spleen	darkgrey	0.9	AQP3	aquaporin 3	#N/A	#N/A	#N/A	#N/A
Cattle	spleen	darkgrey	0.9	RGS18	regulator of G protein signaling 18	#N/A	#N/A	#N/A	#N/A
Cattle	spleen	darkgrey	0.9	FCRL3	Fc receptor like 3	presence	presence	#N/A	#N/A
Cattle	spleen	darkgrey	0.9	HMOX1	heme oxygenase 1	#N/A	#N/A	#N/A	#N/A
Cattle	spleen	darkgrey	0.9	ECRG4	ECRG4 augurin precursor	presence	#N/A	#N/A	#N/A
Cattle	spleen	darkgrey	0.9	ENSBTAG00000050052	GTPase, IMAP family member 6	#N/A	presence	#N/A	#N/A
Cattle	spleen	darkgrey	0.9	ZBTB25	zinc finger and BTB domain containing 25	presence	presence	#N/A	#N/A
Cattle	spleen	darkgrey	0.9	GPR18	G protein-coupled receptor 18	#N/A	#N/A	#N/A	presence
Cattle	spleen	darkgrey	0.9	KCTD11	potassium channel tetramerization domain containing 11	#N/A	#N/A	#N/A	presence
Cattle	spleen	darkgrey	0.9	CDK5R1	cyclin dependent kinase 5 regulatory subunit 1	#N/A	#N/A	#N/A	#N/A
Cattle	spleen	darkgrey	0.9	CYTH4	cytohesin 4	presence	#N/A	#N/A	presence
Cattle	spleen	darkgrey	0.9	S1PR4	sphingosine-1-phosphate receptor 4	#N/A	presence	presence	presence
Cattle	spleen	darkgrey	0.9	GSTP1	glutathione S-transferase pi 1	presence	presence	#N/A	#N/A
Cattle	spleen	darkgrey	0.9	BCL2A1	BCL2 related protein A1	#N/A	#N/A	presence	#N/A
Cattle	lung	darkorange	0.99	FAM162B	family with sequence similarity 162 member B	presence	presence	#N/A	#N/A
Cattle	lung	darkorange	0.99	CYP2F1	cytochrome P450 2F3	presence	presence	#N/A	#N/A
Cattle	lung	darkorange	0.99	EDN1	endothelin 1	#N/A	#N/A	#N/A	#N/A
Cattle	lung	darkorange	0.99	PRRT4	proline rich transmembrane protein 4	presence	presence	#N/A	#N/A
Cattle	lung	darkorange	0.99	MARCO	macrophage receptor with collagenous structure	#N/A	#N/A	#N/A	#N/A
Cattle	lung	darkorange	0.99	CYP4B1	cytochrome P450, family 4, subfamily B, polypeptide 1	presence	#N/A	#N/A	#N/A
Cattle	lung	darkorange	0.99	BMP3	bone morphogenetic protein 3	presence	#N/A	presence	presence
Cattle	lung	darkorange	0.99	DNAAF1	dynein axonemal assembly factor 1	#N/A	#N/A	#N/A	presence
Cattle	lung	darkorange	0.99	SEC14L3	SEC14 like lipid binding 3	presence	#N/A	presence	#N/A
Cattle	lung	darkorange	0.99	HTRA4	HtrA serine peptidase 4	#N/A	#N/A	#N/A	#N/A
Cattle	lung	darkorange	0.99	DNAJB13	DnaJ heat shock protein family (Hsp40) member B13	presence	presence	#N/A	#N/A
Cattle	lung	darkorange	0.99	N4BP3	NEDD4 binding protein 3	#N/A	#N/A	#N/A	presence
Cattle	lung	darkorange	0.99	SCGB1A1	secretoglobin family 1A member 1	presence	presence	#N/A	#N/A
Cattle	lung	darkorange	0.99	THBD	thrombomodulin	#N/A	presence	#N/A	#N/A
Cattle	lung	darkorange	0.99	NDNF	neuron derived neurotrophic factor	#N/A	#N/A	#N/A	#N/A
Cattle	lung	darkorange	0.99	RAMP2	receptor activity modifying protein 2	#N/A	#N/A	#N/A	#N/A
Cattle	lung	darkorange	0.99	LMO2	LIM domain only 2	presence	#N/A	#N/A	#N/A
Cattle	lung	darkorange	0.99	TMEM100	transmembrane protein 100	#N/A	presence	#N/A	#N/A
Cattle	lung	darkorange	0.99	SOX13	SRY-box transcription factor 13	#N/A	#N/A	#N/A	#N/A
Cattle	kidney	white	0.99	KL	klotho	presence	#N/A	presence	#N/A
Cattle	kidney	white	0.99	ARHGEF16	Rho guanine nucleotide exchange factor 16	#N/A	#N/A	#N/A	presence
Cattle	kidney	white	0.99	ENSBTAG00000053984	nan	presence	#N/A	#N/A	#N/A
Cattle	kidney	white	0.99	PLEKHD1	pleckstrin homology and coiled-coil domain containing D1	#N/A	#N/A	#N/A	#N/A
Cattle	kidney	white	0.99	STEAP1	STEAP family member 1	#N/A	#N/A	#N/A	#N/A
Cattle	kidney	white	0.99	SLC3A1	solute carrier family 3 member 1	#N/A	#N/A	#N/A	#N/A
Cattle	kidney	white	0.99	ENPEP	glutamyl aminopeptidase	#N/A	#N/A	#N/A	#N/A
Cattle	kidney	white	0.99	CWH43	cell wall biogenesis 43 C-terminal homolog	#N/A	#N/A	#N/A	presence
Cattle	kidney	white	0.99	ATP6V1B1	ATPase H+ transporting V1 subunit B1	#N/A	presence	presence	presence
Cattle	kidney	white	0.99	FOXC2	forkhead box C2	#N/A	#N/A	#N/A	#N/A
Cattle	kidney	white	0.99	ENPP3	ectonucleotide pyrophosphatase/phosphodiesterase 3	#N/A	presence	#N/A	#N/A
Cattle	kidney	white	0.99	VPS37D	VPS37D subunit of ESCRT-I	#N/A	presence	#N/A	#N/A
Cattle	kidney	white	0.99	SLC23A3	solute carrier family 23 member 3	#N/A	#N/A	#N/A	presence
Cattle	kidney	white	0.99	STEAP2	STEAP2 metalloreductase	#N/A	#N/A	#N/A	#N/A
Cattle	kidney	white	0.99	TMEM106C	transmembrane protein 106C	#N/A	#N/A	#N/A	presence
Cattle	kidney	white	0.99	SLC5A2	solute carrier family 5 member 2	#N/A	#N/A	presence	presence
Cattle	kidney	white	0.99	KLK1	kallikrein 1	presence	#N/A	#N/A	#N/A
Cattle	kidney	white	0.99	MFSD4A	major facilitator superfamily domain containing 4A	presence	#N/A	#N/A	#N/A
Cattle	kidney	white	0.99	FRAS1	Fraser extracellular matrix complex subunit 1	presence	#N/A	#N/A	#N/A
Cattle	kidney	white	0.99	DEGS2	delta 4-desaturase, sphingolipid 2	#N/A	#N/A	#N/A	presence
Cattle	kidney	white	0.99	C8H9orf43	chromosome 8 C9orf43 homolog	#N/A	#N/A	presence	#N/A
Cattle	kidney	white	0.99	SLC5A12	solute carrier family 5 member 12	#N/A	#N/A	presence	#N/A
Cattle	kidney	skyblue	0.72	SCNN1A	sodium channel epithelial 1 subunit alpha	#N/A	#N/A	presence	#N/A
Cattle	kidney	skyblue	0.72	CLDN4	claudin 4	#N/A	#N/A	#N/A	#N/A
Cattle	kidney	skyblue	0.72	CA8	carbonic anhydrase 8	#N/A	#N/A	#N/A	#N/A
Cattle	muscle	salmon	0.98	SLC29A2	solute carrier family 29 member 2	#N/A	#N/A	presence	presence
Cattle	muscle	salmon	0.98	ASB16	ankyrin repeat and SOCS box containing 16	presence	#N/A	presence	presence
Cattle	muscle	salmon	0.98	FHL3	four and a half LIM domains 3	presence	#N/A	#N/A	#N/A
Cattle	muscle	salmon	0.98	TMOD4	tropomodulin 4	presence	#N/A	presence	presence
Cattle	muscle	salmon	0.98	CLCN1	chloride voltage-gated channel 1	presence	#N/A	#N/A	#N/A
Cattle	muscle	salmon	0.98	MAPRE3	microtubule associated protein RP/EB family member 3	#N/A	#N/A	#N/A	presence
Cattle	muscle	salmon	0.98	ATF4	activating transcription factor 4	#N/A	#N/A	#N/A	#N/A
Cattle	muscle	salmon	0.98	NFKBIL1	NFKB inhibitor like 1	#N/A	#N/A	#N/A	#N/A
Cattle	muscle	salmon	0.98	RAD23A	RAD23 homolog A, nucleotide excision repair protein	#N/A	#N/A	#N/A	#N/A
Cattle	muscle	salmon	0.98	TMEM38A	transmembrane protein 38A	#N/A	#N/A	presence	#N/A
Cattle	muscle	salmon	0.98	GPS2	G protein pathway suppressor 2	presence	#N/A	#N/A	#N/A
Cattle	muscle	salmon	0.98	SLC9A5	solute carrier family 9 member A5	presence	presence	#N/A	#N/A
Cattle	muscle	salmon	0.98	JSRP1	junctional sarcoplasmic reticulum protein 1	#N/A	#N/A	#N/A	#N/A
Cattle	muscle	salmon	0.98	SIX1	SIX homeobox 1	#N/A	presence	presence	#N/A
Cattle	muscle	salmon	0.98	LMCD1	LIM and cysteine rich domains 1	presence	#N/A	#N/A	#N/A
Cattle	muscle	salmon	0.98	MYOZ3	myozenin 3	#N/A	#N/A	presence	#N/A
Cattle	muscle	salmon	0.98	E2F6	E2F transcription factor 6	presence	presence	presence	#N/A
Cattle	muscle	salmon	0.98	PRCC	proline rich mitotic checkpoint control factor	presence	#N/A	#N/A	#N/A
Cattle	muscle	salmon	0.98	RSPO2	R-spondin 2	presence	presence	#N/A	#N/A
Cattle	muscle	salmon	0.98	ENSBTAG00000048504	proline rich 33	presence	#N/A	#N/A	#N/A
Cattle	muscle	salmon	0.98	ZFAND5	zinc finger AN1-type containing 5	presence	#N/A	#N/A	#N/A
Cattle	muscle	salmon	0.98	PPP1R2	protein phosphatase 1 regulatory inhibitor subunit 2	presence	#N/A	#N/A	#N/A
Cattle	muscle	salmon	0.98	MYOT	myotilin	#N/A	#N/A	presence	#N/A
Cattle	muscle	salmon	0.98	DBNDD2	dysbindin domain containing 2	#N/A	#N/A	#N/A	#N/A
Cattle	muscle	steelblue	0.77	CISH	cytokine inducible SH2 containing protein	#N/A	#N/A	#N/A	#N/A
Cattle	muscle	steelblue	0.77	FNTB	farnesyltransferase, CAAX box, beta	presence	#N/A	presence	#N/A
Cattle	muscle	lightcyan	0.72	DRG2	developmentally regulated GTP binding protein 2	#N/A	#N/A	#N/A	#N/A
Cattle	muscle	lightcyan	0.72	PSMC4	proteasome 26S subunit, ATPase 4	#N/A	#N/A	#N/A	#N/A
Cattle	muscle	lightcyan	0.72	DPH7	diphthamide biosynthesis 7	#N/A	#N/A	#N/A	#N/A
Cattle	muscle	lightcyan	0.72	ADIPOR2	adiponectin receptor 2	#N/A	presence	#N/A	#N/A
Cattle	muscle	lightcyan	0.72	GRWD1	glutamate rich WD repeat containing 1	#N/A	#N/A	#N/A	#N/A
Cattle	muscle	lightcyan	0.72	EEF2	eukaryotic translation elongation factor 2	presence	#N/A	#N/A	#N/A
Cattle	muscle	lightcyan	0.72	TOMM22	translocase of outer mitochondrial membrane 22	#N/A	#N/A	#N/A	#N/A
Cattle	muscle	lightcyan	0.72	RPS19BP1	ribosomal protein S19 binding protein 1	#N/A	#N/A	#N/A	#N/A
Cattle	muscle	lightcyan	0.72	AAMP	angio associated migratory cell protein	#N/A	#N/A	#N/A	#N/A
Cattle	muscle	lightcyan	0.72	MVD	mevalonate diphosphate decarboxylase	#N/A	#N/A	#N/A	#N/A
